# Supplementary material for: Analysis of small RNAs revealed differential expressions during pollen and embryo sac development in autotetraploid rice
Source: BMC Genomics. 2017 Feb 6;18:129. doi: 10.1186/s12864-017-3526-8 (PMC5295217; doi:10.1186/s12864-017-3526-8)
Supplement: Additional file 2: Table S1. — Main agronomic traits of autotetraploid (02428-4x) and diploid (02428-2x) rice. Table S2. Frequencies of pollen fertility and embryo sac fertility in 02428-4x and 02428-2x. Table S3. The development of pollen and embryo sac in 02428-2x and 02428-4x. Table S4. Frequency of abnormalities in autotetraploid and diploid rice during the pollen development. Table S5. Observations of chromosome behavior and configurations between autotetraploid rice and diploid rice. Table S6. Summary of the known and predicted miRNAs in 02428-4x and 02428-2x. Table S7. miRNAs detected during pollen and embryo sac development of 02428-4x and 02428-2x. Table S8. The specific miRNAs found in each library (Development stages). (XLSX 214 kb) [file 12864_2017_3526_MOESM2_ESM.xlsx]

## Sheet: Table S1
Table S1 Main agronomic traits of autotetraploid (02428-4x) and diploid (02428-2x) rice
Traits	02428-2x	02428-4x
Number of Effective Panicles	8.20±1.62	5.00±1.76**
Plant Height /cm	87.36±4.36	77.52±5.68**
Flag Leaf Length /cm	40.52±6.50	39.87±5.99
Flag Leaf Width /cm	2.55±0.13	2.68±0.13*
Thousand Kernel Weight /g	21.94±0.89	27.16±0.78**
Grain Length /mm	6.12±0.09	7.21±0.19**
Grain Width /mm	3.87±0.08	4.50±0.14**
Panicle Length /cm	20.74±2.78	24.02±2.66**
Seed Set /%	89.31±4.25	15.65±4.92**
Significant difference between autotetraploid and diploid rice at *P<0.05 and **P<0.01 levels

## Sheet: Table S2
Table S2 Frequencies of pollen fertility and embryo sac fertility in 02428-4x and 02428-2x
Table S2A Frequencies of pollen fertility in 02428-4x and 02428-2x
Categories		02428-4x	02428-2x
Abnormal pollen/%	Pollen with small size	13.63	1.49
	Typical abortive pollens	12.35	3.43
	Spherical abortive pollens	4.51	0.22
	Stained abortive pollens	26.4	0.72
Pollen fertility/%		43.3	94.13
Number of pollens observed		15657	17441
Table S2B Frequencies of embryo sac fertility in 02428-4x and 02428-2x
Categories		02428-4x	02428-2x
Abnormal embryo sacs/%	Embryo sac with abnormal polar nuclei	15.75	2.44
	Embryo sac degeneration	11.64	0.61
	Abnormal small embryo sac	8.91	0.61
	Embryo sac without female germ unit	3.42	0.61
	Embryo sac without egg apparatus	0.69	0
	Other abnormal types	4.11	0.61
	Total frequency of abnormal embryo sacs	44.52	4.88
Eembryo sac fertility/%		55.48	95.12
Number of embryo sacs observed		146	164

## Sheet: Table S3
Table S3 The development of pollen and embryo sac in 02428-2x and 02428-4x
Table S3A Statistical analysis of pollen development stages in 02428-4x and 02428-2x
Material	Anther length/mm	Pre-meiotic interphase/%	Meiosis/%	Single microspore stage/%	Bi-cellular pollen stage/%	Number of anthers
02428-4x	Pre-meiotic interphase (3.1-3.3)	91.67	8.33			84
	Meiosis (4.3-4.5)	4.21	95.79			95
	Single microspore stage (6.0-6.5)		13.21	86.79		106
	Bi-cellular pollen stage (>7.0)			9.26	90.74	108
02428-2x	Pre-meiotic interphase (2.6-2.8)	89.76	10.24			127
	Meiosis (3.8-4.0)	2.16	89.93	7.91		139
	Single microspore stage (5.0-5.5)		3.28	96.72		122
	Bi-cellular pollen stage (>6.5)			0.97	99.03	103
Table S3B Statistical analysis of the embryo sac development stages in 02428-4x and 02428-2x
Material	Pollen development stage	Megasporocyte/%	Dyad/%	Tetrad/%	Functional megaspore/%	Mono-nucleate embryo sac/%	Bi-nucleate embryo sac/%	Tetrad-nucleate embryo sac/%	Eight-nucleate embryo sac/%	Number of embryo sacs
02428-4x	Pre-meiotic interphase	100								110
	Meiosis	12.42	21.57	66.01						153
	Single microspore stage			15.31	73.98	10.71				196
	Bi-cellular pollen stage							20.35	79.65	187
02428-2x	Pre-meiotic interphase	100								105
	Meiosis	9.03	22.22	57.64	11.11					144
	Single microspore stage			24.24	71.21	4.55				132
	Bi-cellular pollen stage							10.28	89.72	143

## Sheet: Table S4
Table S4 Frequency of abnormalities in autotetraploid and diploid rice during the pollen development
Material	Number of anthers	Normal/%	Abnormal/%
PMA-2x	114	86.84	13.16
MA-2x	125	88.8	11.2
SCP-2x	118	99.15	0.85
BCP-2x	102	98.04	1.96
PMA-4x	77	71.43	28.57
MA-4x	91	63.74	36.26
SCP-4x	92	78.26	21.74
BCP-4x	98	65.31	34.69
2x and 4x indicate diploid rice 02428-2x and autotetraploid rice 02428-4x, respectively.
PMA, MA, SCP and BCP indicate pre-meiotic interphase, meiosis, single microspore stage and bi-cellular pollen stage, respectively.

## Sheet: Table S5
Table S5 Observations of chromosome behavior and configurations between autotetraploid rice and diploid rice
Table S5A Frequencies of chromosomal abnormalities during meiosis in autotetraploid and diploid
Stages		02428-4x		02428-2x
		Number of cells	Abnormal/%	Number of cells	Abnormal/%
Meiosis I	Metaphase I	237	13.5	372	1.34
	Anaphase I	189	17.46	130	5.38
	Telophase I	227	5.73	233	0.43
Meiosis II	Metaphase II	247	33.2	188	11.7
	Anaphase II	177	45.76	168	20.83
	Telophase II	271	11.07	219	5.94
	Tetrad	211	9.95	220	0
Table S5B Meiotic chromosome configurations in autotetraploid rice
Stage	chromosome configurations
	I	II	III	IV	V	VI
Diakinesis	1.03±1.59	11.18±5.76	0.81±1.14	4.83±2.45	0.19±0.49	0.36±0.90
Metaphase I	1.87±2.41	11.33±5.62	0.80±1.29	4.49±2.47	0.28±0.57	0.25±0.54

## Sheet: Table S6
Table S6 Summary of the known and predicted miRNAs in 02428-4x and 02428-2x
	Pre-miRNA	miRNA	miR_sequence	Sequence in miRbase	Group	PMA-4x	MA-4x	SCP-4x	BCP-4x	PMA-2x	MA-2x	SCP-2x	BCP-2x	MF-4x	MM-4x	FMF-4x	EES-4x	MF-2x	MM-2x	FMF-2x	EES-2x
1	osa-MIR156c	osa-miR156a	TGACAGAAGAGAGTGAGCAC	Yes	gp1a	33.8311	54.5844	124.506	329.572	26.6524	83.1532	74.5605	370.614	10.1338	14.598	31.3805	122.321	20.819	23.4075	32.2945	179.011
2	osa-MIR156c	osa-miR156c-3p	GCTCACTTCTCTCTCTGTCAGC	Yes	gp1a	7.94045	1.6824	2.99347	18.2628	2.87444	0	3.0095	2.34504	1.81201	0.613933	5.41784	3.7342	0	0	0	1.15449
3	osa-MIR156d	osa-MIR156d-p3	GCTCACTCCTCTTTCTGTCACCC	New	gp1a	14.4372	10.0944	12.9717	36.5255	8.62331	7.15662	20.6903	15.2428	6.04004	4.29753	6.19182	13.0697	4.62644	4.37069	1.30924	4.61798
4	zma-MIR156i	zma-miR156i-3p_1ss13AG	GCTCACTGCTCTGTCTGTCATC	Diff	gp1a	3.6093	0	1.99565	37.4387	0	0.511187	1.50475	34.5893	0	0	0.386989	0.466776	0	0	0	0
5	osa-MIR156e	osa-MIR156e-p3	GCTCACTGCTCTTTCTGTCATC	New	gp1a	31.0399	26.9183	25.9434	44.7438	22.9955	59.8089	17.3047	66.2474	3.02002	2.45573	8.90074	3.26743	1.15661	5.24483	0	2.30899
6	osa-MIR156j	osa-miR156j-3p_L+1R-1	TGCTCGCTCCTCTTTCTGTCAG	Diff	gp1a	7.21859	8.97278	9.97824	7.3051	20.121	12.2685	19.1856	25.7954	6.04004	3.6836	6.9658	28.0065	3.46983	10.4897	1.30924	15.0084
7	osa-MIR159b	osa-MIR159b-p5	GAGCTCCTTTCGTTCCAATGA	New	gp1a	2.88744	7.85118	23.9478	1.82628	5.74887	4.0895	7.52376	3.51756	38.6563	57.7097	131.576	39.2091	23.1322	32.3431	14.4016	48.4888
8	osa-MIR159b	osa-miR159a.1	TTTGGATTGAAGGGAGCTCTG	Yes	gp1a	2969.73	4142.62	6181.85	2141.61	2136.9	1480.57	1938.62	1704.26	8964.43	7852.51	42995.6	33331.7	17717.1	47049.1	41887.3	39529.3
9	osa-MIR159a	osa-MIR159a-p5	AGCTGCTGGGTCATGGATC	New	gp1a	41.8678	45.9855	83.8172	27.3941	40.2421	20.4475	15.7999	15.2428	63.4204	61.3933	234.515	302.471	75.1796	198.429	90.3373	217.045
10	osa-MIR159f	osa-miR159f_R-1	CTTGGATTGAAGGGAGCTCT	Diff	gp1a	851.072	802.316	776.806	184.149	474.282	261.387	161.635	87.3527	4080.65	2307.16	11901.1	1604.31	8170.48	11489.4	9269.17	1333.44
11	osa-MIR159c	osa-miR159c_L-1R-2	TTGGATTGAAGGGAGCTC	Diff	gp1a	1.68434	1.1216	3.15977	2.13066	1.43722	0	0.62698	0.9771	9.2614	5.73004	17.0533	18.2042	22.1683	23.019	15.0562	22.7051
12	osa-MIR159d	osa-miR159d_1ss20CT	ATTGGATTGAAGGGAGCTCTG	Diff	gp1a	1.68434	4.11253	6.48585	4.56569	2.6349	0	2.38252	2.14962	7.85205	4.19521	36.6607	35.6305	22.1683	53.4681	49.5328	40.5997
13	osa-MIR159e	osa-miR159e_L-1R-2	TTGGATTGAAGGGAGCTC	Diff	gp1a	0.24062	1.1216	2.16195	2.13066	0.718609	0	0.62698	0.9771	2.61735	1.12554	11.6355	13.5365	7.13242	13.8405	11.1285	18.6643
14	osa-MIR160a	osa-miR160a-5p_R-1_1ss20CT	TGCCTGGCTCCCTGTATGCT	Diff	gp1a	29.115	30.4888	37.0359	14.7928	24.0973	17.9086	13.7183	7.93405	49.2263	35.0453	144.592	73.1282	121.81	156.412	138.037	61.3422
15	osa-MIR160e	osa-miR160e-5p	TGCCTGGCTCCCTGTATGCCG	Yes	gp1a	137.634	134.143	171.659	37.9257	141.71	92.968	84.0655	13.015	229.32	96.3363	489.85	186.399	315.253	387.185	391.374	154.856
16	osa-MIR160f	osa-miR160f-5p	TGCCTGGCTCCCTGAATGCCA	Yes	gp1a	0	0	0.997824	54.7883	4.31165	0	2.25713	162.98	0	0	1.16097	0.933551	14.4576	3.49655	0	2.30899
17	osa-MIR162a	osa-MIR162a-p5	GGGCGCAGTGGTTTATCGATC	New	gp1a	20.2121	10.6552	9.97824	4.56569	17.9652	19.9363	4.13807	20.5191	17.5161	8.90202	21.6714	11.2026	0.578304	4.80776	2.61847	2.30899
18	osa-MIR162a	osa-miR162a	TCGATAAACCTCTGCATCCAG	Yes	gp1a	361.651	271.427	378.175	355.211	343.495	356.298	268.222	297.82	997.513	933.485	868.403	709.966	1581.08	1347.05	1602.5	878.571
19	osa-MIR162b	osa-MIR162b-p5	GGGCGCAGTGGTTTATCGATC	New	gp1a	20.2121	10.6552	9.97824	4.56569	16.528	19.9363	4.13807	21.6916	16.9121	8.28809	17.0275	10.2691	0.578304	1.31121	1.30924	2.30899
20	osa-MIR162b	osa-miR162b	TCGATAAGCCTCTGCATCCAG	Yes	gp1a	416.513	428.45	564.768	1478.37	425.416	454.446	350.231	2469.33	503.438	439.269	654.785	504.584	988.901	957.181	1015.97	666.144
21	osa-MIR164d	osa-miR164d	TGGAGAAGCAGGGCACGTGCT	Yes	gp1a	4.09054	1.02813	4.82281	40.3303	0.958145	4.0043	11.5364	44.9466	10.6204	11.7159	111.324	24.5835	25.8309	45.7465	54.1151	19.434
22	osa-MIR164e	osa-miR164e_R-3	TGGAGAAGCAGGGCACGT	Diff	gp1a	28.8744	17.1044	11.475	8.67481	10.0605	8.43459	10.5333	2.34504	0.755005	1.68831	14.5121	1.16694	6.93965	14.4233	22.257	0.577247
23	osa-MIR164c	osa-miR164c	TGGAGAAGCAGGGTACGTGCA	Yes	gp1a	51.252	62.8095	38.9151	9.13138	54.6143	81.1084	19.311	6.25344	145.364	74.4905	524.305	130.775	57.0594	106.499	128.305	57.7247
24	osa-MIR164c	osa-MIR164c-p3	CACGTGCTCCCCTTCTCCACC	New	gp1a	4.33116	3.36479	0.997824	0	0	0	0.752376	0	8.45606	4.29753	12.3836	3.7342	6.93965	5.24483	3.92771	0
25	osa-MIR164b	osa-miR164a	TGGAGAAGCAGGGCACGTGCA	Yes	gp1a	91.4355	82.9048	153.499	619.26	62.7585	121.407	164.018	625.148	583.619	405.758	2758.84	313.362	863.023	1194.22	1232.43	178.177
26	osa-MIR164b	osa-MIR164b-p3	CATGTGCCCGTCTTCTCCACC	New	gp1a	2.88744	1.1216	0.997824	1.82628	4.31165	1.02237	0.752376	0	4.83203	3.06966	12.3836	1.8671	6.93965	11.3638	2.61847	0
27	osa-MIR166a	osa-miR166a-5p	GGAATGTTGTCTGGTTCAAGG	Yes	gp1a	226.303	153.659	78.8281	8.21824	196.899	102.408	27.4617	12.3115	105.499	100.685	71.8509	118.25	47.421	40.2103	20.9478	95.8231
28	osa-MIR166a	osa-miR166a-3p	TCGGACCAGGCTTCATTCCCC	Yes	gp1a	3093.61	10453	17384.5	2658.19	5747.86	9615.33	6552.09	6144.32	14860.1	12446.6	14586.3	23238.9	7161.35	9796.89	6031.77	17715.8
29	osa-MIR166f	osa-MIR166f-p5	GGAATGTCGTCTGGCCTGAGA	New	gp1a	12.9935	37.0127	37.9173	7.3051	20.121	28.6265	24.076	8.20764	29.5962	29.4688	78.1717	26.1394	38.1681	15.7345	11.7831	5.77247
30	osa-MIR166d	osa-miR166d-5p	GGAATGTTGTCTGGCTCGAGG	Yes	gp1a	58.1097	89.7278	140.527	158.886	60.3631	103.26	71.6011	167.475	107.211	82.1647	445.166	859.801	233.442	107.082	149.907	596.681
31	osa-MIR166e	osa-miR166e-3p	TCGAACCAGGCTTCATTCCCC	Yes	gp1a	46.199	66.0942	67.6204	21.6544	44.0918	52.6685	35.3975	24.8532	222.612	173.785	236.242	143.505	209.6	331.657	225.843	148.085
32	osa-MIR166c	osa-miR166c-5p_R+1	GGAATGTTGTCTGGTCCGAGA	Diff	gp1a	7.21859	11.216	4.3239	10.9577	8.62331	8.179	5.76822	21.4962	25.3682	29.6734	78.4297	51.3453	65.1556	21.8534	91.6465	45.4101
33	osa-MIR166j	osa-miR166j-5p	GAATGACGTCCGGTCTGAAGA	Yes	gp1a	0	4.48639	1.99565	34.6992	0	1.02237	0	84.4214	1.20801	1.22787	3.09591	1.8671	1.15661	0.874138	2.61847	3.46348
34	osa-MIR166b	osa-miR166b-5p	GGAATGTTGTCTGGCTCGGGG	Yes	gp1a	1437.58	2549.39	1035.08	115.055	1395.54	1476.82	349.228	107.676	203.247	219.379	827.253	688.027	200.479	377.627	294.578	440.825
35	osa-MIR166g	osa-miR166g-3p	TCGGACCAGGCTTCATTCCTC	Yes	gp1a	564.871	784.536	869.071	288.547	773.934	659.56	570.322	349.61	2467.4	1723.91	2487.62	1997.25	1272.67	1713.5	1249.26	1078.94
36	osa-MIR166h	osa-miR166h-5p	GGAATGTTGGCTGGCTCGAGG	Yes	gp1a	689.376	789.605	725.917	27.3941	655.371	409.972	202.389	12.8977	570.18	661.512	1557.24	461.174	757	1334.37	598.975	163.938
37	osa-MIR166k	osa-miR166k-5p	GGTTTGTTGTCTGGCTCGAGG	Yes	gp1a	203.564	185.064	137.7	10.9577	183.964	137.509	39.1236	4.69008	119.593	126.47	304.173	83.086	234.213	505.252	227.152	33.4804
38	osa-MIR166k	osa-miR166k-3p	TCGGACCAGGCTTCAATCCCT	Yes	gp1a	1972.46	2493.17	2955.25	1021.12	2357.82	2022.68	1846.48	914.761	5510.49	3691.61	5475.04	3814.15	3937.76	4406.3	4036.92	2388.6
39	osa-MIR166l	osa-miR166l-5p	GGATTGTTGTCTGGTTCAAGG	Yes	gp1a	89.5105	76.2686	38.9151	3.65255	71.8609	80.938	16.5523	10.5527	16.7108	17.804	7.73977	20.2269	13.8793	8.74138	9.16465	17.3174
40	osa-MIR166i	osa-miR166i-5p	AATGCAGTTTGATCCAAGATC	Yes	gp1a	4.33116	1.1216	1.99565	0	5.74887	2.04475	0.752376	0	13.2881	9.20899	6.19182	0.933551	13.8793	8.74138	1.30924	4.61798
41	osa-MIR166i	osa-miR166i-3p_L+2R-2	TCTCGGATCAGGCTTCATTCC	Diff	gp1a	202.533	170.109	172.463	67.8331	306.435	200.678	100.105	51.6467	2988.26	2706.54	1846.82	659.474	3018.93	2338.82	1688.95	684.203
42	osa-MIR166m	osa-miR166m_R-1	TCGGACCAGGCTTCATTCCC	Diff	gp1a	76.6317	128.346	207.409	65.5169	114.706	120.463	100.792	83.4532	233.448	165.203	199.699	319.786	186.319	169.741	160.498	201.19
43	osa-MIR167j	osa-miR167d-5p_R+1	TGAAGCTGCCAGCATGATCTGA	Diff	gp1a	545.956	425.158	454.003	635.14	491.867	692.231	668.83	1047.85	94.692	108.092	113.294	98.4096	45.8678	60.1906	73.2237	161.638
44	osa-MIR167j	osa-MIR167j-p3	GATCGTGCTGCGCAGTTTCATC	New	gp1a	12.9935	17.9456	42.4075	147.928	22.9955	17.3804	103.828	77.3863	0.604004	2.45573	3.09591	14.0033	1.15661	4.37069	1.30924	4.61798
45	osa-MIR167h	osa-miR167h-3p	AGGTCATGCTGTAGTTTCATC	Yes	gp1a	308.956	144.686	129.717	189.933	196.899	168.692	103.076	233.331	27.7842	42.9753	42.5688	12.1362	23.1322	14.8603	10.4739	10.3905
46	osa-MIR167g	osa-MIR167g-p3	AGATCATCCGGCAGCTTCATC	New	gp1a	0	0	0	65.7459	0	0	0	37.5206	0	0	1.54795	1.8671	1.15661	0.874138	1.30924	1.15449
47	osa-MIR167d	osa-miR167d-3p	GATCATGCTGTGCAGTTTCATC	Yes	gp1a	18.7683	0	0.498912	1.82628	10.0605	0	0	0	0.604004	4.29753	0.773977	1.8671	1.15661	4.37069	1.30924	0
48	osa-MIR167a	osa-miR167a-5p	TGAAGCTGCCAGCATGATCTA	Yes	gp1a	207.895	166.707	262.694	332.078	144.105	275.36	398.759	216.252	37.0255	30.5534	38.0797	63.7615	40.0572	40.0355	36.0913	79.3523
49	osa-MIR167a	osa-miR167a-3p_L+1R-1	GATCATGCATGACAGCCTCATT	Diff	gp1a	37.5367	25.7967	43.9042	186.28	28.7444	76.6781	50.4092	77.3863	3.62403	5.52539	5.41784	12.1362	3.46983	1.74828	2.61847	10.3905
50	osa-MIR167c	osa-MIR167c-p3	TCTTGTGGTCATGCCTTGCTA	New	gp1a	31.7618	22.432	13.9695	5.47883	28.7444	16.358	14.2951	1.17252	12.0801	9.82292	10.0617	9.33551	31.2284	10.4897	27.494	8.08146
51	osa-MIR167e	osa-miR167d-5p_R-1	TGAAGCTGCCAGCATGATCT	Diff	gp1a	34.8555	36.4679	59.6128	131.361	30.0173	45.8852	71.619	72.311	8.85298	8.48104	25.6408	15.4169	14.6394	13.2494	15.4864	19.9233
52	osa-MIR167e	osa-miR167e-3p	AGATCATGTTGCAGCTTCACT	Yes	gp1a	9.38417	2.2432	2.99347	10.0445	6.46748	2.55594	3.38569	1.17252	0.906006	0.920899	6.19182	3.7342	3.46983	0.437069	1.30924	4.04073
53	osa-MIR168a	osa-miR168a-5p	TCGCTTGGTGCAGATCGGGAC	Yes	gp1a	960.073	1693.61	1573.57	1652.78	1122.47	1203.34	1154.14	3774.34	2106.77	1750.94	2335.09	1603.84	2730.75	3131.16	3181.44	824.309
54	osa-MIR168a	osa-miR168a-3p_L-3	CCCGCCTTGCACCAAGTGAAT	Diff	gp1a	1276.25	570.893	519.866	867.481	842.209	705.439	504.844	858.284	549.04	648.313	736.827	302.471	2199.87	1748.28	2024.08	436.399
55	osa-MIR169a	osa-MIR169a-p5	AAGGATGACTTGCCGATCGATCGA	New	gp1a	344.086	449.013	576.409	122.36	435.477	528.909	480.768	156.336	79.1246	115.419	278.632	514.698	65.1556	180.072	298.615	191.646
56	osa-MIR169a	osa-MIR169a-p3	CTACATCTTGGCCCCTGCTCC	New	gp1a	349.38	421.721	561.775	87.6612	294.63	366.01	373.179	44.5557	108.721	122.787	538.688	949.888	198.937	616.267	498.819	1055.21
57	osa-MIR169o	osa-miR169n	TAGCCAAGAATGACTTGCCTA	Yes	gp1a	6.49673	2.2432	4.49021	20.3934	3.35351	2.04475	7.52376	5.27634	0	0.306966	0.386989	0	0.578304	1.74828	0.654618	0
58	osa-MIR169e	osa-miR169e	TAGCCAAGGATGACTTGCCGG	Yes	gp1a	2.88744	0.560799	0.332608	2.73941	1.43722	0	2.00634	2.34504	30.3177	17.1901	16.2535	3.7342	26.0237	21.9991	13.8561	2.30899
59	osa-MIR169r	osa-miR169r-5p_R+1	TAGCCAAGGATGATTTGCCTGT	Diff	gp1a	2.88744	0	0	18.2628	4.31165	3.06712	14.2951	29.313	4.83203	4.91146	0.773977	1.8671	4.62644	2.62241	2.61847	2.30899
60	osa-MIR169r	osa-miR169r-3p	TGGCAAGTCTCCTCGGCTACC	Yes	gp1a	1.44372	3.36479	5.98694	0	0	2.04475	12.038	4.69008	3.02002	0	1.54795	0	4.62644	0.874138	0	0
61	osa-MIR169c	osa-miR169b	CAGCCAAGGATGACTTGCCGG	Yes	gp1a	0.481239	3.17786	10.9761	18.2628	0.718609	2.89673	17.0539	10.7481	3.82536	1.22787	3.09591	1.71151	2.12045	2.7681	4.03681	1.73174
62	osa-MIR169c	osa-MIR169c-p3	GGCAAGTCTGTCCTTGGCTAC	New	gp1a	14.4372	12.3376	25.9434	54.7883	7.18609	22.4922	30.8474	32.8306	5.43604	7.98113	14.7056	0.933551	16.1925	6.9931	10.4739	1.15449
63	osa-MIR169b	osa-MIR169b-p3	GGCAAGTTGTCCTTGGCTACG	New	gp1a	0	0	19.9565	0	0	0	24.076	3.51756	0	0	0	0.466776	0	0	0	0
64	osa-MIR169i	osa-MIR169i-p5	TGGTGATAAGGGTGTAGCTCTGG	New	gp1a	1.80465	3.50499	0.124728	0.532664	7.18609	1.02237	0.971819	2.73588	2.30696	1.45809	24.219	1.16694	2.60237	1.09267	5.94611	1.34691
65	osa-MIR171d	osa-miR171d-5p	TGTTGGCCCGGCTCACTCAGA	Yes	gp1a	18.7683	6.72959	9.97824	0	8.62331	11.2461	4.51426	1.17252	3.02002	13.1996	10.0617	8.40196	6.93965	17.4828	10.4739	13.8539
66	osa-MIR171d	osa-miR171b	TGATTGAGCCGTGCCAATATC	Yes	gp1a	72.8597	30.7318	28.1719	5.84408	47.9552	43.5191	32.929	6.05802	29.415	22.8792	39.8856	43.6902	28.761	34.4702	32.3381	31.4792
67	osa-MIR171e	osa-miR171e-5p	TGTTGGCTCGGCTCACTCAGA	Yes	gp1a	85.1794	23.5536	16.963	5.47883	33.056	9.20137	3.76188	1.17252	3.62403	6.44629	3.09591	28.9401	10.4095	10.4897	6.54618	28.8624
68	osa-MIR171c	osa-miR171c-5p	GGATATTGGTGCGGTTCAATC	Yes	gp1a	11.5497	21.3104	19.4576	3.65255	17.2466	25.0482	22.5713	2.34504	11.4761	7.98113	7.73977	12.1362	10.4095	8.74138	9.16465	10.3905
69	osa-MIR171b	osa-MIR171b-p5	GGATATTGGGGCGGTTCAATC	New	gp1a	196.346	228.806	64.3596	1.82628	370.802	191.695	49.6568	1.17252	24.1602	33.1524	38.6989	204.448	6.93965	19.231	19.6385	100.441
70	osa-MIR171i	osa-miR171i-5p	AGGTATTGGCGTGCCTCAATC	Yes	gp1a	15.8809	5.60799	4.98912	0	10.0605	6.13425	3.76188	0	4.22803	1.22787	0.773977	0	4.62644	4.37069	1.30924	2.30899
71	osa-MIR171i	osa-MIR171i-p3	TTGAGCCGCGTCAATATCTCT	New	gp1a	943.47	782.314	859.126	277.594	793.344	1104.16	1060.47	192.879	1317.03	1254.26	1135.42	368.753	821.192	1418.73	1205.81	494.124
72	osa-MIR171a	osa-MIR171a-p3	TTGAGCCGCGCCAATATCTCT	New	gp1a	8.18107	5.04719	6.98476	21.9153	9.10238	11.4165	2.00634	17.197	59.0917	24.0457	71.2059	27.5398	38.3609	29.2836	43.2048	12.6994
73	osa-MIR172b	osa-miR172b	GGAATCTTGATGATGCTGCAT	Yes	gp1a	15.8809	32.5263	53.2173	116.882	35.9304	43.9621	86.0217	68.0061	23.5562	11.6647	16.2535	9.33551	3.46983	6.9931	19.6385	6.92697
74	osa-MIR172d	osa-miR172d-5p_R+1	GCAGCACCATCAAGATTCACA	Diff	gp1a	2.88744	8.97278	24.9456	5.47883	10.0605	17.3804	23.3237	4.69008	0.604004	0	0.773977	0	1.15661	0	0	0
75	osa-MIR172d	osa-miR172a	AGAATCTTGATGATGCTGCAT	Yes	gp1a	3.6093	2.80399	12.3065	49.9182	5.03026	12.7797	45.3934	35.1756	2.41602	0.613933	2.70892	0	7.51796	0.874138	1.30924	0.577247
76	osa-MIR319b	osa-MIR319b-p5	AGCTGCCGACTCATTCACCCA	New	gp1a	24.5432	5.60799	7.98259	14.6102	11.4977	2.04475	3.0095	28.1405	80.9366	90.862	136.22	105.491	68.2399	115.386	65.4618	76.1967
77	osa-MIR319b	osa-miR319a-3p.2-3p_R+1	TTGGACTGAAGGGTGCTCCCT	Diff	gp1a	243.267	117.207	154.663	111.403	209.115	57.253	18.8094	260.886	4450.91	3274.1	2398.17	1716.8	2958.03	2257.9	2397.21	837.586
78	osa-MIR319a	osa-MIR319a-p5	TCAGATGGCTGTAGGGTTTTATT	New	gp1a	0	0	0	0	0	0	0	0	12.0801	4.91146	3.09591	0	3.46983	6.9931	1.30924	0
79	osa-MIR390	osa-miR390-5p	AAGCTCAGGAGGGATAGCGCC	Yes	gp1a	230.995	246.752	281.386	301.336	133.661	214.699	208.408	289.612	218.046	184.18	256.961	946.621	156.142	246.507	209.478	755.04
80	osa-MIR390	osa-miR390-3p	CGCTATCTATCCTGAGCTCC	Yes	gp1a	10.106	8.97278	7.98259	1.82628	14.3722	4.0895	15.7999	0	7.24805	12.8926	9.28773	17.7375	11.5661	4.37069	30.1124	18.4719
81	osa-MIR393a	osa-miR393a	TCCAAAGGGATCGCATTGATC	Yes	gp1a	7.94045	11.7768	9.97824	60.2671	17.2466	9.71256	7.89995	138.944	14.4961	6.75326	9.28773	1.8671	5.20474	5.24483	1.96385	1.73174
82	osa-MIR393b	osa-miR393b-3p_R-2	TCAGTGCAATCCCTTTGGA	Diff	gp1a	1.44372	0	3.99129	9.13138	0	0	0	24.6229	0.604004	2.45573	0.773977	1.8671	0	0.874138	3.92771	0
83	osa-MIR394	osa-miR394	TTGGCATTCTGTCCACCTCC	Yes	gp1a	215.114	281.521	315.312	115.055	215.583	201.408	144.456	85.5939	158.249	119.717	334.358	663.755	176.961	335.669	370.514	526.45
84	osa-MIR396a	osa-miR396a-5p	TTCCACAGCTTTCTTGAACTG	Yes	gp1a	25.0245	10.6552	20.6217	127.839	13.414	20.7883	30.9728	161.417	531.826	515.499	236.708	117.161	517.582	438.089	580.428	142.003
85	osa-MIR396a	osa-miR396a-3p_R+1	GTTCAATAAAGCTGTGGGAAA	Diff	gp1a	0.721859	0	4.98912	23.7416	5.03026	1.02237	6.77139	36.3481	17.5161	16.5762	8.90074	8.86873	9.83118	9.61551	8.51003	6.34972
86	osa-MIR396c	osa-miR396c-5p	TTCCACAGCTTTCTTGAACTT	Yes	gp1a	208.377	163.753	374.849	823.65	320.979	404.179	581.336	558.901	893.926	1332.03	658.139	1601.04	938.01	1511.97	1415.72	1774.46
87	osa-MIR396c	osa-miR396c-3p	GGTCAAGAAAGCTGTGGGAAG	Yes	gp1a	86.6231	62.8095	41.9086	18.2628	84.7958	77.7005	47.3997	63.3161	98.4527	180.496	63.4662	228.72	57.8304	119.757	44.514	221.663
88	osa-MIR396f	osa-miR396e-5p	TCCACAGGCTTTCTTGAACTG	Yes	gp1a	806.317	459.294	1136.02	2967.7	528.177	948.253	1453.97	3461.86	10063.6	11161.9	17815	5455.67	12619.8	7720.38	18673	4640.49
89	osa-MIR396f	osa-miR396f-3p_R-6	ATAGTTCAAGAAAGTCCT	Diff	gp1a	0	0	0	0	0	2.04475	0.752376	1.17252	1.81201	0.613933	16.2535	2.80065	11.5661	8.74138	10.4739	1.15449
90	osa-MIR396e	osa-miR396e-3p_R-6	ATGGTTCAAGAAAGCCCA	Diff	gp1a	7.21859	1.1216	3.99129	7.3051	4.31165	6.13425	6.77139	3.51756	10.8721	5.52539	10.0617	7.46841	15.0359	9.61551	26.1847	0
91	osa-MIR397b	osa-MIR397b-p5	TTGAGTGCAGCGTTGATGAACC	New	gp1a	182.63	69.5391	29.4358	1442.76	43.1165	31.6936	16.9285	1408.2	23.8582	28.2409	39.4729	35.4749	21.3973	19.6681	22.9116	17.8947
92	osa-MIR397b	osa-MIR397b-p3	TTCACCAGCACTGCACCCAATC	New	gp1a	27.4306	21.3104	7.98259	262.984	10.0605	3.06712	3.76188	52.7634	5.43604	6.13933	23.9933	12.1362	0	12.2379	6.54618	3.46348
93	osa-MIR397a	osa-MIR397a-p5	TTGAGTGCAGCGTTGATGAAC	New	gp1a	19.4902	13.4592	2.49456	129.666	5.74887	1.02237	2.63332	110.217	0.906006	3.06966	10.8357	4.66776	5.20474	3.05948	3.27309	1.73174
94	osa-MIR399j	osa-miR399j_R-1	TGCCAAAGGAGAGTTGCCCT	Diff	gp1a	4.33116	1.1216	5.98694	13.6971	3.59304	2.55594	1.50475	7.03512	5.43604	3.06966	10.8357	9.33551	6.36135	3.49655	9.81927	2.88624
95	osa-MIR399d	osa-miR399d	TGCCAAAGGAGAGTTGCCCTG	Yes	gp1a	5.77487	6.72959	15.9652	55.7014	2.15583	12.7797	6.01901	16.4153	24.7642	13.5065	28.6372	19.1378	20.2407	15.7345	17.6747	9.81321
96	osa-MIR408	osa-miR408-5p	CAGGGATGAGGCAGAGCATGG	Yes	gp1a	10.106	1.1216	0	34.6992	1.43722	1.02237	0.752376	14.0702	1.20801	3.6836	3.86989	2.80065	4.62644	0.874138	0	0
97	osa-MIR408	osa-miR408-3p	CTGCACTGCCTCTTCCCTGGC	Yes	gp1a	88.0668	145.808	86.8106	301.336	80.4842	43.9621	30.095	160.635	10.2681	6.13933	55.7264	33.6078	18.5057	26.2241	17.0201	18.4719
98	osa-MIR439e	osa-MIR439e-p5_1ss2TG	AGGTACCTGTCGAACTGTGGTTGT	New	gp1a	4.69208	6.72959	7.23422	12.7839	5.38957	13.2909	12.2261	11.1389	12.3821	15.8599	14.5121	14.47	5.20474	3.27802	2.61847	9.81321
99	osa-MIR439e	osa-MIR439e-p3	TAGGTATCCCTGTCGAACCGCGGT	New	gp1a	3.17618	5.27151	7.03466	9.86189	4.09607	6.20241	6.13187	6.97649	9.21106	7.45928	10.9905	8.40196	5.43606	2.36017	7.13533	4.8104
100	osa-MIR439i	osa-MIR439i-p3	ACCGCGGTTGTTCGATAGGTACCC	New	gp1a	0	4.48639	7.18433	0	5.74887	6.30465	8.27614	2.34504	9.66407	9.20899	6.9658	6.53486	11.5661	1.74828	10.4739	7.11939
101	osa-MIR439d	osa-MIR439d-p5_1ss2TG	AGGTACCTGTCGAACTGTGGTTGT	New	gp1a	6.1358	2.80399	6.2364	3.65255	7.54539	3.06712	9.5928	7.62138	9.96607	11.9717	5.99833	5.60131	5.78304	5.02629	2.61847	6.34972
102	osa-MIR439h	osa-MIR439h-p5_1ss2TG	AGGTACCTGTCGAACTGTGGTTGT	New	gp1a	3.24837	6.16879	6.2364	3.65255	8.62331	4.0895	8.08804	5.27634	11.7781	10.3345	6.7723	14.9368	1.15661	5.90043	3.92771	7.50422
103	osa-MIR439h	osa-MIR439h-p3	TAGGTATCCCTGTCGAACCGCGGT	New	gp1a	3.17618	5.27151	7.03466	9.86189	4.45537	6.20241	6.13187	6.97649	9.21106	7.45928	10.9905	8.40196	5.43606	2.36017	7.13533	4.8104
104	osa-MIR440	osa-MIR440-p5	GTCCTGATCACTAGGAGACTCTGA	New	gp1a	0	3.36479	0	1.82628	2.87444	1.02237	0.752376	10.5527	16.9121	16.5762	5.41784	0	1.15661	0.874138	1.30924	1.15449
105	osa-MIR528	osa-miR528-5p	TGGAAGGGGCATGCAGAGGAG	Yes	gp1a	841.688	473.314	385.16	73.051	215.583	139.043	224.208	116.079	279.05	287.934	1341.3	305.271	316.911	368.012	438.594	153.548
106	osa-MIR528	osa-miR528-3p	CCTGTGCTTGCCTCTTCCATT	Yes	gp1a	8.66231	3.36479	0	0	2.87444	2.04475	0	1.17252	5.43604	12.8926	13.1576	1.8671	4.62644	0	2.61847	1.15449
107	osa-MIR529a	osa-MIR529a-p5	AGAAGAGAGAGAGTACAGCCT	New	gp1a	1472.59	649.405	1387.97	1722.18	799.812	538.792	914.137	1021.26	7663.3	6332.72	22991.4	12603.4	14539.2	7901.33	7863.27	9263.67
108	osa-MIR529a	osa-miR529a_L+1	GCTGTACCCTCTCTCTTCTTC	Diff	gp1a	89.5105	39.2559	47.8955	25.5679	51.7398	46.0069	28.5903	10.5527	411.025	378.796	506.181	175.508	780.133	239.514	485.726	113.141
109	osa-MIR529b	osa-miR529b	AGAAGAGAGAGAGTACAGCTT	Yes	gp1a	2.88744	1.1216	0.997824	0	2.15583	2.04475	3.0095	2.34504	7.55005	6.75326	33.668	22.872	9.83118	7.86724	15.7108	39.2528
110	osa-MIR530	osa-miR530-5p_R+1	TGCATTTGCACCTGCACCTAC	Diff	gp1a	0	1.1216	9.97824	36.5255	5.74887	8.179	17.3047	38.6931	18.7241	7.36719	22.4453	8.40196	17.3491	17.4828	32.7309	10.3905
111	osa-MIR535	osa-miR535-5p	TGACAACGAGAGAGAGCACGC	Yes	gp1a	173.246	105.43	121.734	399.954	90.5447	73.611	131.666	484.251	712.725	674.712	1231.4	1651.45	729.82	574.308	763.284	1302.27
112	osa-MIR535	osa-miR535-3p	GTGCTTTCTCCCGTTGTCACT	Yes	gp1a	21.6558	14.5808	17.9608	21.9153	2.87444	7.15662	22.5713	32.8306	70.6685	63.849	85.1375	66.2821	26.602	24.4759	20.9478	21.9354
113	osa-MIR810b	osa-MIR810b-p5	TTGATGACGACGTATATCGGT	New	gp1a	254.094	103.187	94.7932	3170.42	255.825	140.065	203.894	3028.62	41.6763	41.1335	43.3427	64.415	78.6494	42.8327	48.4417	47.3343
114	osa-MIR810b	osa-MIR810b-p3	AGTATATATAGTGAACACCGAT	New	gp1a	366.704	91.971	109.761	2500.17	317.625	145.177	164.77	2044.87	23.5562	23.9434	17.0275	43.8769	69.3965	43.7069	39.2771	42.7163
115	osa-MIR814c	osa-MIR814c-p5_1ss14GA	ACGAATCTGGACAAGAAGCATGTC	New	gp1a	51.9739	41.4991	60.8672	67.5722	45.991	52.1411	68.4662	86.7665	78.5205	94.5456	58.8223	62.5479	41.6379	43.7069	43.2048	63.4972
116	osa-MIR814c	osa-MIR814c-p3	CGGATTCGTTATACTATAAAGTGT	New	gp1a	1.44372	4.48639	4.98912	5.47883	10.0605	7.15662	4.51426	3.51756	10.2681	11.6647	3.09591	5.60131	10.4095	7.86724	0	3.46348
117	osa-MIR820a	osa-miR820a_R+2	TCGGCCTCGTGGATGGACCAGGA	Diff	gp1a	4.81239	4.86026	2.99347	32.5686	7.18609	2.72633	3.0095	17.5878	43.891	30.9013	44.7617	12.9141	25.4454	22.5819	28.8032	3.46348
118	osa-MIR820a	osa-MIR820a-p3	AACTGCCTTAAGGAAGTCGATGCT	New	gp1a	4.81239	1.1216	1.66304	23.4372	4.31165	1.70396	4.01267	23.255	27.7842	26.9107	31.3461	8.09078	9.25287	8.59569	8.94644	1.53933
119	osa-MIR820c	osa-MIR820c-p3	AACTGCCTTAAGGAAGTCGATGCT	New	gp1a	10.5873	2.80399	2.66086	56.3102	9.34191	3.23752	4.01267	59.0168	55.8704	52.6959	46.8256	12.7585	32.9634	21.2707	31.8581	4.42556
120	osa-MIR820b	osa-MIR820b-p3	AACTGCCTTAAGGAAGTCGATGCT	New	gp1a	7.69983	2.80399	2.66086	66.3547	9.34191	6.30465	4.76505	77.1909	63.7224	56.0725	57.2743	12.7585	49.1559	20.8336	39.0589	4.42556
121	osa-MIR827	osa-miR827	TTAGATGACCATCAGCAAACA	Yes	gp1a	23.0995	6.72959	6.98476	38.3518	28.7444	19.4251	3.76188	75.0413	9.66407	3.06966	71.2059	13.0697	17.3491	31.469	96.8834	2.30899
122	osa-MIR1319a	osa-miR1319a	AACCGGCATCTGTAATATATTATA	Yes	gp1a	7.21859	6.72959	5.98694	20.089	10.0605	17.8916	15.4237	19.3466	13.8921	20.2598	18.1885	13.5365	20.2407	14.4233	17.0201	10.3905
123	osa-MIR1319a	osa-MIR1319a-p3	ATTAAAAACCGAGACCTATAATAT	New	gp1a	4.33116	0	3.99129	5.47883	4.31165	11.2461	3.76188	3.51756	6.64405	3.06966	5.41784	5.60131	2.31322	4.37069	5.23694	3.46348
124	osa-MIR1320	osa-miR1320-5p_L-1R+1	GGAACGGAGGAATTTTATAGG	Diff	gp1a	54.8613	15.7024	11.9739	7.3051	20.121	1.02237	18.057	5.8626	86.3726	46.045	210.522	14.9368	83.2758	11.3638	167.582	11.5449
125	osa-MIR1320	osa-miR1320-3p	TGTAAAATTCATTCGTTCCAA	Yes	gp1a	1.44372	0	1.99565	1.82628	0	0	1.50475	0	6.04004	4.29753	4.64386	0	9.25287	0.874138	32.7309	0
126	osa-MIR1423	osa-miR1423-5p_L-2R+2	GCAACTACACGTTGGGCGCTCGAT	Diff	gp1a	155.922	98.7006	76.8324	292.204	205.522	112.461	66.9615	864.147	1223.71	1292.94	1140.84	161.504	415.223	346.158	251.373	69.2697
127	osa-MIR1423	osa-miR1423-3p_R+3	AGCGCCCAAGCGGTAGTTGTCTCC	Diff	gp1a	8.66231	4.48639	5.98694	29.2204	11.4977	2.04475	9.78089	24.6229	81.5406	87.1784	48.7606	14.9368	13.8793	12.2379	7.85541	4.61798
128	osa-MIR1425	osa-miR1425-5p	TAGGATTCAATCCTTGCTGCT	Yes	gp1a	886.443	1974.01	3534.29	2377.81	1100.91	1435.41	1267.75	758.62	801.514	800.568	1132.33	2699.83	1207.5	1238.65	2206.06	2153.13
129	osa-MIR1425	osa-MIR1425-p3	TCAGCAGCAAGAACTGGATCT	New	gp1a	2.88744	1.1216	4.98912	12.7839	18.6838	8.179	3.0095	12.8977	6.04004	5.52539	5.41784	6.53486	4.62644	0.874138	2.61847	3.46348
130	osa-MIR1428g	osa-MIR1428g-p5	TATCTTGTGGTATGAACTGAG	New	gp1a	0	0	0	12.023	1.79652	0.511187	0.250792	6.64428	1.40934	1.53483	2.77342	1.08914	1.8313	0.582758	0.872824	2.50141
131	osa-MIR1428e	osa-MIR1428e-p5	GTATGAACTGGGTACGCGATGA	New	gp1a	0	0	2.99347	383.366	0	0	0.752376	9.38016	0.805339	1.63715	2.32193	17.1151	13.1082	2.91379	24.4391	1.53933
132	osa-MIR1428e	osa-miR1428e-3p	TAAGATAATGCCATGAATTTG	Yes	gp1a	2.88744	1.1216	8.98041	125.556	4.31165	2.04475	15.2356	103.768	22.3482	18.418	79.3327	43.8302	13.8793	10.9267	28.4759	27.9965
133	osa-MIR1428f	osa-miR1428e-5p	AATTCACAGGCCCTATCTTGTG	Yes	gp1a	1.44372	0	0	14.458	0	0	0	2.34504	0.201335	1.63715	0.773977	0.311184	0.385536	0.291379	0.872824	1.92416
134	osa-MIR1429	osa-miR1429-5p_R+3	GTAATATACTAATCCGTGCATCCA	Diff	gp1a	41.8678	20.1888	18.9586	31.0467	64.6748	43.9621	40.6283	4.69008	43.4883	27.013	12.3836	21.4717	8.09626	6.11896	7.85541	15.0084
135	osa-MIR1430	osa-MIR1430-p5	TAGCCAAGAATGGCTTGCCTATC	New	gp1a	2.88744	5.60799	2.99347	0	1.43722	8.179	7.52376	11.7252	4.83203	4.91146	4.64386	1.8671	2.31322	0.874138	2.61847	0
136	osa-MIR1432	osa-miR1432-5p_R+1	ATCAGGAGAGATGACACCGACA	Diff	gp1a	294.519	195.158	248.458	12.7839	5.74887	3.06712	115.866	16.4153	201.133	62.0072	372.283	42.9433	33.5417	3.49655	159.727	17.3174
137	osa-MIR1432	osa-miR1432-3p	CAGGTGTCATCTCCCCTGAAC	Yes	gp1a	8.66231	2.2432	0.997824	0	0	0	6.77139	0	10.8721	0.613933	19.3494	2.80065	8.09626	0.874138	54.9879	0
138	osa-MIR1437	osa-MIR1437-p5	TAGTGCGGCACCGGAGCTCGC	New	gp1a	4.33116	1.1216	1.99565	0	1.43722	1.02237	5.26663	2.34504	4.83203	3.6836	5.41784	10.2691	2.31322	2.62241	0	8.08146
139	osa-MIR1437	osa-MIR1437-p3	CACTAGGCACTGTTTCCTCCC	New	gp1a	4.33116	7.85118	5.98694	3.65255	2.87444	3.06712	3.0095	5.8626	3.02002	3.6836	6.19182	10.2691	3.46983	7.86724	2.61847	13.8539
140	osa-MIR1440b	osa-MIR1440b-p5_1ss19TC	ATTCAAACAAAAGTGATGCGGGAC	New	gp1a	2.16558	8.97278	9.47932	9.13138	18.6838	12.2685	16.1761	9.38016	12.6841	14.7344	10.0617	14.47	13.8793	7.43017	7.2008	5.77247
141	osa-MIR1440b	osa-MIR1440b-p3_1ss17TC	TCAAACAAAAGTGATGCGGGACCC	New	gp1a	18.7683	28.0399	21.9521	5.47883	28.7444	25.0482	25.957	15.2428	15.4021	21.4876	15.4795	44.8105	13.301	12.675	17.6747	20.2037
142	osa-MIR1440a	osa-MIR1440a-p5	AAATACCACCCGGGCCCACATGTC	New	gp1a	29.5962	47.1071	81.3226	14.6102	30.1816	34.7607	55.2996	12.8977	21.1401	21.4876	38.6989	56.4798	13.8793	40.6474	18.9839	45.0253
143	osa-MIR1440a	osa-MIR1440a-p3_1ss16TC	AATTTGGGAGAGTGGCATTTGAGC	New	gp1a	38.9804	53.8367	46.8977	23.7416	74.7353	62.8761	53.7949	36.3481	45.6023	68.1465	54.1784	74.6841	28.3369	32.7802	22.9116	49.066
144	osa-MIR1846d	osa-miR1846d-5p	TCCCACCGAGCAGCCGGATCTC	Yes	gp1a	17.3246	37.0127	64.8585	23.7416	12.935	28.6265	16.5523	10.5527	18.7241	17.1901	47.9866	46.6776	23.1322	62.0638	43.2048	39.2528
145	osa-MIR1846d	osa-miR1846d-3p_L+1	GTATCCGGCGCCGCAGGGAGG	Diff	gp1a	5.77487	3.36479	7.98259	10.9577	7.18609	3.06712	4.51426	5.27634	0	0.613933	2.32193	8.40196	1.15661	6.11896	0	8.08146
146	osa-MIR1846a	osa-miR1846a-5p_R+2	AGTGAGGAGGCCGGGGCCGCTGG	Diff	gp1a	2.4062	3.92559	3.32608	8.21824	11.7373	3.40792	1.75554	5.47176	3.82536	2.14876	1.16097	4.66776	3.27706	1.16552	8.94644	2.50141
147	osa-MIR1846e	osa-miR1846e_L-1R+4	AACGAGGAGGCCGGGACCACCGG	Diff	gp1a	109.723	57.2015	36.9195	42.0043	60.3631	46.0069	37.6188	73.8687	33.2202	39.9056	23.2193	36.4085	30.0718	21.8534	48.4417	27.7079
148	osa-MIR1846e	osa-MIR1846e-p3	GGTGACTCCGGCCTCCTCGCC	New	gp1a	51.9739	31.4047	37.9173	29.2204	76.1725	32.716	10.5333	11.7252	16.9121	19.6458	17.0275	15.8704	18.5057	4.37069	9.16465	13.8539
149	osa-MIR1849	osa-MIR1849-p5	ACCTAGGATATGATGGGACATTACC	New	gp1a	4.33116	0	1.99565	18.2628	0	2.04475	0.752376	12.8977	29.5962	27.013	6.9658	2.80065	12.7227	6.11896	10.4739	2.30899
150	osa-MIR1849	osa-MIR1849-p3_1ss9TA	AGATTCGTAGTACTAGGTAATGCC	New	gp1a	7.21859	6.72959	11.9739	23.7416	5.74887	10.2237	15.7999	52.7634	24.1602	23.3294	33.281	13.0697	24.2888	19.231	35.3494	6.92697
151	osa-MIR1851	osa-MIR1851-p3	ATGGCCGCCGGCGAGCTCTTC	New	gp1a	10.106	14.5808	3.99129	9.13138	15.8094	7.15662	9.02851	7.03512	5.43604	6.13933	13.9316	7.46841	8.09626	4.37069	9.16465	10.3905
152	osa-MIR1852	osa-miR1852	ATATGGATTCAGAATGCAGGT	Yes	gp1a	5.77487	1.1216	1.99565	21.9153	7.18609	5.11187	6.01901	22.2779	2.41602	1.8418	0.773977	1.8671	4.62644	0.874138	2.61847	1.15449
153	osa-MIR1857	osa-miR1857-3p	TCATGCTCCAAGAAAACCAGG	Yes	gp1a	11.5497	1.1216	1.99565	7.3051	4.31165	8.179	8.27614	2.34504	2.41602	3.6836	3.86989	0.933551	1.15661	0.874138	0	0
154	osa-MIR1859	osa-MIR1859-p5	GGAATGGATGCGTAGAGAAAGA	New	gp1a	18.7683	5.60799	0.997824	1.82628	20.121	5.11187	3.0095	0	23.5562	30.6966	17.0275	6.53486	5.78304	5.24483	0	2.30899
155	osa-MIR1859	osa-miR1859	TTTCCTATGACGTCCATTCCAA	Yes	gp1a	24.5432	8.97278	10.9761	9.13138	35.9304	8.179	6.01901	3.51756	372.067	279.953	104.487	33.6078	368.958	351.403	252.682	25.3989
156	osa-MIR1860	osa-MIR1860-p5	TAAAGAGAAAACCAGCTTCC	New	gp1a	15.8809	2.2432	11.9739	27.3941	14.3722	10.2237	12.038	10.5527	9.66407	4.29753	17.0275	7.46841	6.93965	13.1121	10.4739	9.23596
157	osa-MIR1860	osa-miR1860-3p	ATCTGGAAGCTAGGTTTTCTCT	Yes	gp1a	15.8809	8.97278	8.98041	60.2671	24.4327	17.3804	26.3332	35.1756	25.3682	17.804	14.7056	16.8039	17.3491	8.74138	7.85541	10.3905
158	osa-MIR1861h	osa-miR1861h	CGGTCTTGAGGCAGGAACTGAG	Yes	gp1a	12.4779	7.73902	5.15542	19.4368	12.2643	22.2975	22.4459	22.7078	8.68328	6.75911	5.93383	5.63242	5.20474	0	3.53494	9.18098
159	osa-MIR1861h	osa-MIR1861h-p3	GGTTCCTGTCCCAAGACTGAG	New	gp1a	2.88744	0	3.32608	45.6569	2.0121	1.36317	1.50475	16.6107	0.201335	1.22787	0	1.8671	3.08429	0.874138	1.30924	1.53933
160	osa-MIR1863b	osa-miR1863b.2_L+1	TAGAGACTTGGCTGATGCATTACT	Diff	gp1a	0	2.2432	0.997824	42.6131	1.43722	4.0895	2.25713	41.0382	30.8042	24.9666	14.7056	2.33388	3.85536	9.03276	5.89156	4.61798
161	osa-MIR1863c	osa-miR1863c	TAGAAACTTGGCTGATGCATTACT	Yes	gp1a	2.88744	4.48639	0	11.5664	10.0605	2.04475	4.51426	23.4504	37.4483	27.4223	20.8974	4.20098	14.2648	9.03276	1.96385	1.15449
162	osa-MIR1863a	osa-MIR1863a-p5	GTCTAATATGGTATCCGAGCT	New	gp1a	25.9869	10.0944	9.97824	56.6146	7.18609	12.2685	9.02851	41.0382	34.4282	35.6081	24.7673	9.33551	12.7227	18.3569	15.7108	6.92697
163	osa-MIR1863a	osa-miR1863a	AGCTCTGATACCATGTTAGATTAG	Yes	gp1a	11.5497	3.36479	0.997824	15.219	2.87444	4.0895	3.0095	5.8626	18.7241	13.3019	6.19182	0	3.85536	5.24483	5.89156	2.30899
164	osa-MIR1869	osa-miR1869_R-3	TGAGAACAATAGGCATGGGAG	Diff	gp1a	20.2121	16.824	10.9761	5.47883	8.62331	20.4475	6.77139	10.5527	0.604004	1.22787	1.54795	0.933551	1.15661	5.24483	0	4.61798
165	osa-MIR1869	osa-MIR1869-p3	TTTCCTCCATGTTCCCATGCC	New	gp1a	72.9078	74.0255	47.8955	10.9577	56.0515	59.2977	48.1521	5.8626	1.81201	1.22787	2.32193	1.8671	0	7.86724	5.23694	4.61798
166	osa-MIR1870	osa-MIR1870-p5	ATTAGACCTAGTGGGCATTTATAC	New	gp1a	11.5497	3.36479	1.99565	45.6569	8.62331	6.13425	3.76188	45.7283	73.6885	52.1843	31.7331	2.80065	6.93965	11.3638	13.0924	3.46348
167	osa-MIR1870	osa-MIR1870-p3	TTGTGATCTATATATGCCCTTTAG	New	gp1a	0	0	0	1.82628	1.43722	1.02237	0.752376	11.7252	24.1602	17.1901	7.73977	2.80065	13.8793	6.11896	7.85541	1.15449
168	osa-MIR1871	osa-MIR1871-p5	AATATATCTGTTGTTTCTCTCAAA	New	gp1a	2.88744	2.2432	0	52.962	0	3.06712	1.50475	58.626	20.5361	22.1016	8.51375	0.933551	25.4454	12.2379	7.85541	4.61798
169	osa-MIR1871	osa-miR1871	ATGGCTCTGATATCATGTTGGTTT	Yes	gp1a	10.106	5.60799	3.99129	239.242	20.121	15.3356	5.26663	331.823	119.593	120.945	65.7881	17.7375	235.948	49.8258	68.0803	10.3905
170	osa-MIR1873	osa-MIR1873-p5	ACCTCAACATGGTATCAGAGCTGG	New	gp1a	8.66231	5.60799	12.9717	67.5722	10.0605	21.4699	12.038	57.4535	133.485	124.628	202.008	34.5414	213.973	160.841	176.747	17.3174
171	osa-MIR1873	osa-MIR1873-p3	TCTAGCTCTGATACCATGTTGAGT	New	gp1a	10.106	2.2432	0	29.2204	18.6838	7.15662	6.77139	18.7603	82.1446	81.0391	43.3427	13.0697	48.5776	13.4034	51.7148	3.46348
172	osa-MIR1874	osa-miR1874-5p	TAGGGCTACTACACCATCCATAAG	Yes	gp1a	2.88744	4.48639	0	9.13138	7.18609	6.13425	3.76188	11.7252	1.20801	1.8418	0.773977	0	0	0	0	2.30899
173	osa-MIR1874	osa-miR1874-3p	TATGGATGGAGGTGTAACCCGATG	Yes	gp1a	30.3181	24.6752	20.9543	49.3095	30.1816	22.4922	18.057	155.945	6.64405	8.59506	19.3494	20.5381	8.09626	6.11896	3.92771	20.7809
174	osa-MIR1875	osa-MIR1875-p5	CATTTTCATTGCACTTTGCTC	New	gp1a	0	1.1216	0.997824	10.9577	4.31165	1.02237	6.77139	11.7252	4.22803	1.8418	1.54795	1.8671	2.31322	2.62241	1.30924	0
175	osa-MIR1875	osa-miR1875	ACAATGGAGTGAAGTGCAACAGAA	Yes	gp1a	4.33116	13.4592	17.9608	27.3941	11.4977	40.895	39.1236	60.971	12.0801	9.82292	15.4795	15.8704	9.25287	13.9862	5.23694	13.8539
176	osa-MIR1876	osa-MIR1876-p5	GCTGGCTTTTGAACCCATTTATGG	New	gp1a	0	0	0.997824	9.13138	2.87444	2.04475	1.50475	8.20764	10.8721	8.59506	8.51375	0	2.31322	1.74828	2.61847	1.15449
177	osa-MIR1876	osa-miR1876	ATAAGTGGGTTTGTGGGCTGGCCC	Yes	gp1a	140.041	77.3902	60.8672	644.675	188.275	94.0585	78.2471	657.784	1121.64	920.285	1592.07	232.454	653.484	748.262	716.152	49.6433
178	osa-MIR1878	osa-miR1878	ACTTAATCTGGACACTATAAAAGA	Yes	gp1a	5.77487	2.2432	1.99565	16.4365	14.3722	8.179	3.76188	19.9328	192.073	163.92	70.432	10.2691	45.1077	20.1052	15.7108	6.92697
179	osa-MIR1878	osa-MIR1878-p3	ATTTGTAGTGTTCAGATTGAGTTT	New	gp1a	2.88744	1.1216	0	23.7416	7.18609	2.04475	4.51426	18.7603	125.029	117.875	62.6922	6.53486	37.0115	6.9931	19.6385	4.61798
180	osa-MIR1880	osa-miR1880_R-3	TTCCAAGCGGGCCACTTAAGC	Diff	gp1a	12.9935	5.60799	10.9761	3.65255	14.3722	10.2237	8.27614	8.20764	9.06006	9.82292	2.32193	3.7342	5.78304	5.24483	2.61847	4.61798
181	osa-MIR1880	osa-MIR1880-p3_1ss5CT	AAATTGATTTTCGTAGGCGGATGA	New	gp1a	2.88744	2.2432	3.99129	1.82628	8.62331	8.179	3.76188	10.5527	2.41602	4.91146	4.64386	3.7342	3.46983	3.49655	7.85541	4.61798
182	osa-MIR1881	osa-MIR1881-p5	GTGTGACCTCTGTGCACGTAAGCT	New	gp1a	23.0995	24.6752	16.963	34.6992	28.7444	37.8279	24.076	85.5939	10.8721	11.0508	13.1576	15.8704	10.4095	7.86724	13.0924	10.3905
183	osa-MIR1881	osa-MIR1881-p3	GGAGTCGAACTTGCTACCTCAAGC	New	gp1a	5.77487	2.2432	3.99129	7.3051	24.4327	8.179	12.7904	29.313	5.43604	3.6836	2.32193	6.53486	8.09626	2.62241	2.61847	6.92697
184	osa-MIR1883a	osa-miR1883a_R-5	ACCTGTGACGGGCCGAGAA	Diff	gp1a	23.8214	40.3775	22.451	78.5299	61.0817	49.074	21.0665	229.228	238.884	321.394	177.628	52.7456	108.143	89.5991	98.8473	27.1306
185	osa-MIR1883a	osa-MIR1883a-p3	ATCCGTCACAGGTGACTAGATGCC	New	gp1a	7.21859	15.7024	9.97824	21.9153	14.3722	7.15662	10.5333	31.658	74.8965	44.2032	38.6989	6.53486	35.8549	22.7276	24.8755	2.30899
186	osa-MIR2055	osa-miR2055	TTTCCTTGGGAAGGTGGTTTC	Yes	gp1a	21.6558	24.6752	25.9434	10.9577	11.4977	13.2909	14.2951	0	17.5161	14.7344	36.3769	59.7473	12.7227	28.8465	39.2771	15.0084
187	osa-MIR2093	osa-MIR2093-p5	ACTGGATGTGTGCATTAAT	New	gp1a	2.88744	1.1216	1.99565	0	1.43722	1.02237	2.25713	0	8.45606	15.3483	23.9933	56.9466	31.2284	30.5948	44.514	63.4972
188	osa-MIR2093	osa-MIR2093-p3	AAGAACACATCTTCCAATTAATGC	New	gp1a	0	0	0	0	0	0	0.752376	0	2.41602	4.91146	3.09591	11.2026	1.15661	0	0	3.46348
189	osa-MIR2094	osa-miR2094-5p_L+5R-2	AAGTGTGGCTGCTAGGCTCCTGGG	Diff	gp1a	1.44372	5.60799	6.98476	0	2.87444	1.02237	1.50475	0	15.7041	22.7155	20.8974	47.6111	6.93965	1.74828	13.0924	41.5618
190	osa-MIR2094	osa-miR2094-3p_L-1R+3	AGAGCTGTGGCATCCACGTCGAGC	Diff	gp1a	1.44372	5.60799	1.99565	0	0	4.0895	0.752376	2.34504	10.8721	13.5065	23.9933	46.6776	2.31322	1.74828	7.85541	20.7809
191	osa-MIR2095	osa-MIR2095-p5	TAGAAGGTTATAGATGTAGTGACT	New	gp1a	11.5497	7.85118	7.98259	7.3051	20.121	6.13425	10.5333	11.7252	80.9366	142.432	144.734	353.816	31.2284	23.6017	61.5341	250.525
192	osa-MIR2095	osa-miR2095-3p_L+3R+1	AATCTTCCATTTATGATAAGTATA	Diff	gp1a	1.44372	0	0.997824	1.82628	4.31165	0	2.25713	2.34504	19.3281	32.5384	21.6714	56.9466	20.819	7.86724	37.9678	43.8708
193	osa-MIR2100	osa-MIR2100-p5	AAGATCGGAAGAAGCGGCACTCGA	New	gp1a	10.106	7.85118	1.99565	0	7.18609	3.06712	5.26663	2.34504	3.02002	6.13933	5.41784	3.7342	5.78304	3.49655	2.61847	2.30899
194	osa-MIR2101	osa-MIR2101-p5	AAGTTAAAATGTGGAGCAGAGGGT	New	gp1a	10.106	7.85118	14.9674	1.82628	30.1816	8.179	12.038	3.51756	45.3003	68.7605	102.939	388.357	15.0359	16.6086	60.2248	232.053
195	osa-MIR2101	osa-MIR2101-p3	AACAAGTTTGGCACTCTGAACGAT	New	gp1a	141.484	90.8494	166.637	85.835	171.029	78.7229	120.38	113.734	1073.32	1448.27	1360.65	4250.46	448.764	284.969	718.77	2812.35
196	osa-MIR2106	osa-MIR2106-p5	GAATCTCGTACGCCGGTGAGG	New	gp1a	7.21859	23.5536	31.9304	12.7839	5.74887	2.04475	5.26663	4.69008	2.41602	1.8418	0.773977	3.7342	5.78304	3.49655	11.7831	8.08146
197	osa-MIR2106	osa-miR2106_L+3R+1	TGGCCGAGGTTTTCTGGATACATTC	Diff	gp1a	77.9608	70.6607	81.8215	74.8773	33.056	22.4922	72.2281	57.4535	18.7241	12.2787	14.7056	55.0795	31.2284	28.8465	44.514	35.7893
198	osa-MIR2118p	osa-MIR2118p-p5	GGCATGGGAACATGGAGGAAAG	New	gp1a	108.76	87.0921	36.1711	0	121.445	55.3616	17.8313	1.9542	1.30868	0.204644	0	0.466776	0.578304	2.84095	0.654618	0
199	osa-MIR2118p	osa-miR2118p	TTCCCGATGCCTCCCATGCCTA	Yes	gp1a	2121.91	2012.71	1232.48	52.6576	2779.46	1210.66	560.896	56.8672	1.81201	3.99056	3.86989	24.2723	9.83118	11.3638	1.30924	22.3202
200	osa-MIR2118r	osa-MIR2118r-p5	CATGGGAACATGGAGGAAGAA	New	gp1a	57.5081	55.3322	25.3281	1.82628	67.3097	46.1261	18.3078	2.54046	1.40934	3.27431	3.09591	3.7342	0	2.62241	0	2.30899
201	osa-MIR2118r	osa-miR2118e	TTCCCAATGCCTCCCATGCCTA	Yes	gp1a	1920.84	1943.92	1226.19	90.6442	2473.71	1185.1	712.224	80.7866	9.66407	6.75326	4.95346	41.1696	10.9878	13.6365	13.747	24.1289
202	osa-MIR2118e	osa-MIR2118e-p5	TAAGAGCAGCAGGCATGGGAA	New	gp1a	51.252	49.5372	21.6694	9.13138	32.5769	16.1365	13.292	17.5878	3.22136	1.8418	0.773977	6.53486	9.25287	13.9862	3.92771	28.8624
203	osa-MIR2118q	osa-MIR2118q-p5	GGAATAGGAACATGGAGGAAAG	New	gp1a	81.3295	72.3431	35.9216	8.21824	88.3889	66.9656	22.0697	9.96642	1.20801	0.613933	0.386989	0.933551	0.578304	2.47672	0	4.04073
204	osa-MIR2118q	osa-miR2118c	TTCCCGATGCCTCCTATTCCTA	Yes	gp1a	1148.89	961.976	645.259	51.1357	1293.86	886.007	549.974	49.8321	2.41602	2.45573	2.70892	16.3371	2.31322	6.55603	5.89156	8.08146
205	osa-MIR2118c	osa-MIR2118c-p5	GGAATAGGAACATGGAGGAAAG	New	gp1a	61.1174	48.7895	18.9586	4.56569	62.519	43.4509	13.4174	6.44886	1.51001	0.613933	0.386989	0	0.578304	1.60259	0	4.04073
206	osa-MIR2118a	osa-MIR2118a-p5	GGACTGGGAACATATGAGAAAG	New	gp1a	40.4241	24.6752	3.99129	0	45.991	12.7797	1.88094	3.51756	0.302002	1.22787	0	0	0	0.874138	0	0
207	osa-MIR2118a	osa-miR2118a	TTCTCGATGCCTCCCATTCCTA	Yes	gp1a	493.631	293.204	161.315	10.9577	394.396	276.552	146.839	9.67329	0.302002	0	0.773977	3.7342	1.15661	0.874138	1.30924	0
208	osa-MIR2118b	osa-MIR2118b-p5	TAAGAGCAGTGGGAATGGGAA	New	gp1a	37.2961	32.5263	29.9347	1.82628	35.2118	23.5146	15.7999	2.34504	0	0.306966	0.386989	4.66776	0	0	1.30924	1.15449
209	osa-MIR2118b	osa-miR2118b	TTCCCGATGCCTCCCATTCCTA	Yes	gp1a	2244.79	2301.16	1582.23	152.738	2742.76	2005.05	1169.88	122.411	5.43604	2.57852	4.95346	153.663	11.5661	14.365	20.9478	62.2658
210	osa-MIR2118n	osa-MIR2118n-p5	TGGGAACATGGAGGAAAGCCT	New	gp1a	89.5105	81.2971	43.7712	12.7839	74.1365	53.9644	34.6344	16.4153	1.00667	1.12554	4.38587	18.671	2.89152	0.655603	2.61847	3.84832
211	osa-MIR2118d	osa-MIR2118d-p5	GGCATGGGAACATGGAGGAAAG	New	gp1a	130.897	104.477	54.6308	3.65255	151.746	75.8091	25.2297	7.23054	1.91268	0.204644	0.773977	1.40033	3.46983	2.25819	3.27309	1.15449
212	osa-MIR2118d	osa-miR2118d	TTCCTGATGCCTCCCATGCCTA	Yes	gp1a	6496.01	6579.95	3819	165.735	9519.41	3011.06	1739.37	192.879	7.24805	6.44629	15.4795	72.817	8.09626	34.9655	53.6787	48.4888
213	osa-MIR2118g	osa-MIR2118g-p5	TCTAAGAGCTGTAGGAATGGG	New	gp1a	159.05	133.171	55.5455	9.13138	131.984	114.574	38.3963	16.4153	1.61068	3.27431	1.28996	7.46841	0	9.61551	5.23694	5.00281
214	osa-MIR2118g	osa-miR2118g_1ss5TC	TTCCCAATGCCTCCCATTCCTA	Diff	gp1a	1197.66	1062.06	880.779	106.168	1332.44	1328.92	881.885	88.2126	3.92603	3.6836	3.4055	6.16144	9.25287	11.3055	4.58233	18.0678
215	osa-MIR2118f	osa-MIR2118f-p5_1ss7AT	ACATGGTGGAAAGCATGAGCT	New	gp1a	342.402	193.457	130.083	21.9153	208.876	189.77	113.634	32.8306	45.099	32.7431	45.0197	15.8704	25.4454	21.6349	30.1124	20.0112
216	osa-MIR2118f	osa-miR2118f	TTCCTGATGCCTCCCATTCCTA	Yes	gp1a	1753.23	1734.36	1324.78	96.6404	1824.93	1693.44	944.546	95.2672	5.2347	5.85283	3.09591	21.1605	7.71073	10.4897	7.419	13.9886
217	osa-MIR2118j	osa-MIR2118j-p5	GGAATGGGAACATGAAGGAAAG	New	gp1a	67.8548	50.4719	18.9586	2.73941	66.2318	43.8769	15.0475	9.38016	1.20801	0	0.773977	0.466776	1.15661	1.31121	0.654618	0
218	osa-MIR2118m	osa-MIR2118m-p5	GGAATGGGAACATGAAGGAAAG	New	gp1a	79.4045	44.8639	14.9674	0.913138	53.2968	32.6308	11.2856	5.8626	0.604004	0.613933	0	0.466776	0	1.31121	0.654618	0
219	osa-MIR2118i	osa-MIR2118i-p5	TAAGGGCAATCGGAATGGGAA	New	gp1a	99.6166	103.748	51.3879	5.47883	107.791	53.6747	20.6903	10.5527	1.81201	0	1.54795	0	1.15661	2.62241	3.92771	4.61798
220	osa-MIR2118i	osa-miR2118i	TTCCTAGTGCCTCCCATTCCTA	Yes	gp1a	333.066	196.953	188.672	22.8284	248.279	227.938	142.939	8.7939	1.20801	1.53483	0.773977	2.80065	2.31322	0.874138	1.30924	1.15449
221	osa-MIR2118h	osa-MIR2118h-p5	GGAATGAGAACATGAAGGAAAG	New	gp1a	54.1394	35.8911	8.98041	3.65255	44.5537	22.4922	6.77139	4.69008	0.604004	0.613933	0	0	1.15661	0.874138	2.61847	0
222	osa-MIR2118h	osa-miR2118h	TTCCTGATGCCTCTCATTCCTA	Yes	gp1a	947.609	705.859	481.633	41.0912	851.527	774.364	441.106	45.5328	4.83203	3.99056	3.09591	9.80229	3.46983	3.49655	2.61847	10.3905
223	osa-MIR2118k	osa-MIR2118k-p5	TAAGCTCTATTGTCCCCTCTA	New	gp1a	207.895	108.795	64.8585	25.5679	163.843	140.065	67.7139	18.7603	3.62403	3.6836	2.32193	2.80065	8.09626	5.24483	0	5.77247
224	osa-MIR2118l	osa-MIR2118l-p5	TTAGGAAGAGGAAGAAATTGA	New	gp1a	72.6672	42.0599	26.4423	1.82628	96.2936	43.4509	18.4332	2.34504	0	0	0	1.8671	0	0	0	0
225	osa-MIR2118l	osa-miR2118l	TTCCTAATGCTTCCCATTCCTA	Yes	gp1a	326.93	168.632	150.755	36.5255	385.294	278.546	200.684	33.4168	1.20801	2.45573	0	0.933551	1.15661	1.74828	0	3.46348
226	osa-MIR2118o	osa-MIR2118o-p5	GGCATGGGGACATGAAGGAATG	New	gp1a	112.61	50.4719	21.9521	16.4365	119.289	49.074	12.038	10.5527	3.02002	0	4.64386	48.5447	0	0.874138	3.92771	21.9354
227	osa-MIR2118o	osa-miR2118o	CTCCTGATGCCTCCCAAGCCTA	Yes	gp1a	603.474	947.75	689.496	53.8751	709.267	641.285	287.408	119.597	4.83203	11.0508	17.8015	198.846	5.78304	13.1121	7.85541	118.913
228	osa-MIR2122	osa-MIR2122-p5	TGAACTTAGACACCTCAGCGCC	New	gp1a	121.272	133.47	164.641	164.365	166.717	157.446	179.818	102.009	215.63	242.503	260.83	346.347	168.865	185.317	162.345	204.346
229	osa-MIR2122	osa-MIR2122-p3_1ss19GT	TTTGGCGCTGAACAAAATT	New	gp1a	4.33116	11.216	3.99129	10.9577	7.18609	12.2685	10.5333	12.8977	19.9321	15.3483	15.4795	8.40196	10.4095	9.61551	10.4739	11.5449
230	osa-MIR2275c	osa-miR2275c_R-2	AGAATTGGAGGAAAACAAACT	Diff	gp1a	5345.37	3553.78	4136.98	1559.64	3264.64	4116.08	3252.52	2281.14	13.2881	7.98113	9.28773	41.543	32.9634	48.5146	22.9116	35.7893
231	osa-MIR2275c	osa-MIR2275c-p3	ATTGTTTTTCTCCAATATCTCA	New	gp1a	149.425	26.3575	55.3792	115.055	236.422	172.27	170.601	37.5206	0.906006	0.613933	0	0.933551	1.15661	1.31121	1.30924	0
232	osa-MIR2275d	osa-miR2275d	CTTGTTTTTCTCCAATATCTCA	Yes	gp1a	1559.94	391.998	508.391	2240.84	4004.81	2337.66	2404.41	882.907	5.73804	2.45573	1.54795	11.2026	30.0718	23.1646	7.85541	10.3905
233	osa-MIR2275b	osa-MIR2275b-p5	AGGTTTGGATGGGACCAAATC	New	gp1a	23.8214	2.80399	0.498912	0	12.2163	2.04475	1.88094	0	0	0	0	0	0	0	0.654618	0
234	osa-MIR2275b	osa-miR2275a_1ss15AG	TTTGGTTTCCTCCAGTATCTCA	Diff	gp1a	168.193	62.2487	45.401	4.56569	217.738	84.3459	70.9115	2.9313	0.302002	0.306966	0	0.466776	2.31322	0	0	1.73174
235	osa-MIR2275a	osa-MIR2275a-p5	AGGTTTGGATGGGACCAAATC	New	gp1a	26.7088	2.80399	0.498912	0	13.6536	4.0895	2.63332	0	0	0	0	0	0	0	0.654618	0
236	osa-MIR2863c	osa-miR2863c	TTAGTAGGACTAGAATGGGCCAAA	Yes	gp1a	0	0	0.997824	9.13138	0	2.04475	0	11.7252	22.9522	9.82292	7.73977	0.933551	8.09626	1.74828	1.30924	0
237	osa-MIR2863b	osa-MIR2863b-p5	CACTAGTTCAACTAAATGAAC	New	gp1a	1.44372	2.2432	4.98912	12.7839	2.87444	9.20137	16.5523	5.8626	4.83203	3.06966	1.54795	3.7342	1.15661	2.62241	5.23694	4.61798
238	osa-MIR2863b	osa-miR2863b	TTCGTTTATTTGGACTAGAGT	Yes	gp1a	12.9935	8.97278	11.9739	16.4365	12.935	23.5146	21.0665	24.6229	17.5161	5.52539	10.0617	9.33551	13.8793	9.61551	17.0201	11.5449
239	osa-MIR2863a	osa-MIR2863a-p3	TAGAATGGGTCAATGGGTACC	New	gp1a	33.2055	44.8639	25.9434	29.2204	25.8699	22.4922	32.3522	24.6229	13.8921	12.8926	30.9591	14.0033	9.25287	12.2379	15.7108	10.3905
240	osa-MIR2866	osa-MIR2866-p3	TGCTGAGCACAAACTAGAGAA	New	gp1a	21.6558	10.0944	25.9434	29.2204	17.2466	22.4922	13.5428	48.0733	16.3081	25.1712	26.3152	14.9368	35.8549	22.7276	28.8032	17.3174
241	osa-MIR2869	osa-MIR2869-p5	TTGGGAGGTGGTGAGTACTAAG	New	gp1a	2.88744	4.48639	3.99129	1.82628	4.31165	2.04475	9.02851	10.5527	0	0	2.32193	1.8671	1.15661	2.62241	1.30924	4.61798
242	osa-MIR2870	osa-miR2870	TAATCAGTTTGGGGAGACAAA	Yes	gp1a	11.5497	3.36479	1.99565	9.13138	1.43722	0	0.752376	5.8626	3.02002	1.22787	0	0.933551	1.15661	3.49655	0	2.30899
243	osa-MIR2871b	osa-MIR2871b-p5	ACCGTAGAAACTAACATAGAAAAA	New	gp1a	1.44372	0	1.99565	59.9627	0	1.53356	4.13807	110.803	1.20801	3.06966	2.32193	0.466776	2.31322	0.437069	0.654618	0.577247
244	osa-MIR2871b	osa-miR2871a-3p	TATTTTAGTTTCTATGGTCAC	Yes	gp1a	2.4062	2.2432	5.32173	6.69635	5.2698	8.51979	5.26663	10.9435	13.6908	13.3019	6.7078	5.91249	6.55412	13.1121	8.72824	6.54214
245	osa-MIR2871a	osa-miR2871a-5p_R-3	GACCGTAGAAACTAGCATAGA	Diff	gp1a	27.4306	36.4519	21.9521	25.2635	27.3071	30.1601	23.3237	48.0733	50.1324	63.542	73.1409	29.4069	53.7823	29.2836	53.6787	32.3259
246	osa-MIR5794	osa-MIR5794-p3	TGAGGAATCACTAGTAGTCGT	New	gp1a	218.964	212.543	219.854	326.295	219.415	243.666	274.241	382.046	567.261	533.61	610.41	408.273	769.916	500.881	825.691	393.298
247	osa-MIR2874	osa-MIR2874-p5_1ss24TG	TGCACTGTTTGGAACTGTTCACAGG	New	gp1a	1.44372	0	0	3.65255	0	1.02237	6.01901	1.17252	18.1201	17.1901	5.41784	1.8671	6.93965	3.49655	3.92771	0
248	osa-MIR2874	osa-MIR2874-p3	CTGGAACTAACATGTGAACAGTGT	New	gp1a	2.88744	1.1216	2.99347	5.47883	4.31165	4.0895	2.25713	7.03512	59.7964	62.6211	35.603	3.7342	25.4454	5.24483	7.85541	3.46348
249	osa-MIR2875	osa-MIR2875-p5	TGAACTGTAGATGACTGTAAATA	New	gp1a	0	0	0	65.7459	0	1.02237	0	4.69008	0.604004	0.613933	0	0	4.62644	1.74828	2.61847	0
250	osa-MIR2876	osa-MIR2876-p5	TGGCAGCACTGTTTATATAGAAAT	New	gp1a	4.33116	1.1216	2.99347	9.13138	7.18609	0	1.50475	5.8626	8.45606	9.82292	3.09591	1.8671	10.4095	0.874138	2.61847	0
251	osa-MIR2876	osa-miR2876-3p_R+3	TTCCTATATGAACACTGTTGCCAG	Diff	gp1a	0	1.1216	0.997824	52.962	8.62331	2.04475	0.752376	75.0413	57.9844	43.5892	17.8015	1.8671	27.7586	9.61551	10.4739	2.30899
252	osa-MIR2877	osa-miR2877	TTGCATCCTCTGCACTTTGGGCCT	Yes	gp1a	4.33116	2.2432	13.9695	51.1357	15.8094	5.11187	5.26663	60.971	115.365	98.8432	112.227	16.8039	42.7945	37.5879	26.1847	8.08146
253	osa-MIR2878	osa-miR2878-5p	TACATGTATAAAATTCTGAGGATG	Yes	gp1a	11.5497	2.2432	5.98694	51.1357	7.18609	6.13425	10.5333	49.2458	71.2725	83.4948	27.8632	0.933551	55.5172	11.3638	19.6385	6.92697
254	osa-MIR2878	osa-miR2878-3p	CAGGATTTTATACATGTAAAGAAT	Yes	gp1a	4.33116	1.1216	0	5.47883	1.43722	2.04475	0.752376	5.8626	21.7442	17.804	11.6097	0	10.4095	12.2379	7.85541	1.15449
255	osa-MIR2879	osa-miR2879	GCCAGATGTGTTAAAATAATGACC	Yes	gp1a	1.44372	0	0	25.5679	0	2.04475	0.752376	22.2779	14.4961	12.2787	2.32193	0	1.15661	0.874138	0	0
256	osa-MIR2880	osa-miR2880	ACGGTATCCCGTTCGGACAGGATG	Yes	gp1a	5.77487	7.85118	6.98476	20.089	8.62331	8.179	9.02851	30.4855	22.9522	22.7155	14.7056	7.46841	11.5661	11.3638	9.16465	2.30899
257	osa-MIR2905	osa-MIR2905-p5_1ss3GA	TTATCACTGACATGTGGGCCC	New	gp1a	20.2121	13.4592	24.9456	12.7839	25.8699	26.5817	15.0475	16.4153	10.8721	10.4369	10.8357	13.0697	18.5057	28.8465	13.0924	18.4719
258	osa-MIR2905	osa-miR2905	TACATGTCAGTGACAAAGGCA	Yes	gp1a	0	0	0	1.82628	1.43722	4.0895	2.25713	2.9313	7.85205	4.29753	1.54795	4.20098	13.8793	10.4897	11.7831	3.46348
259	osa-MIR3979	osa-miR3979-5p_R+1	TCTCTCTCTCCCTTGAAGGCT	Diff	gp1a	28.8744	29.1615	21.9521	3.65255	21.5583	14.3132	21.0665	3.51756	3.02002	3.06966	1.54795	0.933551	2.31322	7.86724	3.92771	3.46348
260	osa-MIR3982	osa-miR3982-3p_L+1R-1	TAGTTGCCTACATGGAGCGCC	Diff	gp1a	10.106	6.72959	5.98694	18.2628	2.87444	2.04475	4.51426	9.38016	4.83203	1.8418	6.19182	3.7342	5.78304	3.49655	3.92771	1.15449
261	osa-MIR5073	osa-miR5073_R+1_1ss20AT	GTTTGGTGAATCGGAAACTTTTTT	Diff	gp1a	4.33116	3.36479	4.98912	3.65255	11.4977	7.15662	11.2856	1.17252	9.66407	6.13933	6.19182	8.40196	1.15661	2.62241	0	6.92697
262	osa-MIR5075	osa-MIR5075-p3	TCACCGGCGCCATCGAGGACT	New	gp1a	5.77487	7.85118	3.99129	1.82628	0	2.04475	4.51426	5.8626	0	0	1.54795	11.2026	1.15661	0.874138	0	8.08146
263	osa-MIR5079a	osa-MIR5079a-p5_1ss18AT	TACCCATCTAAATGATTTCAT	New	gp1a	10.106	8.97278	6.98476	9.13138	20.121	12.2685	7.52376	5.8626	22.9522	19.6458	6.19182	6.53486	9.25287	9.61551	2.61847	2.30899
264	osa-MIR5079a	osa-MIR5079a-p3	GATAATAATTGGATAACAGAGCCT	New	gp1a	17.3246	12.3376	5.98694	16.4365	22.9955	17.3804	17.3047	17.5878	21.7442	38.0638	18.5755	5.60131	17.3491	20.9793	11.7831	5.77247
265	osa-MIR5081	osa-MIR5081-p5_1ss22GT	ACAAAACTGCAACTTTTACGTTAT	New	gp1a	14.4372	14.5808	16.963	23.7416	28.7444	41.9174	42.1331	26.968	40.4683	52.1843	22.4453	11.2026	16.1925	12.2379	18.3293	6.92697
266	osa-MIR5082	osa-miR5082_L-1	GCGATGATGGCCGCGCGGGTTCA	Diff	gp1a	17.3246	28.0399	17.9608	20.089	5.74887	3.06712	4.51426	18.7603	3.02002	1.8418	3.86989	9.33551	1.15661	3.49655	0	6.92697
267	osa-MIR5083	osa-MIR5083-p5	GTCCTTCTGATTGATAGAAACCAA	New	gp1a	256.982	318.534	305.334	124.187	396.672	86.9019	84.2661	73.8687	44.0923	32.5384	65.0141	101.757	175.805	141.61	159.727	138.539
268	osa-MIR5083	osa-MIR5083-p3	ATGGATCCTTCTGAGCCT	New	gp1a	131.378	170.483	238.48	129.666	113.54	60.3201	118.875	46.9008	50.7364	30.0827	54.9524	137.232	78.6494	112.764	90.3373	130.458
269	osa-MIR5143b	osa-miR5143a	TGTGGTATGTTGGCAATGTAGGAA	Yes	gp1a	2.88744	1.1216	1.99565	22.8284	2.15583	3.57831	3.0095	21.6916	7.85205	8.28809	9.67472	2.33388	5.20474	4.80776	2.61847	1.73174
270	osa-MIR5145	osa-miR5145_L+1R-1_1ss14TC	CACCTGTTTGGATCCTTGAGGGCT	Diff	gp1a	7.21859	8.97278	15.9652	1.82628	7.18609	12.2685	23.3237	8.20764	24.1602	30.6966	20.8974	27.073	19.6624	6.9931	10.4739	11.5449
271	osa-MIR5146	osa-MIR5146-p3_1ss1GA	AGTTTTAACTAATGAACCGGCACC	New	gp1a	8.66231	2.2432	11.9739	12.7839	5.74887	11.2461	15.7999	12.8977	9.66407	16.5762	11.6097	13.0697	19.6624	11.3638	13.0924	12.6994
272	osa-MIR5147	osa-miR5147	ACAACTCTTGTGGATGGAGGG	Yes	gp1a	11.5497	3.36479	3.99129	7.3051	10.0605	5.11187	6.01901	4.69008	3.62403	1.8418	7.73977	5.60131	3.46983	2.62241	3.92771	5.77247
273	osa-MIR5148c	osa-MIR5148c-p5_1ss12TG	AAGTACAAGTAGAATGCATGTCAA	New	gp1a	2.88744	0	4.3239	4.87007	6.70702	5.11187	8.52693	4.69008	10.3687	12.381	3.3539	3.11184	1.15661	3.49655	1.30924	4.61798
274	osa-MIR5148c	osa-miR5148a_L+2R-2	AATGAGGGGTAGAAATGTCATATC	Diff	gp1a	15.6403	19.2541	23.7815	25.2635	28.0257	36.9759	33.6061	47.487	34.8309	43.0776	34.313	36.8753	18.6985	10.1983	23.1298	24.6292
275	osa-MIR5150	osa-miR5150-5p	AGCTTCTGACAGCTGCAGTTTCTC	Yes	gp1a	7.21859	3.36479	5.98694	18.2628	14.3722	4.0895	6.01901	25.7954	75.5005	64.4629	28.6372	5.60131	32.385	16.6086	18.3293	1.15449
276	osa-MIR5150	osa-miR5150-3p	AGAAGCTGCAGCTGTCAGAAGCTC	Yes	gp1a	8.66231	2.2432	3.99129	34.6992	15.8094	16.358	12.7904	63.3161	234.958	181.11	102.939	26.1394	26.602	12.2379	10.4739	5.77247
277	osa-MIR5151	osa-MIR5151-p5	CGAATGAACAAAAATGTGACTATT	New	gp1a	5.77487	2.2432	2.99347	51.1357	14.3722	6.13425	2.25713	37.5206	48.3203	58.9375	22.4453	2.80065	19.6624	5.24483	14.4016	4.61798
278	osa-MIR5151	osa-MIR5151-p3	CATTTTTGTTCATTCGTACCT	New	gp1a	1.44372	0	0	3.65255	0	0	0.752376	1.17252	10.8721	1.22787	0.773977	0	6.93965	5.24483	3.92771	0
279	osa-MIR5152	osa-MIR5152-p5	AAATTTCTAAGACCAAACTCAACTT	New	gp1a	4.33116	0	0	14.6102	4.31165	5.11187	3.0095	10.5527	2.41602	1.22787	0.773977	0	0	0	0	1.15449
280	osa-MIR5153	osa-MIR5153-p3	ATTCCACTGACACGTAGACGTCAC	New	gp1a	5.77487	3.36479	6.98476	5.47883	10.0605	11.2461	6.77139	11.7252	15.1001	31.3106	20.1234	12.1362	5.78304	6.11896	7.85541	12.6994
281	osa-MIR5154	osa-MIR5154-p5	ATACGTTGGCATGCCGACTCAGCC	New	gp1a	8.66231	1.1216	2.99347	3.65255	8.62331	2.04475	8.27614	2.34504	8.45606	7.98113	6.9658	16.8039	3.46983	1.74828	2.61847	0
282	osa-MIR5154	osa-MIR5154-p3_1ss11AG	AGTTGACGTGGCGCTGAGGTGTCT	New	gp1a	2.88744	4.48639	8.98041	3.65255	10.0605	7.15662	18.8094	7.03512	16.3081	10.4369	8.51375	6.53486	6.93965	1.74828	6.54618	8.08146
283	osa-MIR5159	osa-MIR5159-p5	TACCTGTTGACTGACTCTGGTTCA	New	gp1a	2.88744	0	0	9.13138	0	0	0	7.03512	12.0801	9.20899	5.41784	0.933551	1.15661	0	1.30924	0
284	osa-MIR5159	osa-miR5159	AACTAGAGTGGGTCAACGGGTACC	Yes	gp1a	5.77487	1.1216	0	40.1781	7.18609	3.06712	0.752376	57.4535	49.5283	21.4876	59.5963	8.40196	12.7227	11.3638	3.92771	0
285	osa-MIR5179	osa-miR5179	TTTTGCTCAAGACCGCGCAAC	Yes	gp1a	0	0	0.997824	0	0	0	0	0	0	0	0	14.0033	0	0.874138	0	16.1629
286	osa-MIR5337b	osa-miR5337a_L-1R+4	AATTACTTGTCGTTCTAGCTTTGC	Diff	gp1a	0	0.560799	0	7.3051	0	0	0.752376	7.62138	15.7041	18.418	2.32193	0	5.20474	2.62241	1.96385	0
287	osa-MIR5339	osa-MIR5339-p3	TGGGAATATTCTTTATCTGTT	New	gp1a	5.77487	5.60799	0.997824	5.47883	4.31165	7.15662	7.52376	14.0702	6.64405	8.59506	3.09591	5.60131	8.09626	3.49655	6.54618	2.30899
288	osa-MIR5485	osa-MIR5485-p5	AACTGGTAGCAGAGCAATGTCATC	New	gp1a	2.88744	0	0	142.45	1.43722	1.02237	0	525.289	0	0	0.773977	1.8671	1.15661	2.62241	0	0
289	osa-MIR5485	osa-MIR5485-p3	TGCTCTGATACCAATTGTCGG	New	gp1a	0	1.1216	1.99565	275.768	0	2.04475	1.50475	522.944	2.41602	3.06966	3.86989	1.8671	8.09626	7.86724	1.30924	2.30899
290	osa-MIR5486	osa-miR5486	AGGGGCTTGCATATTCTACCA	Yes	gp1a	38.9804	33.6479	23.9478	0	18.6838	27.6041	19.5618	2.34504	2.41602	4.29753	1.54795	3.7342	1.15661	3.49655	2.61847	3.46348
291	osa-MIR5486	osa-MIR5486-p3	CCTAGGATTTGCTGGGCC	New	gp1a	31.7618	13.4592	12.9717	3.65255	17.2466	16.358	18.8094	0	6.64405	1.22787	1.54795	0.933551	12.7227	2.62241	5.23694	2.30899
292	osa-MIR5487	osa-MIR5487-p5	TACTCGTATTTGATGAACATC	New	gp1a	80.8482	33.6479	16.963	9.13138	102.042	62.3649	41.3807	9.38016	4.83203	5.52539	3.86989	0.933551	2.31322	0.874138	3.92771	1.15449
293	osa-MIR5487	osa-MIR5487-p3	TTGGAAGAGTGAAATATTGAG	New	gp1a	25.9869	15.7024	11.9739	0	22.9955	10.2237	11.2856	0	1.81201	0	0	2.80065	0	0.874138	0	0
294	osa-MIR5488	osa-miR5488	TGAAGGCGACTGATGATTTCA	Yes	gp1a	219.445	102.065	62.8629	20.089	188.275	122.685	70.7234	19.9328	6.64405	4.91146	1.54795	2.80065	6.93965	4.37069	10.4739	3.46348
295	osa-MIR5488	osa-MIR5488-p3	AACAAATTTTTTATCTGTGGA	New	gp1a	11.5497	0	0.997824	1.82628	8.62331	3.06712	1.50475	0	0.604004	0	0	0	0	0	0	0
296	osa-MIR5489	osa-MIR5489-p3	TGAGCTAGAGAGATCAAAGAG	New	gp1a	226.664	151.416	93.7954	10.9577	148.033	164.602	73.7329	15.2428	3.02002	2.45573	5.41784	4.66776	3.46983	5.24483	2.61847	3.46348
297	osa-MIR5491	osa-MIR5491-p5	TACTTTCACAGACATAAGAGC	New	gp1a	41.8678	15.7024	4.98912	3.65255	28.7444	22.4922	15.7999	2.34504	0.604004	0.613933	0	0	1.15661	6.11896	3.92771	0
298	osa-MIR5491	osa-miR5491	TGAAATGGAGGCTCGTTGTAC	Yes	gp1a	50.5301	49.3503	28.9369	7.3051	41.6793	46.0069	16.5523	0	3.02002	3.6836	3.09591	0	4.62644	8.74138	5.23694	2.30899
299	osa-MIR5492	osa-miR5492	AGAAGGAGAATAGATATGGTT	Yes	gp1a	15.8809	4.48639	3.99129	7.3051	4.31165	11.2461	6.01901	1.17252	0.604004	2.45573	0.773977	0.933551	2.31322	4.37069	1.30924	1.15449
300	osa-MIR5493	osa-miR5493_R+3	AGCCGGGCTCGGTCGCGCGTGCCT	Diff	gp1a	4.33116	7.85118	10.9761	5.47883	5.74887	4.0895	9.78089	28.1405	2.41602	1.22787	1.54795	4.66776	3.46983	2.62241	2.61847	5.77247
301	osa-MIR5495	osa-MIR5495-p3	CCATGGAGATCATTGTGACCT	New	gp1a	12.9935	0	0	0	0	0	0	0	0.604004	0	0	0	0	0	0	0
302	osa-MIR5496	osa-miR5496	CCAGCCGGTGGCATAGTTCTC	Yes	gp1a	269.975	198.523	101.778	0	209.834	103.26	31.5998	2.34504	16.9121	11.0508	19.3494	7.46841	13.8793	15.7345	3.92771	5.77247
303	osa-MIR5497	osa-miR5497	CAGAATATCTGGGACGAGCAT	Yes	gp1a	838.8	925.318	491.927	25.5679	1011.8	890.489	262.579	51.5909	76.7085	74.2859	60.3702	44.8105	48.5776	52.4483	68.0803	47.3343
304	osa-MIR5499	osa-MIR5499-p5	GGGATCTAACATCAGCGGGAA	New	gp1a	14.4372	4.48639	2.99347	0	7.18609	4.0895	3.76188	1.17252	0	0.613933	0	1.8671	1.15661	1.74828	0	0
305	osa-MIR5499	osa-MIR5499-p3	CCATTTGATGGATAGATTGCC	New	gp1a	56.305	6.72959	12.9717	0	54.6143	22.4922	6.01901	1.17252	0.604004	0.613933	0.773977	0	2.31322	4.37069	1.30924	2.30899
306	osa-MIR5504	osa-miR5504_R-3	AGTGACGGGAGGACTGCA	Diff	gp1a	18.7683	15.7024	17.9608	16.4365	15.8094	4.0895	3.76188	2.34504	4.83203	1.22787	4.64386	11.2026	13.8793	15.7345	17.0201	15.0084
307	osa-MIR5505	osa-miR5505_R-3	GAGGATTCGGTATTGATCG	Diff	gp1a	12.9935	6.72959	6.98476	21.9153	11.4977	2.04475	2.25713	5.8626	3.62403	7.36719	5.41784	21.4717	4.62644	5.24483	5.23694	5.77247
308	osa-MIR5506	osa-miR5506	TGGATCGCTTCGTCTGATGGT	Yes	gp1a	405.685	328.628	199.565	31.0467	344.932	291.377	170.037	39.8657	17.5161	17.1901	10.0617	11.2026	24.2888	72.5534	44.514	10.3905
309	osa-MIR5506	osa-MIR5506-p3	CGTGACTGAACCCTAGGAGTG	New	gp1a	88.0668	33.6479	22.9499	1.82628	66.112	36.8055	15.7999	2.34504	4.83203	3.06966	1.54795	2.80065	11.5661	9.61551	6.54618	0
310	osa-MIR5507	osa-MIR5507-p5	ATTGCATGGACTCTCTATGAG	New	gp1a	76.5171	33.6479	23.9478	10.9577	81.9214	39.8726	32.3522	4.69008	5.43604	5.52539	3.09591	2.80065	10.4095	9.61551	2.61847	2.30899
311	osa-MIR5507	osa-miR5507	AATGAGAATGATGACCCGGTG	Yes	gp1a	866.231	800.821	800.254	93.1401	668.306	723.841	367.912	87.939	87.5806	114.805	102.165	30.8072	168.865	263.115	108.667	53.1068
312	osa-MIR5509	osa-miR5509	TAGGCATTTTCTCTTGGCATG	Yes	gp1a	1385.97	586.596	394.14	78.5299	947.126	779.05	387.474	105.527	10.8721	7.36719	5.41784	12.1362	9.25287	15.7345	11.7831	13.8539
313	osa-MIR5509	osa-MIR5509-p3	CATTTGGGATAGCAGGGATAC	New	gp1a	163.14	88.6062	44.9021	3.65255	126.475	97.1256	48.9044	3.51756	9.66407	6.75326	12.3836	2.80065	5.78304	20.1052	6.54618	5.77247
314	osa-MIR5510	osa-MIR5510-p3	CTCAGGAGTGGATTGGGCTTC	New	gp1a	4.33116	3.36479	8.98041	1.82628	4.31165	9.20137	4.51426	15.2428	2.41602	4.91146	8.51375	12.1362	2.31322	2.62241	2.61847	4.61798
315	osa-MIR5511	osa-MIR5511-p5	GCCAAGTGTTTGGGATGTTGG	New	gp1a	12.9935	2.2432	0.997824	0	4.31165	3.06712	1.50475	1.17252	0	0.613933	0	0	0	0	0	1.15449
316	osa-MIR5511	osa-miR5511	CATATCCCAGCTGTTTCGGCC	Yes	gp1a	12.9935	21.3104	18.9586	0	22.9955	16.358	9.78089	1.17252	1.81201	0.613933	2.32193	0	1.15661	4.37069	0	1.15449
317	osa-MIR5513	osa-miR5513	TAACAAAGGACAACAGACTGA	Yes	gp1a	31.7618	12.3376	10.9761	34.6992	25.8699	27.6041	16.5523	36.3481	25.3682	13.5065	10.8357	5.60131	25.4454	6.9931	22.257	12.6994
318	osa-MIR5514	osa-miR5514	TCCCAGAGCTTTGGCCGTCGC	Yes	gp1a	274.306	291.615	162.645	29.2204	251.513	169.714	124.142	16.4153	9.66407	17.1901	21.6714	8.40196	17.3491	27.9724	14.4016	19.6264
319	osa-MIR5514	osa-MIR5514-p3	CAATCTTTGGACCGCCGGCGA	New	gp1a	59.1925	71.7823	26.9412	3.65255	57.4887	41.9174	15.7999	0	7.24805	3.6836	2.32193	9.33551	3.46983	12.2379	2.61847	3.46348
320	osa-MIR5515	osa-miR5515	CCGATGGTTGTTCTACAGGTG	Yes	gp1a	77.9608	39.2559	29.9347	9.13138	96.2936	54.1859	36.1141	7.03512	1.81201	3.06966	3.86989	1.8671	3.46983	2.62241	1.30924	0
321	osa-MIR5516b	osa-miR5516a	CTCATTGCTTCGGTAGGCTGG	Yes	gp1a	263.479	116.085	119.739	3.65255	201.21	216.743	47.7759	3.51756	24.4622	16.2692	13.1576	5.60131	27.1803	33.6543	30.767	5.77247
322	osa-MIR5517	osa-miR5517	TGCATCACGGCGCATATGTAG	Yes	gp1a	18.7683	14.5808	7.98259	0	14.3722	9.20137	2.25713	3.51756	0.604004	0	0	1.8671	3.46983	1.74828	0	0
323	osa-MIR5518	osa-MIR5518-p5	TGCTTACTGCATGCCTTATTT	New	gp1a	7.21859	3.36479	0.997824	0	12.935	8.179	6.01901	2.34504	0	0.613933	0	0	0	2.62241	0	0
324	osa-MIR5518	osa-MIR5518-p3	TTAATGTAAAATCTAGGGCCA	New	gp1a	373.923	195.158	124.728	40.1781	316.188	243.325	141.447	53.9359	3.62403	4.91146	1.54795	2.80065	8.09626	9.61551	13.0924	5.77247
325	osa-MIR5519	osa-miR5519	TGGCAGAAGTACTGGACTTAG	Yes	gp1a	333.499	251.238	164.641	51.1357	337.746	177.893	86.5233	31.658	13.8921	19.0319	5.41784	14.0033	47.421	32.3431	37.9678	8.08146
326	osa-MIR5519	osa-MIR5519-p3	CGGGCGCTAGGGCTTCAGCTC	New	gp1a	187.683	226.563	109.761	0	275.946	141.088	35.3617	0	14.4961	13.5065	10.0617	8.40196	1.15661	6.9931	9.16465	9.23596
327	osa-MIR5521	osa-MIR5521-p5	AACTGTTCTGCTTCCGTGCCT	New	gp1a	168.915	96.4574	80.8237	10.9577	107.791	80.7676	49.6568	10.5527	15.7041	9.20899	8.51375	1.8671	11.5661	8.74138	23.5662	5.77247
328	osa-MIR5521	osa-MIR5521-p3	TTTGGGATCAGTGAGTTGAGC	New	gp1a	2182.9	1523.13	951.924	189.933	2164.45	1380.21	683.158	293.13	48.9243	51.5703	31.7331	36.4085	113.348	111.015	100.811	28.8624
329	osa-MIR5522	osa-MIR5522-p5_1ss7TC	AGCACCCAAGAACAATAGGAA	New	gp1a	79.4045	88.6062	73.8389	21.9153	80.4842	92.0137	40.6283	50.4183	10.2681	9.20899	20.8974	1.8671	8.09626	6.9931	2.61847	2.30899
330	osa-MIR5522	osa-MIR5522-p3	TTGCACTTTCCTCCATGTTCC	New	gp1a	18.0465	23.5536	15.9652	9.13138	21.5583	20.4475	15.7999	2.34504	1.20801	2.45573	0	0	0	0	1.30924	0
331	osa-MIR5525	osa-MIR5525-p5_1ss2AT	ATCGAATTCCTTGTTCTCATGAAA	New	gp1a	1.44372	3.36479	0	29.2204	0	2.04475	5.26663	17.5878	1.20801	2.45573	0	6.53486	2.31322	0	1.30924	0
332	osa-MIR5527	osa-MIR5527-p5_1ss9TC	TCCGCAGTCTTGTTTCGCCAC	New	gp1a	304.625	315.169	208.545	31.0467	360.742	254.571	148.218	38.6931	13.8921	18.418	13.9316	11.2026	17.3491	19.231	22.257	8.08146
333	osa-MIR5528	osa-MIR5528-p5	TACCAAGGTCTGGTACTGCCC	New	gp1a	766.614	711.093	556.786	51.1357	505.901	437.576	252.046	32.8306	15.7041	13.5065	15.4795	16.8039	9.25287	35.8396	22.257	8.08146
334	osa-MIR5528	osa-miR5528	AAGACGGTTTTAGATGTTGCC	Yes	gp1a	112.61	52.7151	22.9499	16.4365	53.177	46.0069	25.5808	8.20764	6.64405	6.75326	6.19182	4.66776	15.0359	5.24483	3.92771	4.61798
335	osa-MIR5529	osa-MIR5529-p5	TTTGTGTGGATGATTTAGAAA	New	gp1a	50.5301	34.7695	18.9586	5.47883	41.6793	30.6712	16.5523	7.03512	1.81201	0.613933	1.54795	0.933551	0	0	0	2.30899
336	osa-MIR5529	osa-MIR5529-p3	CCGAGACAATTGAATTACACC	New	gp1a	111.166	43.7423	51.8868	3.65255	104.917	67.4767	43.6378	7.03512	7.24805	3.6836	0.773977	5.60131	9.25287	16.6086	3.92771	3.46348
337	osa-MIR5530	osa-miR5530	AGTGGTGTCGTATTACCTGCC	Yes	gp1a	275.75	108.795	81.8215	16.4365	179.652	141.088	87.2756	17.5878	30.2002	25.1712	8.51375	7.46841	28.9152	25.35	9.16465	8.08146
338	osa-MIR5530	osa-MIR5530-p3	TGCATGCATTATGGCTGGGAG	New	gp1a	189.127	133.47	57.8738	9.13138	135.098	95.0809	45.1426	9.38016	1.20801	5.52539	2.32193	0.933551	4.62644	14.8603	5.23694	3.46348
339	osa-MIR5532	osa-miR5532_L-2R+4	GGAATATATGACAAAGGTGGAGTC	Diff	gp1a	2.88744	1.1216	3.99129	9.13138	8.62331	4.0895	7.52376	5.8626	10.8721	11.0508	4.64386	4.66776	3.46983	2.62241	6.54618	4.61798
340	osa-MIR5533	osa-MIR5533-p5	CAGCTGTTGAGAGAGGTGCTC	New	gp1a	0	0	1.99565	219.153	0	0	0	218.089	0	0	0	0	4.62644	1.74828	0	0
341	osa-MIR5533	osa-MIR5533-p3	ATGAAGGCTTCTGGCAAAGAG	New	gp1a	0	0	2.99347	639.197	0	0	2.25713	542.877	0	0.613933	0.773977	1.8671	10.4095	6.9931	1.30924	1.15449
342	osa-MIR5534a	osa-miR5534a_L+2R+1	CTTGACGACAACAGCTAGAATGGC	Diff	gp1a	2.88744	1.1216	0.997824	106.837	0	2.04475	2.63332	135.426	0	3.37663	0.773977	3.26743	2.89152	3.49655	2.61847	0
343	osa-MIR5534a	osa-MIR5534a-p3_1ss2CT	GTTGTTGTCGTCGAGGCGCTAAAG	New	gp1a	1.44372	3.36479	2.49456	134.231	0.718609	4.0895	2.25713	134.84	1.20801	2.45573	0.386989	3.7342	3.46983	4.37069	2.61847	0
344	osa-MIR5534b	osa-MIR5534b-p5	GAATGGCCGCGGCGACGGAGGATT	New	gp1a	2.88744	2.2432	1.99565	68.4853	1.43722	1.02237	3.38569	19.3466	3.02002	2.14876	0.773977	2.33388	2.89152	5.24483	1.30924	3.46348
345	osa-MIR5536	osa-miR5536_R+2	AATGGTAGTGACATTATGGTAGAG	Diff	gp1a	18.7683	20.1888	15.9652	29.2204	25.8699	36.8055	40.6283	41.0382	18.7241	27.013	22.4453	39.2091	10.4095	15.7345	22.257	30.0169
346	osa-MIR5539a	osa-MIR5539a-p5	AACGGATGCGCGTGCTAACGCT	New	gp1a	8.66231	10.0944	14.9674	5.47883	4.31165	6.13425	6.01901	0	1.20801	1.8418	5.41784	0.933551	1.15661	1.74828	0	1.15449
347	osa-MIR5542	osa-MIR5542-p5_1ss19AG	AAATTTAGTGTAAAATTTGGTATC	New	gp1a	5.77487	7.85118	0.997824	5.47883	5.74887	12.2685	9.02851	4.69008	15.1001	9.82292	4.64386	4.66776	5.78304	4.37069	13.0924	3.46348
348	osa-MIR5542	osa-MIR5542-p3_1ss17AG	ATTTACAATAGAAAAAGTGGTACC	New	gp1a	125.603	67.2959	81.8215	127.839	149.471	138.021	183.58	63.3161	137.109	171.901	102.165	91.488	99.4684	72.5534	112.594	49.6433
349	osa-MIR5789	osa-MIR5789-p5	ACGATCAGTACCAAAGGCTGG	New	gp1a	27.4306	4.48639	3.99129	0	11.4977	7.15662	6.01901	0	0.604004	0.613933	0	0	0	1.74828	1.30924	0
350	osa-MIR5789	osa-miR5789	TGACTGAGCTTCGTTCGGTAT	Yes	gp1a	17.3246	8.97278	3.99129	7.3051	18.6838	8.179	9.78089	2.34504	1.81201	0	0	0	2.31322	0	0	0
351	osa-MIR5791	osa-miR5791	TTGCAGGAGACTAGAGACCAG	Yes	gp1a	762.283	641.554	360.214	131.492	616.566	534.702	257.313	114.907	4.22803	2.45573	3.09591	7.46841	5.78304	2.62241	1.30924	4.61798
352	osa-MIR5792	osa-miR5792_1ss22AC	GATGACAGCGGTGGTTCGGACCTC	Diff	gp1a	3522.67	4562.66	2444.67	85.835	6651.44	6300.9	3752.1	116.079	31.4082	38.0638	7.73977	75.6176	24.2888	34.0914	40.5863	50.7978
353	osa-MIR5792	osa-MIR5792-p3	TTCGGCTTTGTACCTGCTTGGCTT	New	gp1a	1947.58	1808.02	1519.69	25.5679	3286.92	3050.77	2393.31	22.2779	10.8721	12.8926	6.19182	23.3388	12.7227	8.74138	9.16465	5.77247
354	osa-MIR5793	osa-miR5793	CGAGGACGAGATACAGTGCAG	Yes	gp1a	949.967	1008.32	582.729	45.6569	1269.06	880.265	209.913	50.4183	54.9644	50.9564	49.5346	22.4052	52.0474	54.1965	65.4618	28.8624
355	osa-MIR5793	osa-MIR5793-p3	CTTTGCGTGTACCTTCTCTTG	New	gp1a	47.6427	16.824	19.9565	1.82628	27.3071	20.4475	12.038	0	4.83203	6.75326	3.09591	1.8671	6.93965	2.62241	0	3.46348
356	osa-MIR5795	osa-MIR5795-p5_1ss5GA	CGAGATCGAGTTCCCGGCTGCT	New	gp1a	0	1.1216	2.99347	21.9153	2.87444	3.06712	0.752376	18.7603	2.41602	1.8418	1.54795	2.80065	3.46983	0.874138	1.30924	1.15449
357	osa-MIR5796	osa-MIR5796-p5	CAATTACATGAGAGTCACCTT	New	gp1a	60.6362	17.9456	8.98041	0	22.9955	26.5817	6.77139	0	3.62403	4.91146	0.773977	0.933551	0	2.62241	0	1.15449
358	osa-MIR5796	osa-miR5796	TCATTCAGGATTGAAGCCGCC	Yes	gp1a	1254.59	984.763	754.355	233.763	991.68	711.573	394.245	213.399	7.85205	8.59506	3.86989	3.7342	15.0359	6.11896	14.4016	16.1629
359	osa-MIR5797	osa-MIR5797-p5	TGCTGTTCGTGGGATTTATGC	New	gp1a	180.465	108.795	71.8433	14.6102	155.219	117.573	66.2091	21.1054	15.1001	11.6647	4.64386	9.33551	21.9756	24.4759	14.4016	2.30899
360	osa-MIR5797	osa-MIR5797-p3	TGTCGTTTTGCCTGCTGATCC	New	gp1a	181.909	103.187	55.8781	32.873	209.834	141.088	90.2851	31.658	4.22803	0.613933	0.773977	1.8671	0	10.4897	2.61847	6.92697
361	osa-MIR5798	osa-MIR5798-p5	TTTGGCAAGCTTGAGCGTTGT	New	gp1a	297.406	173.848	114.75	10.9577	191.15	146.2	82.7614	17.5878	2.41602	0	0.773977	3.7342	2.31322	2.62241	2.61847	1.15449
362	osa-MIR5798	osa-MIR5798-p3	CGAAAGTTGCTAGGCACCCTG	New	gp1a	893.662	739.133	641.601	42.0043	649.622	588.888	190.351	22.2779	57.9844	39.2917	89.0074	15.8704	157.299	286.717	175.438	23.0899
363	osa-MIR5800	osa-miR5800	CCCGGCTATCGGAACGGCTGC	Yes	gp1a	358.042	200.766	159.652	0	324.811	197.318	82.009	3.51756	24.7642	31.3106	12.3836	14.0033	41.6379	37.5879	44.514	5.77247
364	osa-MIR5803	osa-MIR5803-p5	AATGTTACTACCACTGTAGACGCT	New	gp1a	1.44372	2.2432	1.99565	7.3051	0	5.11187	6.01901	5.8626	8.45606	15.3483	17.0275	8.40196	3.46983	5.24483	9.16465	4.61798
365	osa-MIR5806	osa-MIR5806-p5	CTGGAAGTTAGCAAGTTAGAA	New	gp1a	31.7618	21.3104	8.98041	0	41.6793	20.4475	8.27614	2.34504	4.83203	6.13933	0	0.933551	1.15661	0.874138	0	0
366	osa-MIR5806	osa-miR5806	ACAGGCAAAGACAATGACGGC	Yes	gp1a	323.393	252.359	204.554	38.3518	274.509	297.511	192.608	94.9741	68.2525	64.4629	65.0141	21.4717	53.204	65.5603	51.0602	38.0983
367	osa-MIR5807	osa-miR5807	AGGAGGTCTGGAGAGTTATGTGGC	Yes	gp1a	1.44372	3.36479	0	0	1.43722	1.02237	0.752376	2.34504	12.0801	11.0508	9.28773	0.933551	0	3.49655	2.61847	1.15449
368	osa-MIR5807	osa-MIR5807-p3	TGGCTTCCTGTCACATAACTCTCC	New	gp1a	0	0	0.997824	1.82628	4.31165	2.04475	0	0	9.06006	11.6647	6.9658	0.933551	6.93965	5.24483	3.92771	0
369	osa-MIR5810	osa-miR5810_R-6_1ss13TC	ACGGAACCCTAACGGCGA	Diff	gp1a	11.5497	4.48639	6.98476	10.9577	10.0605	5.11187	6.77139	3.51756	6.04004	8.59506	11.6097	11.2026	16.1925	12.2379	14.4016	9.23596
370	osa-MIR5814	osa-miR5814	AATCAAGTTAGGAACCATGCAAGT	Yes	gp1a	0	2.2432	1.99565	67.5722	0	0	0	91.4565	6.04004	9.82292	0.773977	0	3.46983	0.874138	2.61847	0
371	osa-MIR5816	osa-MIR5816-p5_1ss4AG	AATGGACTTTTAGTATATAATAGA	New	gp1a	30.3181	14.5808	30.9325	60.2671	68.9864	46.0069	42.1331	44.5557	42.8843	60.1654	33.281	33.6078	37.0115	30.5948	40.5863	28.8624
372	osa-MIR5816	osa-MIR5816-p3_1ss3AG	ATGGACTTTTAGTATATAATAGAT	New	gp1a	7.21859	3.36479	0.997824	1.82628	7.18609	14.3132	12.038	8.20764	13.2881	11.0508	6.9658	3.7342	2.31322	1.74828	10.4739	1.15449
373	osa-MIR5818	osa-miR5818	TCGAACTAGAAGGGCCAGGTT	Yes	gp1a	965.848	772.781	461.992	126.013	839.335	505.053	265.589	62.1435	3.02002	4.91146	3.86989	8.40196	12.7227	14.8603	11.7831	5.77247
374	osa-MIR5820	osa-MIR5820-p5	TTAAATCCTTAATCGTTTGCT	New	gp1a	145.816	58.3231	62.8629	40.1781	221.331	144.155	87.2756	24.6229	0	1.8418	0.773977	0.933551	1.15661	0.874138	2.61847	0
375	osa-MIR5820	osa-miR5820	TGGCAGAGATTGATCGAGGAA	Yes	gp1a	371.036	326.385	170.628	18.2628	316.188	224.922	82.009	18.7603	6.04004	9.20899	9.28773	12.1362	9.25287	41.9586	2.61847	9.23596
376	osa-MIR5822	osa-MIR5822-p3	TAAGCATGTGAGGCATCCGGA	New	gp1a	184.796	80.755	53.8825	7.3051	114.977	78.7229	46.6473	12.8977	3.02002	4.29753	2.32193	3.7342	16.1925	8.74138	5.23694	3.46348
377	osa-MIR5832	osa-MIR5832-p5	CATATCCGTCCTCACCCTGAC	New	gp1a	82.2919	88.6062	83.8172	5.47883	70.4237	62.3649	30.8474	0	6.04004	8.59506	6.9658	3.7342	11.5661	26.2241	10.4739	6.92697
378	osa-MIR5832	osa-MIR5832-p3	CATTAGTGGAGAGGTGCGCAT	New	gp1a	15.8809	12.3376	7.98259	0	12.935	10.2237	2.25713	0	0	0.613933	1.54795	0	2.31322	2.62241	0	0
379	osa-MIR5834	osa-miR5834	ACGGATGTAGAAATTGGTGAT	Yes	gp1a	50.5301	25.7967	20.9543	5.47883	44.5537	36.8055	14.2951	8.20764	3.02002	3.06966	4.64386	0	5.78304	3.49655	2.61847	0
380	osa-MIR5836	osa-miR5836	TGAGCAGCCGGACCATGGGAT	Yes	gp1a	450.44	703.242	478.955	38.3518	523.147	289.332	176.808	23.4504	5.43604	3.06966	7.73977	14.9368	4.62644	22.7276	13.0924	6.92697
381	osa-MIR5837	osa-miR5837.2	GGTGATGTGGAGCGTTCGGCA	Yes	gp1a	36.093	15.7024	6.98476	3.65255	27.3071	10.2237	6.01901	1.17252	1.20801	1.22787	0	0.933551	2.31322	0	1.30924	0
382	osa-MIR6245	osa-MIR6245-p5_1ss21AG	ATACTTATATTATAGGTGTCGGTT	New	gp1a	4.33116	2.2432	4.98912	1.82628	1.43722	7.15662	4.51426	10.5527	4.22803	6.75326	3.86989	1.8671	3.46983	4.37069	3.92771	2.30899
383	osa-MIR6249a	osa-miR6249a	CGTGAAGAGCTCGCCGGCGGC	Yes	gp1a	7.21859	6.16879	5.98694	3.65255	15.8094	4.0895	3.76188	10.5527	3.02002	4.29753	7.73977	31.7407	9.25287	8.74138	7.85541	20.7809
384	osa-MIR6250	osa-MIR6250-p5	TCGTCCTCTCTTGTTCTTGTT	New	gp1a	12.9935	4.48639	0.997824	23.7416	7.18609	4.0895	4.51426	7.03512	5.43604	0.613933	2.32193	8.40196	15.0359	10.4897	3.92771	4.61798
385	osa-MIR6250	osa-miR6250_R+1	GGGGATAGATCGACGCGTCAAGA	Diff	gp1a	8.66231	48.2287	54.8803	21.9153	2.87444	4.0895	99.3136	62.1435	4.83203	3.6836	1.54795	9.33551	6.93965	13.1121	3.92771	12.6994
386	osa-MIR6253	osa-MIR6253-p5	ATTAGAGGAAAGTGGGCA	New	gp1a	5.77487	7.85118	3.99129	12.7839	4.31165	1.02237	0	2.34504	0.604004	0	0.773977	5.60131	6.93965	7.86724	2.61847	4.61798
387	osa-MIR7692	osa-MIR7692-p5	ATGCAGCGGTATGAATGAAATGAC	New	gp1a	21.6558	20.1888	17.9608	40.1781	28.7444	36.8055	51.914	48.0733	48.9243	71.2162	34.055	32.6743	10.4095	13.1121	23.5662	15.0084
388	osa-MIR7692	osa-MIR7692-p3_1ss11AG	TGGTATATAAGGGTAGAATGG	New	gp1a	24.5432	26.9183	37.9173	43.8306	30.1816	50.0964	38.3712	39.8657	64.0244	76.1277	41.0208	41.0762	30.0718	22.7276	34.0401	34.6348
389	osa-MIR7693	osa-MIR7693-p5	TCAACATGGGAATGGCGACAGT	New	gp1a	10.106	3.36479	6.98476	40.1781	12.935	3.06712	9.78089	35.1756	45.3003	38.0638	52.6305	11.2026	47.421	26.2241	28.8032	11.5449
390	osa-MIR7693	osa-MIR7693-p3	CATCGATGAAGAGCGAAAACCT	New	gp1a	2.88744	1.1216	4.98912	9.13138	7.18609	4.0895	2.25713	9.38016	28.9922	22.7155	30.9591	1.8671	23.1322	6.11896	11.7831	3.46348
391	sbi-MIR156e	sbi-miR156e_2ss14CT20CT	TGACAGAAGAGAGTGAGCAT	Diff	gp2	0.721859	0	2.99347	6.39197	1.43722	1.02237	0	16.4153	0	0.613933	0.773977	0.933551	0	0.874138	0.654618	2.30899
392	sbi-MIR156f	sbi-miR156a_R+1	TGACAGAAGAGAGTGAGCACT	Diff	gp2	0.721859	2.2432	9.47932	21.9153	2.15583	4.60069	4.51426	37.5206	0.604004	0.920899	1.93494	3.26743	1.15661	0.437069	0.654618	8.65871
393	sbi-MIR156e	sbi-miR156e_L+1_1ss15CG	TTGACAGAAGAGAGGGAGCAC	Diff	gp2	9.38417	1.1216	6.48585	12.7839	0.718609	6.64544	3.0095	14.0702	2.41602	1.22787	3.4829	7.93518	0	1.74828	1.96385	20.7809
394	bdi-MIR156f	bdi-miR156b-5p_R+1	TGACAGAAGAGAGTGAGCACT	Diff	gp2	3.6093	3.36479	7.48368	25.5679	2.87444	4.60069	4.89044	41.0382	0.604004	2.14876	1.54795	2.33388	2.31322	1.31121	3.27309	6.92697
395	osa-MIR164f	osa-miR164a_1ss21AG	TGGAGAAGCAGGGCACGTGCG	Diff	gp2	0	0	1.99565	3.65255	1.43722	0	2.25713	3.51756	4.83203	4.29753	23.9933	1.8671	12.7227	10.4897	13.0924	1.15449
396	zma-MIR164h	zma-miR164c-3p_1ss20TC	CATGTGCCCTTCTTCTCCACC	Diff	gp2	1.44372	0	1.99565	14.6102	1.43722	2.04475	3.0095	3.51756	8.45606	5.52539	3.86989	2.80065	9.25287	7.86724	0	1.15449
397	bdi-MIR166b	bdi-miR166b-5p_R+1	GGAATGTTGTCTGGCTCGGGGT	Diff	gp2	7.21859	7.85118	3.99129	1.82628	10.0605	5.62306	2.25713	0	1.20801	0.613933	4.64386	5.60131	0	1.74828	3.92771	2.30899
398	sbi-MIR166j	sbi-miR166a_R+1_1ss17TC	TCGGACCAGGCTTCATCCCCC	Diff	gp2	36.8148	98.1398	140.693	23.7416	43.1165	61.3425	48.9044	56.8672	116.875	99.1501	157.891	217.051	79.2277	85.2284	85.7549	196.264
399	sbi-MIR166g	sbi-miR166e_3ss16AT17TC21TC	TCGGACCAGGCTTCATCCCCC	Diff	gp2	78.6827	232.732	443.034	29.2204	146.596	190.673	150.475	144.22	309.854	262.456	335.906	568.066	138.215	190.999	161.036	475.075
400	sbi-MIR167f	sbi-miR167c_R+1	TGAAGCTGCCAGCATGATCTGT	Diff	gp2	5.77487	5.04719	4.98912	14.6102	5.74887	7.66781	6.01901	6.44886	0.302002	0.920899	2.70892	0	1.15661	0.437069	1.30924	1.15449
401	tae-MIR167b	tae-miR167b_R+1_2ss9AC21AG	TGAAGCTGCCAGCATGATCTGT	Diff	gp2	5.05301	4.48639	5.98694	14.6102	7.9047	8.69019	4.13807	6.44886	0	0.306966	2.32193	0.933551	1.15661	0.437069	1.96385	0.577247
402	zma-MIR169c	zma-miR169c-3p_L+1R-1_1ss9CT	CGGCAAGTTTGTCCTTGGCTAC	Diff	gp2	1.44372	2.2432	3.99129	16.4365	2.87444	2.04475	3.0095	3.51756	2.41602	4.29753	9.28773	6.53486	8.09626	1.74828	5.23694	1.15449
403	sbi-MIR396c	sbi-miR396c_R+1	TTCCACAGCTTTCTTGAACTTT	Diff	gp2	0	2.2432	1.49674	7.3051	4.31165	6.13425	4.51426	15.2428	10.5701	16.2692	5.41784	11.2026	12.7227	7.43017	17.6747	8.65871
404	zma-MIR529	zma-miR529-5p_1ss21TC	AGAAGAGAGAGAGTACAGCCC	Diff	gp2	15.8809	7.85118	15.9652	19.1759	8.62331	3.06712	7.52376	7.62138	68.8565	84.1088	294.885	127.896	172.335	59.8784	121.104	101.596
405	sbi-MIR529	sbi-miR529_R+1	CTGTACCCTCTCTCTTCTTCT	Diff	gp2	1.44372	2.2432	1.99565	0	0	0	0	0	10.2681	7.98113	10.8357	2.80065	10.9878	1.74828	3.92771	2.30899
406	cpa-MIR535	cpa-miR535_R+1	TGACAACGAGAGAGAGCACGCT	Diff	gp2	0	0	0.997824	1.82628	0	0	0	0	4.22803	1.22787	13.1576	12.1362	4.62644	1.74828	2.61847	10.3905
407	osa-MIR814a	osa-MIR814a-p3_1ss24AT	GATTCGTTGTACTATGAAGTGTCT	New	gp2	1.44372	8.97278	14.9674	30.1336	12.2163	10.7349	23.3237	16.4153	17.2141	34.0733	11.9967	16.3371	9.25287	10.9267	6.54618	15.0084
408	osa-MIR814a	osa-MIR814a-p3	AGATTCGTTGTACTATGAAGTGTC	New	gp2	1.44372	6.72959	3.99129	9.13138	9.34191	8.69019	8.27614	4.69008	9.96607	10.1299	5.80483	10.7358	5.78304	8.30431	2.61847	4.61798
409	osa-MIR1436	osa-miR1436_L+3_2ss5CT16GA	CTTATATTATGGGACAGAGGGAGT	Diff	gp2	2.88744	11.216	17.9608	25.5679	10.7791	19.9363	15.7999	12.8977	18.7241	15.3483	16.2535	32.6743	8.09626	8.74138	11.7831	15.5857
410	osa-MIR818d	osa-MIR818d-p5_1ss16AG	AATATAAGGGATTTTGGAGGGATG	New	gp2	7.21859	10.0944	12.9717	20.089	11.4977	16.358	14.2951	11.7252	11.4761	21.4876	22.4453	9.33551	16.1925	11.3638	13.0924	6.92697
411	sbi-MIR821d	sbi-MIR821d-p3_1ss14AC	AGAGAGATATGTACATTTTGTGAA	New	gp2	0.721859	0.560799	0.498912	0	2.15583	4.0895	3.0095	1.75878	1.51001	10.1299	2.32193	2.80065	0.578304	0.437069	0	2.30899
412	osa-MIR821a	osa-MIR821a-p5_1ss3AC	ATCCGACAAAGTGATAGTAACATT	New	gp2	4.33116	1.6824	0.997824	10.9577	4.31165	5.11187	6.3952	12.3115	5.13404	7.36719	4.25688	3.7342	4.04813	0.437069	3.27309	1.15449
413	sbi-MIR821c	sbi-MIR821c-p3_1ss4AG	TTTGTGAACAATGTTACTATTACT	New	gp2	1.44372	0	0.997824	12.7839	0	0	0	4.69008	0.604004	0.613933	0	0	0	0	0	0
414	osa-MIR821c	osa-MIR821c-p5_1ss3AC	ATCCGACAAAGTGATAGTAACATT	New	gp2	4.33116	1.6824	0.997824	10.9577	4.31165	5.11187	6.3952	12.3115	5.13404	7.36719	4.25688	3.7342	4.04813	0.437069	3.27309	1.15449
415	osa-MIR1436	osa-miR1436_L+3_1ss5CT	CTTATATTATGGGACGGAGGGAGT	Diff	gp2	10.8279	7.29039	13.9695	6.39197	15.8094	16.358	13.5428	1.75878	11.7781	21.1807	17.0275	39.2091	6.36135	9.61551	5.23694	22.5127
416	hvu-MIR1436	hvu-miR1436_L+3_2ss5CT13GA	CTTATATTATGGAACGGAGGGAGT	Diff	gp2	7.21859	16.2632	13.9695	7.3051	27.3071	24.537	25.2046	2.9313	13.2881	26.3991	20.8974	65.3486	6.93965	9.17844	11.1285	30.0169
417	mtr-MIR5205b	mtr-miR5205b_1ss7AT	CTTATATTTAGGGACGGAGGGAGT	Diff	gp2	5.05301	3.36479	4.98912	5.47883	6.46748	6.13425	3.76188	0	3.62403	4.29753	5.41784	21.0049	2.31322	3.93362	9.16465	15.0084
418	osa-MIR1442	osa-MIR1442-p3_1ss12GT	ACTAGGTTGGTTTTTTATGGGACG	New	gp2	0	2.2432	0.997824	10.9577	2.87444	7.15662	3.76188	4.69008	4.22803	3.06966	3.86989	3.7342	3.46983	0	6.54618	3.46348
419	osa-MIR1847	osa-MIR1847-p3	CAACTGCAAACTACATAAAGT	New	gp2	20.2121	7.85118	7.98259	9.13138	14.3722	11.2461	1.50475	7.03512	6.04004	6.13933	5.41784	3.7342	13.8793	7.86724	7.85541	2.30899
420	osa-MIR5788	osa-MIR5788-p3_1ss19TA	AGATTCGTAGTACTAGGAAATGTC	New	gp2	1.44372	5.60799	3.99129	12.7839	8.62331	5.62306	10.5333	24.6229	10.8721	11.0508	6.19182	2.80065	5.78304	7.86724	2.61847	3.46348
421	osa-MIR1862g	osa-MIR1862g-p3_1ss11TC	ATTCGTTGTACTAGGATGTGTCAC	New	gp2	14.4372	11.216	20.9543	12.7839	20.121	19.4251	21.8189	18.7603	15.1001	21.4876	19.3494	16.8039	4.62644	7.86724	14.4016	8.08146
422	osa-MIR1862d	osa-MIR1862d-p5	TGTCCCAAAATAAACAAAGCTAGT	New	gp2	3.6093	0	1.99565	10.9577	1.43722	2.04475	2.25713	5.8626	17.5161	24.8643	13.5446	2.80065	8.67457	0.874138	6.54618	2.30899
423	osa-MIR1862d	osa-miR1862d	ACTAGGTTTGTTTATTTTGGGACG	Yes	gp2	70.7422	23.5536	20.9543	529.62	140.847	49.074	52.6663	478.388	759.837	714.004	476.77	71.8834	378.211	169.583	193.767	26.5534
424	osa-MIR1862a	osa-miR1862a	ACGAGGTTGGTTTATTTTGGGACG	Yes	gp2	21.6558	16.824	22.9499	62.0934	33.056	31.6936	14.2951	65.6611	153.417	116.647	229.871	29.8736	61.3003	69.931	68.0803	6.92697
425	zma-MIR2275c	zma-miR2275c-5p_2ss14CA15TC	AGGATTAGAGGGAACTGAACC	Diff	gp2	3962.29	2269.55	1653.89	975.231	2732.87	1665.96	896.08	1031.23	7.55005	6.75326	5.41784	31.274	23.7105	15.7345	13.747	23.0899
426	zma-MIR2275b	zma-miR2275b-3p_1ss22AG	TTCAGTTTCCTCTAATATCTCG	Diff	gp2	821.476	351.621	333.772	1114.03	1445.12	994.771	1053.7	517.081	0.906006	6.75326	2.70892	6.53486	13.8793	16.1715	5.23694	13.8539
427	zma-MIR2275c	zma-miR2275b-3p_1ss10CT	TTCAGTTTCTTCTAATATCTCA	Diff	gp2	189.127	46.5463	61.3661	211.848	352.837	259.683	282.517	60.971	0.302002	0.613933	0.386989	0.933551	1.15661	2.18534	1.30924	0
428	zma-MIR2275a	zma-miR2275a-3p_L-1	TTGTTTTCCTCCAATATCTCA	Diff	gp2	7.21859	2.2432	3.99129	0	24.4327	10.2237	6.77139	0	0	0	0	0	0	0	0	0
429	zma-MIR2275b	zma-miR2275b-5p_1ss12CG	AGGATTAGAGGGAACTGAACC	Diff	gp2	3957.95	2272.92	1655.39	972.492	2732.15	1665.45	894.575	1030.64	7.55005	6.75326	5.41784	31.274	23.7105	15.7345	13.747	23.0899
430	osa-MIR5788	osa-MIR5788-p3_1ss2AG	TGTCCAGATTCGTAGTACTAGGA	New	gp2	0	0	2.99347	10.9577	1.43722	3.06712	4.51426	2.34504	3.62403	6.75326	1.54795	3.7342	9.25287	0.874138	7.85541	2.30899
431	osa-MIR5788	osa-miR5788_L-3	ATGTGACATACTCTAGTA	Diff	gp2	0	0	0	10.9577	0	0	0	4.69008	0	0	0	0	2.31322	0	0	0
432	osa-MIR5788	osa-MIR5788-p3_1ss17GT	AGATTCGTAGTACTAGTATATGTC	New	gp2	5.77487	5.60799	1.99565	9.13138	4.31165	6.13425	10.5333	21.6916	17.5161	22.7155	19.3494	7.46841	5.78304	6.11896	3.92771	9.23596
433	osa-MIR7694	osa-MIR7694-p5_1ss13CT	AAAATATAGCAATCTAGTACTGGA	New	gp2	1.44372	0	0	31.0467	2.87444	4.0895	3.76188	60.971	61.0044	54.0261	23.2193	0.933551	25.4454	11.3638	9.16465	2.30899
434	ath-MIR156c	ath-miR156a_R+3	TGACAGAAGAGAGTGAGCACTTT	Diff	gp3	0	3.36479	5.98694	20.089	1.43722	1.02237	3.0095	25.7954	0	0	0	7.46841	0	0	1.30924	6.92697
435	lus-MIR159b	lus-miR159b_R+1_1ss21CT	TTTGGATTGAAGGGAGCTCTTT	Diff	gp3	18.7683	18.5064	24.9456	6.39197	17.9652	6.64544	25.5808	8.20764	70.6685	63.9513	236.579	132.72	64.7701	141.319	104.084	111.216
436	aly-MIR159b	aly-miR159b-3p_R+1	TTTGGATTGAAGGGAGCTCTTT	Diff	gp3	7.21859	8.97278	15.9652	4.56569	15.0908	5.62306	9.78089	10.5527	28.3882	23.7387	91.0714	69.7051	32.385	57.8388	66.771	55.2233
437	tae-MIR160	tae-miR160_R+1_2ss20CT21AT	TGCCTGGCTCCCTGTATGCTTC	Diff	gp3	5.77487	3.36479	5.98694	1.82628	3.59304	3.06712	4.13807	0.58626	9.66407	2.7627	15.4795	0.933551	9.0601	3.93362	6.54618	8.08146
438	aly-MIR165a	aly-miR165a-3p_R+1_1ss16TC	TCGGACCAGGCTTCACCCCCC	Diff	gp3	2.16558	9.53358	17.4619	0.913138	6.22794	7.15662	3.0095	4.10382	11.1741	4.91146	15.8665	23.3388	7.51796	7.72155	9.16465	19.0492
439	zma-MIR319c	zma-miR319a-3p_R+4	TTGGACTGAAGGGTGCTCCCTTTT	Diff	gp3	1.44372	0	0	0	1.43722	0	0	0	18.7241	9.20899	2.32193	3.7342	4.62644	5.24483	0	1.15449
440	csi-MIR482a	csi-miR482a-3p_L-2R+2	TTCCCTATGCCTCCCATTCCTA	Diff	gp3	1.44372	10.0944	1.99565	0	1.43722	0	1.50475	0	0	0	0	0	0	0	0	0
441	bdi-MIR529	bdi-miR529-5p_L+2	AGAGAAGAGAGAGAGTACAGCCT	Diff	gp3	0.721859	0	1.49674	0	0	0	1.50475	1.75878	0.604004	1.22787	6.9658	7.46841	12.1444	3.93362	11.1285	2.30899
442	osa-MIR810a	osa-miR810a	TCATAAGCCCACCACATGTGG	Yes	gp3	0	2.2432	6.98476	12.7839	0	0	3.0095	23.4504	0	0	0.773977	0.933551	0	2.62241	0	0
443	osa-MIR812g	osa-miR812g	AAGACGGATGATTAAAGTTGGACA	Yes	gp3	60.1549	52.5282	58.7053	102.576	103.719	78.5525	102.198	139.432	197.308	212.318	178.015	90.2433	109.3	87.8508	65.4618	54.4537
444	osa-MIR812n	osa-miR812n-5p_L-1R+1	AGTGCAGCCATGAGTTTCCGTGCC	Diff	gp3	44.7553	29.5354	30.7662	107.902	68.7469	75.2298	82.7614	94.9741	96.7413	100.736	81.0741	40.6873	61.3967	30.8134	41.35	32.6145
445	osa-MIR812s	osa-miR812s_1ss11AG	AAGACGGACAGTCAAACGTTGGAC	Diff	gp3	8.66231	21.8712	16.4641	10.9577	39.5235	29.1377	25.5808	41.0382	39.8643	49.4216	25.9282	12.6029	50.3125	27.5353	17.0201	17.3174
446	osa-MIR812o	osa-miR812o-5p_L+4R-1_1ss10TC	TTTTCGTGTCCAACGTTTGACTGT	Diff	gp3	54.8613	27.2922	51.8868	80.3561	85.754	72.0774	101.32	62.7298	88.2853	125.754	65.1431	59.1249	78.6494	46.9849	46.9143	25.3989
447	osa-MIR812v	osa-miR812v_1ss4GA	ATGACTGCACTTAAAATGGGACGG	Diff	gp3	11.5497	15.7024	12.4728	24.6547	15.0908	16.8692	16.5523	11.1389	20.5361	30.3897	17.4145	31.7407	13.301	13.1121	14.838	19.0492
448	osa-MIR818f	osa-miR818f	GGGAGCATGTAGGATGGCCAT	Yes	gp3	115.497	74.5863	88.3074	73.9642	104.198	101.215	101.195	100.837	114.157	131.382	81.2676	78.8851	54.9389	29.7207	52.3694	72.1559
449	ppt-MIR894	ppt-miR894_R+1	CGTTTCACGTCGGGTTCACCA	Diff	gp3	2919.2	3406.29	1158.47	1406.23	1662.86	1842.32	2831.19	4645.52	1509.41	1028.95	1440.37	1851.23	2260.01	3690.61	1863.04	3946.06
450	osa-MIR1865	osa-miR1865-3p_R-1	CGAAGAATCGCAGTCACTAGTTG	Diff	gp3	0	0	0.997824	23.7416	1.43722	1.02237	3.0095	5.8626	11.4761	9.20899	7.73977	1.8671	2.31322	1.74828	3.92771	4.61798
451	osa-MIR1879	osa-miR1879	GTGTTTGGTTTAGGGATGAGGTGG	Yes	gp3	7.21859	5.60799	1.99565	7.3051	5.74887	2.04475	1.50475	4.69008	20.5361	13.5065	11.6097	3.7342	16.1925	5.24483	5.23694	0
452	zma-MIR2118f	zma-miR2118f_1ss14CT	TTCCCAATGCCTTTCATGCCTA	Diff	gp3	4.33116	5.60799	0.997824	0	10.0605	3.06712	0	0	0	0	0	0	0	0	0	0
453	osa-MIR2121b	osa-miR2121a_L+1R-1_1ss10GA	GAAAACGGAACGGTCCATTAGCGC	Diff	gp3	7.21859	5.60799	4.98912	12.7839	2.87444	11.2461	13.5428	11.7252	11.4761	17.1901	12.3836	15.8704	10.4095	2.62241	10.4739	12.6994
454	mes-MIR2275	mes-miR2275	TTTGGTTTCCTCCAATATCTTA	Yes	gp3	30.3181	7.85118	11.9739	1.82628	67.5492	33.7384	26.3332	0	0	0	0	0	1.15661	0	0	0
455	osa-MIR2872	osa-miR2872	TGGGGTTCTACAAACCGAACT	Yes	gp3	0	4.48639	1.99565	9.13138	5.74887	0	3.0095	7.03512	6.04004	6.75326	6.9658	3.7342	10.4095	6.9931	5.23694	4.61798
456	gma-MIR4995	gma-miR4995_L-2R+3	GCAGTGGCTTGGTTAAGGGAAC	Diff	gp3	5.77487	14.5808	17.9608	25.5679	10.0605	3.06712	2.25713	14.0702	0.604004	1.8418	10.0617	12.1362	8.09626	14.8603	2.61847	33.4804
457	bdi-MIR5054	bdi-miR5054_L+2	GTTCCCCACGGTCGGCGCCA	Diff	gp3	54.8613	87.4846	43.9042	32.873	50.3026	36.8055	66.2091	71.5237	20.5361	17.1901	37.9249	51.3453	64.7701	90.9103	60.2248	131.612
458	osa-MIR5072	osa-miR5072_L-2_1ss3AG	GTTCCCCAGCGGAGTCGCCA	Diff	gp3	141.484	122.254	65.8564	65.7459	48.8654	48.0516	53.4187	62.1435	32.6162	15.3483	48.7606	60.6808	54.3606	90.9103	78.5541	169.711
459	rgl-MIR5139	rgl-miR5139_L+3	TCGAAACCTGGCTCTGATACCA	Diff	gp3	157.365	174.408	42.9064	105.011	110.666	140.577	139.942	274.956	96.0367	74.5928	80.1067	111.093	52.6257	52.8853	21.6024	235.517
460	osa-MIR5490	osa-miR5490	TTGGATTTTTATTTAGGACGG	Yes	gp3	115.497	69.5391	68.1015	12.7839	119.289	134.272	63.952	9.38016	3.02002	1.22787	2.32193	4.20098	8.09626	5.59448	2.88032	9.69776
461	osa-MIR5788	osa-miR5788	TGGATGTGACATACTCTAGTA	Yes	gp3	24.5432	31.4047	44.9021	374.387	61.8004	54.1859	56.4282	418.59	62.2124	55.5609	64.2401	34.5414	55.5172	34.0914	46.4779	38.0983
462	osa-MIR5802	osa-miR5802_1ss11CT	ATGGACTGTATTTTGTAAAGCGGA	Diff	gp3	5.77487	4.48639	1.99565	16.4365	7.18609	6.13425	11.2856	21.1054	7.85205	15.3483	10.8357	6.53486	12.7227	6.11896	6.54618	0
463	osa-MIR5811	osa-miR5811	CCTAACCTAGGAGTTCGATGGGAC	Yes	gp3	2.88744	4.48639	0.997824	12.7839	2.87444	1.02237	0.752376	0	2.41602	1.8418	4.64386	1.8671	4.62644	3.49655	0	0
464	osa-MIR5825	osa-miR5825_L-1R+1	AAACATCTGATAACCTGAAACGGA	Diff	gp3	17.3246	3.36479	6.98476	9.13138	11.4977	16.358	15.0475	17.5878	88.7886	162.692	105.261	176.441	32.385	9.61551	54.9879	133.921
465	hbr-MIR6173	hbr-miR6173_L+1	TAGCCGTAAACGATGGATACT	Diff	gp3	5.77487	11.216	13.9695	5.47883	4.31165	1.02237	4.51426	2.34504	1.81201	1.8418	5.41784	4.66776	1.15661	8.74138	10.4739	17.3174
466	gma-MIR6300	gma-miR6300_R+3	GTCGTTGTAGTATAGTGGTAG	Diff	gp3	25.2651	48.2287	37.9173	38.3518	18.6838	8.179	30.4712	39.2794	5.13404	7.36719	12.3836	16.8039	21.3973	29.7207	62.8433	15.5857
467		PC-5p-404500_43	CGGGCTGTGAACCAATTTACTCAT	New	gp4	2.16558	3.92559	4.98912	10.0445	2.87444	8.179	11.2856	9.38016	8.15406	10.1299	2.32193	7.00163	6.36135	0.874138	3.92771	8.65871
468		PC-3p-907103_20	ACTAGTCAAGAGGTGTGGAACTAA	New	gp4	4.33116	6.72959	3.99129	3.65255	11.4977	17.8916	8.27614	8.7939	7.85205	6.75326	2.32193	10.2691	1.15661	4.37069	2.61847	8.08146
469		PC-3p-87040_284	TAGATGGCTGATACTCGAACT	New	gp4	33.2055	24.1144	19.4576	11.8708	21.5583	15.8468	12.038	2.34504	0.302002	0.613933	0	0	0.578304	0.437069	0	1.15449
470		PC-3p-67260_339	AGATGGCTGATACTCGAACTC	New	gp4	31.0399	9.53358	9.97824	2.73941	17.2466	8.69019	5.64282	4.69008	3.92603	4.91146	3.09591	2.80065	5.20474	3.49655	0	1.73174
471		PC-5p-235406_81	TTGAGTAGATAGCATGAGGTA	New	gp4	12.9935	7.85118	2.99347	1.82628	5.03026	10.7349	5.64282	0.58626	1.20801	3.37663	6.57881	0.933551	2.31322	0	2.61847	0
472		PC-5p-1147871_16	AATTTTAAAAATAAATATGTGGCT	New	gp4	1.44372	0	0	10.9577	0	1.02237	0.376188	15.2428	0	0	0	0	0	0	0	0
473		PC-5p-482135_38	ATGGAGAAGAGAATGGACACGGAT	New	gp4	2.16558	2.80399	1.99565	97.7058	2.15583	1.02237	1.50475	175.292	0.302002	0.306966	1.54795	4.66776	1.15661	0.874138	0	4.61798
474		PC-3p-402513_48	AAGAGACTGCGGATCAACTTGAGC	New	gp4	0	1.1216	1.99565	47.4832	4.31165	1.02237	2.25713	112.562	2.11401	1.8418	0.386989	1.40033	2.31322	1.31121	0.654618	1.15449
475		PC-5p-428368_41	ACTAACATGTGGACCCGATGTGTC	New	gp4	8.66231	3.92559	5.98694	10.0445	12.935	13.8021	8.65233	9.38016	10.8721	15.6553	9.67472	8.86873	9.83118	5.68189	1.96385	8.65871
476		PC-5p-659745_23	AATATGGTGATAGAAGAAATGAAA	New	gp4	0	0	0.498912	113.229	0.718609	0.511187	1.12856	151.255	0.604004	0.306966	0.386989	2.33388	0.578304	0.874138	0	0.577247
477		PC-3p-670964_23	TTAGAAACTCGGGAAGTGATC	New	gp4	1.44372	0	0.498912	80.3561	0.718609	0	1.12856	161.808	0.302002	0.613933	0.386989	4.66776	0	0.874138	0.654618	6.34972
478		PC-3p-1013933_16	TATAAGGGAAAAATGCAGAAGT	New	gp4	1.44372	0	0.997824	54.7883	2.15583	0	0.752376	96.1466	0.302002	0	2.70892	2.80065	1.15661	0.874138	0.654618	2.88624
479		PC-3p-398029_46	ACGCTTTGGACCGGGTGGCCC	New	gp4	7.21859	8.97278	4.49021	7.3051	8.62331	11.2461	4.89044	6.44886	5.13404	4.6045	9.28773	8.40196	8.09626	3.93362	0	4.04073
480		PC-3p-1905338_10	ATGAACGGAACCCTAACAACGAG	New	gp4	0	0	2.99347	1.82628	2.87444	0	0.752376	0	2.41602	1.8418	0.773977	11.2026	1.15661	1.74828	7.85541	18.4719
481		PC-5p-98579_225	AAAATCAATTTTTCCAGGCGGACC	New	gp4	1.44372	3.92559	3.49238	0.913138	8.62331	9.20137	7.89995	3.51756	8.15406	15.0414	8.51375	7.93518	7.51796	9.17844	5.23694	5.77247
482		PC-5p-1021345_16	TCACCAGATCTCAAATCCAAACTC	New	gp4	1.44372	3.36479	0	24.6547	2.15583	3.06712	7.14757	15.829	15.4021	15.0414	1.16097	3.26743	4.04813	5.68189	3.27309	0
483		PC-3p-672552_27	TTTGAGATTTGGTGAGAATGT	New	gp4	2.88744	2.2432	0.498912	9.13138	7.18609	3.06712	1.88094	11.1389	9.36207	6.75326	10.4487	1.40033	3.46983	3.05948	4.58233	0.577247
484		PC-5p-576913_28	ATTACATAGTACAACGAATGAGCA	New	gp4	2.16558	6.72959	3.99129	3.65255	6.46748	7.66781	10.9095	7.62138	16.0061	14.7344	7.35279	5.13453	1.73491	0.437069	2.61847	7.50422
485		PC-3p-403976_40	ACAATGAATCTGGACATGCTCATT	New	gp4	7.21859	12.8984	4.98912	6.39197	21.5583	7.15662	15.0475	12.3115	24.1602	23.0225	13.1576	11.6694	11.5661	2.62241	17.6747	8.08146
486		PC-5p-292742_78	ATCCGAATCCCACTTGAACTTG	New	gp4	0	1.1216	0.997824	28.3073	2.87444	1.53356	2.63332	35.1756	3.32202	3.6836	1.54795	0.933551	3.46983	3.93362	0	0.577247
487		PC-3p-779756_19	AAGTGGGATACGGATGTCGAGATC	New	gp4	0.721859	1.1216	0.997824	10.9577	1.43722	0.511187	0.376188	26.968	1.20801	0.920899	0.773977	1.8671	0	0	0.654618	0
488		PC-5p-288374_57	ATAATGTAGCAACCTAGGATGGGT	New	gp4	5.77487	8.41198	13.4706	12.7839	21.5583	19.4251	18.057	12.3115	18.4221	22.1016	15.8665	19.1378	5.78304	7.43017	9.81927	7.50422
489		PC-3p-3194172_6	ACACATAGTCCTAGGATGAGTCTA	New	gp4	0	0	2.49456	10.9577	6.46748	9.71256	1.88094	1.17252	1.51001	4.6045	0.773977	3.7342	0	0.437069	2.61847	2.30899
490		PC-5p-236188_95	ATGACATAAGACGTCGCCTGG	New	gp4	9.38417	6.72959	6.48585	1.82628	10.7791	9.71256	3.0095	1.75878	0.604004	3.37663	1.16097	3.7342	1.15661	1.31121	0	1.15449
491		PC-3p-2377964_8	AAATGCATTTTCCCGTGCGGACGA	New	gp4	2.88744	3.36479	0.997824	1.82628	2.87444	0	3.38569	3.51756	1.20801	1.8418	1.54795	3.26743	3.46983	8.74138	10.4739	2.30899
492		PC-5p-361933_49	ATCGCCGTTAGGATTCCGTCCATC	New	gp4	8.66231	2.2432	1.49674	2.73941	7.9047	5.11187	3.38569	8.20764	9.66407	13.8135	3.86989	8.40196	1.15661	6.11896	3.27309	6.92697
493		PC-5p-115576_169	ATTGAGATCCTCTGACGTTACTGT	New	gp4	11.5497	11.7768	10.9761	10.9577	14.3722	14.8244	10.9095	8.7939	22.3482	18.111	9.28773	11.2026	6.93965	3.49655	0.654618	7.50422
494		PC-3p-2270165_7	AGTAACGTCAGAGGATCTCAGTCC	New	gp4	1.44372	4.48639	1.99565	3.65255	1.43722	11.2461	6.01901	3.51756	3.02002	4.29753	10.0617	6.53486	1.15661	1.74828	3.92771	2.30899
495		PC-3p-2267780_11	AGATTCATTGTAGTAGGATATGTC	New	gp4	2.88744	1.1216	0.997824	10.9577	2.87444	2.04475	1.50475	1.17252	3.62403	6.75326	2.32193	1.8671	3.46983	0.874138	0	2.30899
496		PC-5p-1163845_14	AATTTTACGGTCTTTGAGGAGGTA	New	gp4	10.106	5.04719	3.49238	3.65255	4.31165	7.15662	7.89995	4.10382	6.34204	7.67416	7.73977	1.8671	3.46983	4.37069	5.23694	0
497		PC-5p-196695_85	AGGATTGGGATCCTTTACAGTTGA	New	gp4	14.4372	12.3376	12.9717	7.3051	25.1513	33.7384	25.5808	30.4855	32.0122	45.431	30.1851	19.6046	5.78304	7.86724	10.4739	17.3174
498		PC-3p-115563_179	ATTGTCACTAACATGTGGACCCGA	New	gp4	25.9869	24.1144	22.451	19.1759	44.5537	25.0482	30.8474	18.1741	68.8565	77.9695	49.5346	55.0795	21.3973	30.5948	20.9478	25.9761
499		PC-5p-811462_22	CATATTTTTCTAGGCGGAGCACT	New	gp4	4.33116	0	1.99565	12.7839	4.31165	4.0895	7.52376	3.51756	9.06006	8.28809	5.41784	3.7342	11.5661	2.62241	2.61847	5.77247
500		PC-5p-302716_56	ACATGCCAGTGACAATGTCCCTCT	New	gp4	7.21859	9.53358	7.98259	6.39197	8.62331	13.8021	10.9095	8.20764	14.1941	11.9717	11.9967	9.33551	8.67457	9.61551	11.1285	7.50422
501		PC-3p-319363_52	GCCAGTGACAATGTCCCTCTGACT	New	gp4	7.21859	3.92559	13.9695	3.65255	5.74887	8.69019	11.2856	5.8626	4.22803	9.51596	11.2227	15.4036	2.89152	0.874138	3.27309	3.46348
502		PC-3p-391318_50	AGAAGGAAGACTGTAAGCTGGACA	New	gp4	5.77487	2.2432	2.99347	27.3941	4.31165	4.0895	0.752376	26.968	31.4082	26.3991	16.2535	7.46841	9.25287	11.3638	11.7831	6.92697
503		PC-5p-393659_41	ATAGCAACCTAGTACCGGACGAGA	New	gp4	10.106	6.16879	3.99129	15.5233	10.7791	6.64544	10.5333	9.96642	12.3821	15.3483	10.4487	9.80229	8.67457	8.74138	18.3293	10.9677
504		PC-3p-550716_26	AGTATCTCGTTCAAGTATCTCGTT	New	gp4	11.5497	8.41198	3.99129	3.65255	10.7791	6.13425	7.89995	6.44886	8.15406	14.4274	8.51375	16.8039	3.46983	5.68189	3.92771	2.30899
505		PC-5p-704543_24	GTTTTTACTGAAAAACTGACACCC	New	gp4	2.88744	0	2.99347	1.82628	8.62331	2.04475	9.02851	0	12.6841	9.20899	6.9658	7.00163	2.31322	0.874138	3.92771	1.15449
506		PC-5p-1273650_12	AAGGTGACATAGGGTGAATCTCGG	New	gp4	1.44372	7.85118	6.98476	7.3051	7.18609	15.3356	9.02851	4.69008	7.24805	8.59506	13.9316	8.40196	5.78304	1.74828	6.54618	3.46348
507		PC-5p-2519065_9	TGGTTGTATGGAAAAATTGAT	New	gp4	1.44372	0	0	7.3051	1.43722	1.02237	1.50475	18.7603	0	0	0	0	0	0	0	2.30899
508		PC-5p-254907_70	AGAATATCCAGTTGCTAGAAGCTC	New	gp4	2.88744	7.85118	2.99347	5.47883	7.18609	6.64544	5.26663	11.7252	5.13404	6.75326	3.86989	6.53486	1.15661	1.74828	1.30924	6.92697
509		PC-3p-752706_21	GAGAATCTGTAGTTGTAAAATCTG	New	gp4	5.77487	1.1216	3.99129	10.9577	12.935	6.13425	9.02851	9.38016	7.85205	6.13933	3.86989	4.66776	4.62644	0	5.23694	1.15449
510		PC-5p-631096_25	ACTATCTAGTACTGTGAATCTGGA	New	gp4	4.33116	6.72959	4.98912	14.6102	7.18609	12.2685	6.77139	5.8626	6.64405	11.6647	4.64386	4.66776	8.09626	3.49655	2.61847	5.77247
511		PC-3p-508395_34	AGATTCGTAGTACTAGTTAGTGTT	New	gp4	4.33116	4.48639	8.98041	5.47883	4.31165	17.3804	8.65233	11.7252	7.55005	16.8831	10.0617	6.53486	9.25287	3.49655	4.58233	11.5449
512		PC-5p-146318_134	AAGAACTTTATGTTGGCACTGACT	New	gp4	11.5497	12.3376	9.97824	27.3941	34.4932	15.3356	18.057	48.0733	16.9121	21.4876	13.1576	16.8039	16.1925	7.86724	10.4739	13.8539
513		PC-3p-314191_76	AACTTTATGTTGGCACTGACT	New	gp4	17.3246	6.72959	11.9739	19.1759	5.74887	8.179	9.4047	17.5878	13.8921	11.9717	19.3494	3.7342	16.7708	11.8009	10.4739	2.88624
514		PC-5p-598944_29	ACTCTTTTACCGGTCGCTTTGGTC	New	gp4	2.88744	10.0944	5.98694	7.3051	15.8094	2.04475	14.2951	16.4153	10.8721	12.8926	6.19182	16.8039	6.93965	7.86724	7.85541	9.23596
515		PC-3p-3532333_7	AATTGGATGTCTGACCAAAGCGAC	New	gp4	8.66231	5.60799	8.98041	1.82628	5.74887	9.20137	9.02851	5.8626	6.64405	8.59506	6.19182	11.2026	4.62644	0.874138	5.23694	10.3905
516		PC-5p-409279_40	AAGAAGAACCGACACCTATAGTAT	New	gp4	5.77487	6.72959	8.98041	5.47883	14.3722	12.2685	9.02851	12.8977	25.9722	40.5196	17.0275	15.8704	19.6624	7.86724	11.7831	8.08146
517		PC-3p-1199644_14	GTTCTTCTTGAGAACCGGCACCTA	New	gp4	2.88744	1.1216	1.99565	0	4.31165	2.04475	3.0095	4.69008	6.04004	8.59506	6.19182	10.2691	6.93965	5.24483	0	9.23596
518		PC-3p-199234_121	AACGATCGAGAATTGACGGAAGT	New	gp4	5.05301	3.36479	5.48803	10.0445	24.4327	12.7797	14.6713	26.968	19.3281	32.5384	9.28773	14.0033	7.51796	10.4897	13.747	5.77247
519		PC-5p-129647_141	ATTGAGGAGGTACTATGAGGCACC	New	gp4	7.21859	8.97278	9.97824	5.47883	7.18609	7.15662	11.2856	4.69008	13.2881	17.804	14.7056	11.2026	6.93965	2.62241	7.85541	10.3905
520		PC-5p-285141_56	ATTTCGGGCCGAGAATCAATTTAC	New	gp4	11.5497	13.4592	20.9543	10.0445	21.5583	21.4699	18.057	20.5191	25.3682	35.6081	22.4453	65.3486	16.1925	19.231	10.4739	56.5703
521		PC-3p-418157_44	ACTCATGATAGGGACAATAAGAGA	New	gp4	4.33116	5.04719	5.98694	14.6102	9.34191	10.2237	16.5523	18.7603	8.45606	12.5856	4.64386	16.8039	3.46983	6.11896	4.58233	12.6994
522		PC-5p-369868_45	ACCGAGAACTAATTTACTTATGAT	New	gp4	10.106	7.85118	17.9608	22.8284	25.8699	30.6712	27.0855	30.4855	33.2202	52.1843	22.4453	20.0713	26.602	12.2379	23.5662	18.4719
523		PC-3p-376391_46	ATTGGTTCCCGGCTTAGAATAAAT	New	gp4	4.33116	3.92559	10.9761	1.82628	14.3722	9.20137	17.3047	11.7252	13.8921	19.6458	10.8357	18.671	6.93965	7.43017	7.85541	6.92697
524		PC-5p-275581_66	ACAACCCTGTCGAACAACTACAGT	New	gp4	1.44372	2.2432	3.99129	9.13138	4.31165	6.13425	13.5428	8.20764	16.3081	27.013	10.8357	3.7342	9.25287	8.74138	10.4739	9.23596
525		PC-5p-1732354_8	GTAGAAACGTCATATCGTGTGCCT	New	gp4	2.88744	6.72959	0	1.82628	4.31165	6.13425	3.76188	8.20764	6.04004	15.9623	9.28773	2.80065	2.31322	1.74828	5.89156	2.30899
526		PC-3p-487711_34	AAACGTCATATCGTGTGCCTGGCT	New	gp4	2.88744	3.36479	0	4.56569	3.59304	2.55594	7.14757	4.10382	9.36207	11.3578	7.73977	6.06808	4.04813	5.68189	4.58233	2.30899
527		PC-3p-975851_15	GAAAGGCCTGTGAATCGAGTGGCG	New	gp4	0	3.36479	0.997824	5.47883	2.87444	6.13425	1.50475	10.5527	9.06006	4.29753	3.09591	1.8671	3.46983	0	1.30924	0
528		PC-5p-323520_61	ATGTGGCCCCTTAAGAATTTCGTC	New	gp4	1.44372	4.48639	7.98259	10.9577	7.18609	6.13425	8.27614	3.51756	3.02002	8.59506	9.28773	13.0697	3.46983	6.9931	6.54618	10.3905
529		PC-3p-611171_29	AAATTAATTTTTGCATGCGGGACT	New	gp4	2.88744	1.1216	0	7.3051	5.74887	2.04475	6.77139	12.8977	1.20801	4.29753	2.32193	2.80065	5.78304	2.62241	0	0
530		PC-3p-2174057_9	CGATCGAGAATTGACGGAAGT	New	gp4	4.33116	3.36479	2.99347	9.13138	4.31165	1.02237	5.26663	15.2428	7.24805	6.75326	5.41784	2.80065	8.09626	3.49655	0	3.46348
531		PC-5p-251567_87	TTAGCTCTGAATTAGCCCTCA	New	gp4	8.66231	16.824	13.9695	12.7839	28.7444	9.71256	11.6618	10.5527	15.7041	12.5856	8.90074	9.33551	1.15661	3.49655	2.61847	11.5449
532		PC-5p-1144624_13	AAAATCATATTTTCCAGATGGACC	New	gp4	1.44372	2.2432	2.99347	0	2.87444	7.15662	7.52376	5.8626	10.8721	10.4369	3.09591	3.7342	5.78304	3.49655	2.61847	0
533		PC-3p-1085359_14	AGTGGTCTGCTTGAAAATATTGAT	New	gp4	0	2.2432	1.99565	1.82628	7.18609	5.11187	6.77139	3.51756	10.2681	9.82292	7.73977	3.7342	4.62644	0.874138	1.30924	3.46348
534		PC-3p-555093_24	AGTTGAGTCACTGACATGTAGGCC	New	gp4	5.77487	4.48639	5.48803	5.47883	4.31165	4.0895	9.4047	10.5527	8.75806	11.9717	5.41784	4.66776	6.36135	0.437069	3.92771	4.61798
535		PC-5p-313457_51	AAAACATGGCTGTGTATATGGACA	New	gp4	5.77487	1.1216	1.99565	0	1.43722	3.06712	3.76188	9.38016	5.43604	11.0508	1.54795	3.7342	3.46983	0	1.30924	0
536		PC-5p-769962_16	CGTTCATTCCGCGTCGTTAAATAC	New	gp4	0	1.1216	0	2.73941	0.718609	1.02237	1.88094	0	1.20801	4.29753	7.73977	21.4717	5.20474	0.874138	6.54618	23.0899
537		PC-3p-120677_169	AAGAGAGGTACATTTTGTGAACAA	New	gp4	8.66231	6.72959	6.48585	6.39197	9.34191	10.7349	18.4332	11.1389	12.6841	15.6553	6.19182	6.53486	3.46983	2.18534	5.89156	2.88624
538		PC-3p-2713976_6	AAAATTAATTAAAAATGTGAGAACT	New	gp4	5.05301	0	0.997824	10.9577	5.74887	7.15662	3.76188	7.03512	3.02002	1.22787	0.773977	0.933551	1.73491	1.74828	0	1.15449
539		PC-5p-588719_30	ATGCAACCCGTCACAGGTAACTAG	New	gp4	1.44372	3.36479	3.49238	8.21824	4.31165	3.06712	5.26663	3.51756	10.8721	5.21843	3.86989	4.66776	6.93965	1.74828	2.61847	2.30899
540		PC-5p-430417_41	AGATTCGTTGTACTATGTAGTATC	New	gp4	5.77487	1.1216	3.99129	18.2628	7.18609	18.4027	8.27614	15.2428	15.7041	27.013	12.7706	7.46841	13.8793	3.49655	10.4739	8.08146
541		PC-3p-1254065_12	GTAATTCTACGGTTCTTGAGGAGG	New	gp4	3.6093	1.1216	0.498912	1.82628	1.43722	10.2237	2.63332	4.69008	6.34204	5.52539	1.54795	3.7342	0.578304	0	0	2.88624
542		PC-5p-599407_26	AACCTAGGATAGGATTAGACTCAT	New	gp4	4.33116	5.60799	2.99347	11.8708	12.935	3.57831	7.14757	14.0702	9.66407	14.1205	8.51375	5.60131	2.89152	8.30431	6.54618	8.08146
543		PC-5p-689072_27	GATTACATCATGTGTGCTTGGGAC	New	gp4	2.88744	3.36479	5.98694	5.47883	1.43722	2.04475	12.038	3.51756	6.64405	7.98113	5.41784	6.53486	2.31322	1.74828	2.61847	4.61798
544		PC-3p-622999_25	ATTGTAGACTCATTTAACTGAACT	New	gp4	4.33116	5.60799	8.98041	23.7416	8.62331	21.4699	18.8094	19.9328	14.4961	14.1205	20.8974	14.0033	10.4095	6.9931	13.0924	9.23596
545		PC-5p-348694_42	CGGGCCGGAAACCAATTTACTCAT	New	gp4	1.44372	4.48639	0.997824	0.913138	4.31165	5.11187	3.0095	3.51756	3.62403	12.8926	3.09591	7.46841	1.15661	1.74828	0	9.23596
546		PC-3p-409775_39	AGATTCATTGTACTATAAAATATC	New	gp4	3.6093	1.1216	7.98259	1.82628	7.9047	6.64544	12.4142	7.03512	3.62403	5.83236	4.64386	7.00163	2.31322	0.874138	1.30924	0.577247
547		PC-5p-397343_40	CAATTTTACGGTCATTGAGGAGGT	New	gp4	2.88744	5.60799	2.99347	2.73941	10.0605	5.11187	10.5333	5.8626	7.85205	7.98113	8.90074	20.5381	5.78304	1.74828	0	6.92697
548		PC-5p-14430_1586	GTTAGATTGGCTTGGAGTGGT	New	gp4	0	0	1.99565	1134.12	0	0	0.752376	2046.05	0.604004	0.613933	0	2.80065	13.8793	17.4828	0	1.15449
549		PC-3p-445290_65	CACTCTAGGCCAATCATACAC	New	gp4	0	0	0	96.7926	0	0	0.752376	106.699	0.604004	0.613933	0	1.8671	1.15661	0.874138	0	0
550		PC-5p-405211_52	TAATCTAAGAGCAGTGGGAGT	New	gp4	12.9935	11.216	2.99347	1.82628	8.62331	5.11187	1.50475	0	0	0	0	0	0	0	0	0
551		PC-3p-1083083_12	TAGAATTGGAGGTGGATATAT	New	gp4	10.106	2.2432	5.98694	0	2.87444	4.0895	2.25713	0	0.604004	0	0	0	0	0	0	0
552		PC-5p-378974_40	AAAGTCAGAGGGACTTTGTCACTC	New	gp4	2.88744	3.36479	5.98694	9.13138	4.31165	5.11187	8.27614	4.69008	10.8721	14.4274	5.41784	6.53486	3.46983	1.74828	2.61847	5.77247
553		PC-5p-284770_65	ATGTTAGTGACAATGGCACGGTGC	New	gp4	13.7153	10.6552	7.98259	12.7839	19.4024	23.5146	18.4332	15.2428	32.3142	64.156	36.7639	37.342	17.9274	14.8603	18.9839	28.8624
554		PC-3p-757671_18	ACGGTGCAGTCAACTGTAAAGGAT	New	gp4	12.9935	10.0944	9.97824	12.7839	28.7444	10.2237	13.919	9.38016	14.1941	18.7249	15.0926	19.6046	6.36135	9.61551	7.85541	11.5449
555		PC-3p-1790785_8	TCAAGAACCGTAGAATTGCTCCT	New	gp4	1.44372	0	0.997824	3.65255	2.87444	2.04475	1.50475	7.03512	10.2681	6.13933	3.4829	5.60131	2.31322	1.74828	3.92771	0
556		PC-5p-1143705_11	ATTGAATGTCTGAGTGCAACAACT	New	gp4	2.88744	1.1216	1.99565	3.65255	1.43722	4.0895	6.77139	3.51756	11.4761	12.8926	4.64386	5.60131	1.15661	1.74828	1.30924	6.92697
557		PC-3p-1184503_11	TGATTTTGTGAACAATGTTAGTAT	New	gp4	4.33116	3.36479	0.997824	1.82628	8.62331	2.04475	3.0095	12.8977	3.62403	8.59506	10.8357	6.53486	2.31322	0	3.92771	2.30899
558		PC-5p-1002978_16	TAGAAATGCCATCGCCGTTAG	New	gp4	0	1.1216	0	7.3051	1.43722	3.06712	2.25713	14.0702	1.81201	1.8418	0	0	2.31322	0	0	1.15449
559		PC-5p-72318_316	TTGCAAGAATGCCACTCGAAA	New	gp4	44.7553	14.5808	14.9674	1.82628	38.8049	30.6712	11.2856	7.03512	1.20801	6.75326	0.773977	1.8671	0	1.74828	1.30924	1.15449
560		PC-5p-239769_74	ACTTTGTCACTGACATATGGGCCC	New	gp4	0.721859	5.04719	5.98694	9.13138	11.4977	7.66781	9.4047	1.17252	15.7041	28.2409	14.3186	7.93518	5.78304	9.17844	7.85541	7.50422
561		PC-3p-967614_14	ACCCATATGTCAGTGATAAAAGC	New	gp4	2.88744	2.2432	1.99565	3.65255	2.87444	2.04475	6.01901	0	6.04004	14.4274	5.80483	1.8671	2.31322	3.05948	0.654618	5.77247
562		PC-5p-161545_108	CTGATCGAGATCCTCTAACTT	New	gp4	31.0399	10.6552	17.9608	5.47883	34.4932	27.6041	15.4237	2.34504	1.81201	7.98113	0	1.8671	1.15661	1.74828	2.61847	0
563		PC-3p-890755_17	CAATGGGTCCGGACATGTCAG	New	gp4	7.21859	5.60799	1.99565	0	11.4977	7.15662	4.51426	0	0	1.8418	0	0.933551	2.31322	0	2.61847	0
564		PC-5p-137115_144	AAATCTGAATCTTTTGGCCACGCC	New	gp4	7.21859	10.0944	12.9717	9.13138	7.9047	9.71256	18.8094	9.38016	15.1001	14.1205	21.6714	16.8039	11.5661	4.37069	11.7831	3.46348
565		PC-5p-204467_88	AAATCATATTTTTCCAGGCGGACC	New	gp4	3.6093	1.6824	3.99129	7.3051	16.528	5.11187	12.4142	6.44886	8.75806	20.2598	8.51375	0.933551	8.09626	5.68189	4.58233	1.15449
566		PC-3p-452994_30	AAAGGTATTTTTGCAGGCGGACCT	New	gp4	6.49673	17.3848	17.9608	11.8708	18.6838	16.358	19.938	10.5527	9.36207	17.1901	20.8974	12.1362	7.51796	2.62241	11.1285	10.3905
567		PC-5p-1019442_15	AATGTCACATCCCGTACTAGGTAG	New	gp4	10.106	4.48639	7.48368	16.4365	10.7791	8.179	19.1856	11.7252	7.24805	15.6553	9.28773	14.0033	6.93965	3.49655	5.23694	2.30899
568		PC-5p-414160_39	ATTTTCGCAGACGGACCACTTAAG	New	gp4	7.21859	6.72959	10.9761	9.13138	12.2163	8.179	9.02851	5.8626	10.5701	15.6553	3.09591	3.7342	1.15661	4.37069	1.96385	6.92697
569		PC-5p-206619_88	ACTAGTCATCTGTGACGGGCCGGA	New	gp4	1.44372	4.48639	7.98259	3.65255	5.03026	9.20137	16.5523	4.69008	12.3821	7.36719	12.3836	7.93518	3.46983	4.37069	2.61847	8.65871
570		PC-5p-212981_133	TCCGGGCCAGGAACCAATTT	New	gp4	35.3711	26.9183	40.4119	19.1759	30.1816	33.7384	45.1426	27.5542	51.3404	80.4252	49.5346	42.0098	35.8549	31.469	24.8755	34.0576
571		PC-3p-410175_38	ATAGGGACAATAAGAGACCGGGAT	New	gp4	13.7153	15.7024	10.4771	10.0445	10.0605	12.7797	11.2856	17.5878	9.06006	20.2598	9.28773	16.8039	8.67457	3.93362	9.16465	17.8947
572		PC-5p-449355_36	TGAACTGACATCTGTAGTAGA	New	gp4	31.7618	17.9456	14.9674	7.3051	47.4282	22.4922	14.2951	9.38016	0.604004	0.613933	0	0	2.31322	0	0	1.15449
573		PC-3p-691612_21	ATGGACTATTAGTTAGAGATGATT	New	gp4	21.6558	10.0944	5.98694	3.65255	18.6838	12.2685	8.27614	1.17252	0	0	0	0.933551	0	0	0	2.30899
574		PC-5p-1084672_17	ATTGCTATATTATGGGACGGAGGG	New	gp4	2.88744	6.16879	0	5.47883	5.74887	8.69019	10.9095	7.62138	3.02002	11.6647	6.19182	6.06808	4.04813	3.49655	1.96385	2.30899
575		PC-3p-1533763_8	AAAAACACAGTACGGATGTAAATG	New	gp4	4.33116	3.36479	1.99565	14.6102	2.87444	4.0895	1.50475	4.69008	2.41602	4.29753	2.32193	2.80065	3.46983	2.62241	2.61847	4.61798
576		PC-5p-1098168_12	AACTAATCTAGGTGGGGATAGGAC	New	gp4	1.44372	3.36479	3.99129	1.82628	2.87444	3.06712	2.25713	2.34504	6.04004	10.4369	3.09591	7.46841	3.46983	3.49655	6.54618	2.30899
577		PC-5p-457070_33	ATTGTAAATTTGGTACCTCTTAAT	New	gp4	12.9935	3.36479	0.997824	0	8.62331	9.20137	6.01901	3.51756	6.04004	7.98113	1.54795	1.8671	1.15661	0.874138	0	2.30899
578		PC-5p-439859_35	CTAATACAAGTACACCTGAACCGG	New	gp4	4.33116	2.2432	7.98259	10.9577	2.87444	3.06712	6.01901	10.5527	19.3281	15.9623	14.7056	8.40196	5.78304	4.37069	6.54618	5.77247
579		PC-5p-331269_54	ATGGACCGCACGGGAAAATGAGCC	New	gp4	7.21859	5.60799	6.98476	3.65255	12.935	12.2685	18.057	18.7603	12.0801	10.4369	8.51375	7.46841	10.4095	9.61551	10.4739	4.61798
580		PC-5p-198516_107	AGGATCCTCTGTAGTCATTGCACC	New	gp4	1.44372	2.2432	6.98476	12.7839	8.62331	12.2685	7.52376	4.69008	13.2881	14.1205	6.9658	13.0697	8.09626	9.61551	9.16465	0
581		PC-3p-316366_55	ATTGTCACTCACGTATAGGCCCGA	New	gp4	5.77487	5.60799	6.98476	7.3051	10.0605	9.20137	17.3047	11.7252	15.7041	20.8737	15.4795	16.8039	3.46983	4.37069	6.54618	11.5449
582		PC-5p-744469_21	TTAAGTGGTCCAACTGAAAAAAT	New	gp4	0	4.48639	4.98912	5.47883	5.74887	10.2237	3.76188	4.69008	8.45606	11.6647	8.51375	9.33551	0	2.62241	6.54618	4.61798
583		PC-3p-162663_115	AAGTGGTCCAACTGAAAAAATGAT	New	gp4	2.88744	7.85118	9.97824	20.089	16.528	14.3132	20.3142	18.7603	15.4021	19.6458	9.28773	19.6046	8.09626	1.74828	5.23694	1.15449
584		PC-5p-2085403_9	GACAGATAAAAAGGATGGACCAGG	New	gp4	2.88744	2.2432	1.99565	56.6146	4.31165	6.13425	2.25713	58.626	0.604004	0.613933	0.773977	0	2.31322	0	0	0
585		PC-3p-547659_27	AAGATGAGATTCGTGGAGAAAGAA	New	gp4	0	0	0	10.9577	0	1.02237	0	45.7283	0	0.613933	0	0	0	0.874138	0	0
586		PC-5p-604498_24	ATTGAGTCACTGACGTATGGAACC	New	gp4	0	3.36479	0.997824	3.65255	1.43722	3.06712	6.01901	3.51756	3.62403	6.75326	9.67472	13.0697	2.31322	1.74828	5.23694	9.23596
587		PC-3p-568147_32	TCAAGGACCGTAGAATTGTTCT	New	gp4	3.6093	8.97278	8.98041	0.913138	7.18609	8.179	3.76188	8.20764	7.85205	12.2787	3.4829	5.60131	3.46983	4.80776	7.85541	4.61798
588		PC-5p-56045_338	GCCGGGAACCAATTTACTTATGAT	New	gp4	13.7153	16.824	12.9717	21.0022	28.0257	18.4027	22.9475	44.5557	39.8643	59.8584	53.4044	18.2042	19.6624	10.9267	9.16465	17.8947
589		PC-3p-209833_80	ATAAAAGACCGGGAATCAATCTAC	New	gp4	4.33116	13.4592	12.9717	15.5233	21.5583	21.4699	25.2046	19.9328	15.4021	15.3483	20.1234	17.2707	19.084	5.24483	1.30924	23.0899
590		PC-5p-1400475_12	ACATCCTTTGCCGTCACTGCACCC	New	gp4	2.88744	1.1216	2.99347	5.47883	8.62331	7.15662	10.9095	5.27634	8.15406	4.29753	9.67472	17.7375	4.04813	6.11896	3.92771	9.23596
591		PC-3p-257453_74	GATAAAGGCACGGTGCAGTCGACT	New	gp4	10.106	11.216	10.4771	5.47883	8.62331	16.8692	13.919	6.44886	15.4021	14.4274	17.8015	14.9368	11.5661	14.4233	7.2008	8.08146
592		PC-5p-652423_24	AAAATGTAGCAACCTAGGATGGGT	New	gp4	2.16558	3.36479	3.49238	6.39197	7.18609	2.04475	4.13807	4.10382	4.53003	10.4369	2.32193	1.40033	1.73491	0.874138	2.61847	0
593		PC-3p-253452_68	AGATTCGTTGTACTAGGATGTATC	New	gp4	8.66231	10.0944	11.9739	13.6971	17.2466	20.9587	25.5808	26.968	26.2742	22.1016	13.9316	9.80229	3.46983	11.3638	6.54618	8.65871
594		PC-3p-742610_18	GATACCTACTCAAGGACCGTAGAA	New	gp4	8.66231	0	0.997824	1.82628	7.18609	10.2237	5.26663	3.51756	7.24805	9.82292	1.54795	0.933551	2.31322	0.874138	0	0
595		PC-3p-197145_85	CTGAAGGACCGTAGAATTGCTCAT	New	gp4	15.8809	12.3376	8.98041	7.3051	10.0605	16.358	13.5428	9.38016	15.1001	36.836	6.9658	20.5381	12.7227	2.62241	2.61847	10.9677
596		PC-5p-433391_42	ATAGCAACTTAGGATCGAATGGGA	New	gp4	6.49673	13.4592	5.98694	7.3051	16.528	10.7349	5.26663	5.8626	8.45606	5.52539	5.41784	6.06808	5.78304	5.24483	13.0924	6.34972
597		PC-5p-981922_17	AATACTAGTGTTTGGAGGAAGAAC	New	gp4	4.33116	3.36479	2.49456	1.82628	5.03026	4.60069	4.89044	11.7252	1.51001	2.45573	3.09591	0.933551	2.89152	1.31121	1.96385	2.30899
598		PC-5p-480400_33	ACGGTCATTGAGGAGGTACTATGA	New	gp4	4.33116	5.04719	7.48368	0	4.31165	2.55594	9.78089	3.51756	6.64405	7.06023	8.51375	14.9368	0.578304	0.874138	2.61847	2.30899
599		PC-3p-1212473_14	AAATTTGGTACCTCATAGTAACTA	New	gp4	3.6093	0	0.997824	1.82628	10.0605	7.15662	6.01901	1.17252	4.22803	5.52539	2.32193	5.60131	4.62644	1.74828	0.654618	0
600		PC-3p-386901_45	AGTTGACGTGGCGCTGAGATGTCT	New	gp4	2.88744	4.48639	3.99129	1.82628	4.31165	3.06712	6.01901	3.51756	7.24805	9.82292	12.3836	11.2026	4.62644	3.49655	9.16465	5.77247
601		PC-5p-698024_23	ATCTTTCGTGTGCTAGAGAATGTC	New	gp4	1.44372	1.1216	1.99565	18.2628	5.74887	10.2237	9.02851	18.7603	8.45606	8.59506	6.9658	12.1362	3.46983	5.24483	10.4739	4.61798
602		PC-5p-252764_69	ACTTCGCAAACGGACCACATAAGG	New	gp4	7.21859	7.85118	4.98912	18.2628	18.6838	25.5594	24.8284	16.4153	3.02002	4.29753	0.773977	2.80065	3.46983	6.11896	2.61847	4.61798
603		PC-5p-54119_380	ACTCAATGTCGCCGAGAATATCAC	New	gp4	24.5432	24.6752	29.9347	25.5679	50.3026	36.8055	36.1141	29.313	42.2803	56.4818	29.4111	46.6776	47.421	25.35	20.9478	61.1882
604		PC-5p-122014_164	ACGAGACATTTCATATAACAACGA	New	gp4	17.3246	11.216	10.4771	21.9153	23.7141	40.3838	45.1426	47.487	48.3203	75.5137	23.6063	32.2075	21.9756	17.0457	10.4739	31.7486
605		PC-3p-247427_70	GATTCGTTGTCCTATGAAATGTCT	New	gp4	13.7153	10.0944	17.4619	21.9153	15.8094	30.6712	39.4997	21.6916	37.7503	53.7191	24.3803	26.6062	20.819	10.0526	15.7108	10.9677
606		PC-5p-64374_287	CTAGGGCATCCATGGAAAAATCAT	New	gp4	8.66231	4.48639	14.9674	7.3051	11.4977	5.11187	9.02851	1.17252	71.8765	104.369	116.871	500.383	34.6983	34.9655	43.2048	250.525
607		PC-3p-130427_160	ATTGACAACATCGTGGCTGCCACT	New	gp4	7.21859	13.4592	11.9739	1.82628	8.62331	5.11187	5.26663	2.34504	65.8365	82.8809	93.6513	222.185	48.5776	32.3431	49.751	174.329
608		PC-5p-90252_366	CTTCGTTTCGTGAGGCACCCA	New	gp4	40.4241	17.9456	9.97824	29.2204	22.9955	21.4699	10.5333	22.2779	86.3726	52.7982	86.6855	14.0033	175.805	144.233	112.594	10.3905
609		PC-3p-217456_126	TGACATTCCTGTAGCCCGACC	New	gp4	15.8809	11.216	5.98694	49.3095	17.2466	15.3356	10.5333	26.968	77.3125	71.2162	130.802	20.5381	91.3721	83.0431	74.6264	18.4719
610		PC-5p-140078_122	GCCGGGAACCAATTTACTCATGAT	New	gp4	20.2121	15.7024	23.4489	26.481	26.5885	33.2272	37.995	30.4855	39.5623	66.9187	24.3803	30.8072	21.9756	11.3638	11.1285	32.3259
611		PC-5p-269393_64	AACCAACCTAGGAGTAGACGAGGC	New	gp4	11.5497	12.3376	13.9695	23.7416	21.5583	21.4699	30.8474	25.7954	25.3682	39.2917	27.0892	55.0795	6.93965	11.3638	7.85541	31.1714
612		PC-3p-585025_29	ATTCGTTGTATTAGGAAATGTCTT	New	gp4	4.33116	0	0.997824	3.65255	12.935	7.15662	15.0475	7.03512	10.2681	18.7249	12.3836	14.0033	10.4095	5.24483	5.23694	8.08146
613		PC-5p-428630_47	AGTATGACAAGCATCCAAAGCGTT	New	gp4	2.88744	0	0	31.0467	0	1.02237	1.50475	10.5527	13.8921	9.82292	10.0617	1.8671	5.78304	7.86724	1.30924	0
614		PC-3p-294452_72	CAAACGTTTTGGTTGCTTGTC	New	gp4	4.33116	2.2432	2.99347	23.7416	5.74887	2.04475	3.0095	41.0382	7.85205	7.36719	9.28773	5.60131	10.4095	0.874138	6.54618	0
615		PC-5p-259427_69	ATTTCGGGCCGGGAACCAATTTAC	New	gp4	7.94045	14.5808	12.4728	16.4365	20.121	18.4027	24.8284	20.5191	26.8782	42.9753	34.442	46.6776	13.301	12.2379	17.6747	28.8624
616		PC-5p-586768_44	ACTTCCGTCTGACTTTGAGTCACT	New	gp4	10.106	5.60799	7.98259	1.82628	2.87444	2.55594	10.5333	8.20764	20.5361	19.6458	10.4487	11.2026	5.78304	5.24483	7.2008	4.61798
617		PC-3p-587957_28	CGGTTCAGGTGTACTTATATT	New	gp4	4.33116	2.2432	2.99347	5.47883	5.74887	5.11187	3.76188	2.34504	9.06006	18.7249	4.64386	8.40196	2.31322	2.62241	0	4.61798
618		PC-5p-500675_39	GTTTTTCTTTAGAAAACTGGCACC	New	gp4	4.33116	2.2432	9.97824	3.65255	4.31165	13.2909	6.77139	5.8626	6.64405	17.1901	3.09591	8.40196	9.25287	6.11896	9.16465	3.46348
619		PC-3p-194884_85	TGAGGGGTAGAAACGTCATATCGT	New	gp4	5.77487	1.1216	1.99565	1.82628	4.31165	4.60069	6.3952	1.75878	5.13404	6.13933	1.93494	15.4036	1.73491	0.437069	4.58233	10.9677
620		PC-3p-800091_18	TAGCGAAAATCGGTCTTTGCTGGC	New	gp4	2.88744	3.36479	10.9761	3.65255	8.62331	7.15662	6.01901	0	5.73804	7.98113	3.09591	14.9368	0	1.74828	2.61847	1.15449
621		PC-5p-1075141_13	ACCTAGGATAACAAATCTGGACAT	New	gp4	2.88744	3.36479	1.99565	12.7839	4.31165	4.0895	6.01901	2.34504	1.20801	4.91146	1.54795	1.8671	0	0	0	0
622		PC-5p-139435_151	CGATCAACGCGTTCCCCAATT	New	gp4	23.0995	7.85118	6.98476	0	4.31165	5.11187	0.752376	0	0	0	1.54795	0	0	0	0	1.15449
623		PC-3p-4030_4031	TTGGGGAACGCGCCGATCGTC	New	gp4	534.898	798.578	374.184	9.13138	600.757	407.928	201.637	14.0702	3.02002	1.22787	1.54795	7.46841	1.15661	7.86724	3.92771	9.23596
624		PC-5p-261638_64	GACCCATCCTAGGACTATGAATCT	New	gp4	12.9935	10.0944	9.97824	5.47883	17.2466	23.5146	15.0475	9.38016	42.5823	52.1843	23.2193	21.4717	13.8793	11.3638	5.23694	10.3905
625		PC-5p-311831_53	ATAATCAATCTTCGCTGGCGGCCC	New	gp4	4.33116	7.85118	15.9652	10.9577	11.4977	10.2237	21.8189	12.8977	24.1602	33.1524	20.1234	29.8736	18.5057	13.9862	9.16465	5.77247
626		PC-5p-72854_262	ACGAGACATTTTATAGGACAATAA	New	gp4	57.0269	45.9855	45.8999	73.9642	122.163	125.752	112.104	111.976	134.089	186.329	75.4628	118.561	51.4691	33.6543	70.6987	80.2374
627		PC-3p-873046_16	AAAATATTATGGGACGAAGGGAGT	New	gp4	4.33116	1.1216	2.99347	3.65255	4.31165	11.2461	8.27614	2.34504	4.83203	4.91146	3.09591	2.80065	2.31322	0	1.30924	1.15449
628		PC-5p-797258_19	CCTACATGTCAGTGACAATAGCAC	New	gp4	4.33116	3.36479	3.49238	0	4.31165	11.2461	8.27614	0	11.4761	11.6647	5.41784	11.2026	8.67457	5.68189	1.96385	5.19523
629		PC-5p-775586_20	GTAATCTAGGACAATGAATTTGGA	New	gp4	2.88744	2.2432	4.98912	14.6102	7.18609	8.179	8.27614	11.1389	9.96607	13.5065	1.54795	1.8671	10.4095	1.74828	1.96385	2.30899
630		PC-5p-620212_23	ATAATCGACTACCCCGTGCGG	New	gp4	12.2716	2.2432	2.49456	0	15.8094	1.02237	1.88094	1.75878	1.81201	2.45573	1.93494	3.26743	0	0.874138	3.27309	0.577247
631		PC-3p-433374_35	GCGTGCGGTTGTCTTAAGCGGACC	New	gp4	9.38417	6.72959	1.49674	0.913138	13.6536	5.11187	3.0095	0	1.51001	0	0.773977	0.933551	0	0	0.654618	1.73174
632		PC-3p-698349_25	CGGATGATCTTGAAATGATTCC	New	gp4	20.2121	6.72959	5.98694	1.82628	8.62331	5.11187	4.51426	5.8626	3.62403	3.6836	2.32193	13.0697	5.78304	4.37069	2.61847	10.3905
633		PC-5p-555081_46	ATCTGTGACGGGCCGGAAG	New	gp4	4.33116	3.36479	7.98259	3.65255	4.31165	5.11187	4.51426	1.17252	6.04004	8.59506	3.86989	12.6029	5.78304	9.61551	7.85541	2.30899
634		PC-3p-1183830_15	TTGTCCGGAACCGATTTT	New	gp4	1.44372	0	0.997824	5.47883	1.43722	2.04475	1.50475	11.7252	4.22803	9.20899	0.773977	0.933551	3.46983	5.24483	2.61847	0
635		PC-5p-513365_26	TTAGGGTTCCGTTCATTCCGCGTC	New	gp4	2.88744	1.6824	3.49238	1.82628	0	3.57831	1.12856	1.75878	2.71802	7.36719	8.51375	25.2059	0	1.74828	0	5.77247
636		PC-5p-477150_33	GAGATCCTCCGTAGTCACTGTACC	New	gp4	7.21859	5.60799	3.99129	10.9577	11.4977	11.2461	16.5523	4.69008	17.5161	22.7155	12.3836	16.8039	11.5661	4.37069	7.85541	10.3905
637		PC-3p-160485_114	AGTTGGCTGCAGAGGATCCTGATC	New	gp4	7.21859	3.36479	6.98476	1.82628	14.3722	9.20137	19.5618	1.17252	15.1001	14.1205	23.2193	20.5381	4.62644	6.11896	5.23694	15.0084
638		PC-3p-129870_147	ACCTAAGACAATGAATCTGGACAT	New	gp4	10.106	2.80399	2.49456	19.1759	20.8397	27.0929	16.5523	28.7267	22.9522	37.1429	11.6097	14.47	4.04813	7.86724	2.61847	19.0492
639		PC-5p-338434_46	AGTAACCTAGGACTAGATGGGACA	New	gp4	1.44372	6.72959	3.99129	14.6102	11.4977	13.2909	18.057	21.1054	32.9182	40.5196	13.9316	11.2026	4.62644	0	10.4739	9.23596
640		PC-5p-325226_56	ATGTCCAGATTCGTAGTACTAGGT	New	gp4	20.2121	14.5808	14.9674	23.7416	35.9304	29.6489	28.2141	30.4855	43.4883	49.4216	23.9933	35.4749	15.0359	7.86724	15.0562	20.7809
641		PC-3p-516258_34	AGATTCGTAGTACTAGATAATGTC	New	gp4	2.88744	8.97278	4.98912	18.2628	8.62331	11.2461	14.2951	14.0702	15.7041	8.59506	9.28773	8.40196	8.09626	1.74828	9.16465	3.46348
642		PC-3p-5690736_5	TGGATCAAGTTAAGTGACGATGTA	New	gp4	0	0	0	20.089	0	0	0.752376	19.9328	0.604004	0	0	0	1.15661	0.874138	0	0
643		PC-3p-445312_30	TAACGGTGATGGCATTTTTGGGAT	New	gp4	2.88744	0	4.98912	3.65255	1.43722	3.57831	3.76188	1.17252	5.13404	13.8135	10.8357	28.0065	2.31322	4.37069	7.85541	13.8539
644		PC-5p-222023_90	TATAAAAACCGGCACCTATAGAAT	New	gp4	4.33116	5.60799	8.98041	7.3051	2.87444	11.2461	7.52376	4.69008	8.45606	7.98113	14.7056	11.2026	17.3491	10.4897	10.4739	18.4719
645		PC-3p-546275_25	CATGTTAGCCTCTGCTACTGCACC	New	gp4	0	1.1216	2.49456	3.65255	4.31165	3.06712	5.64282	1.17252	7.24805	11.0508	4.64386	8.40196	1.15661	2.62241	4.58233	6.92697
646		PC-5p-322460_54	GACTTTGTCACTAACATGTAGGCC	New	gp4	7.21859	2.2432	1.99565	9.13138	11.4977	4.0895	11.2856	7.03512	24.7642	14.7344	22.4453	18.671	18.5057	14.8603	7.85541	13.8539
647		PC-3p-504841_27	ACATGTTAGTGATAAAGAGACACC	New	gp4	1.44372	1.6824	4.98912	11.8708	4.31165	6.13425	3.76188	2.34504	21.7442	25.4782	8.51375	11.6694	1.73491	6.11896	5.89156	4.61798
648		PC-3p-98404_354	AAAGATATACTTACCAGTCGAT	New	gp4	40.4241	17.9456	11.9739	659.286	47.4282	20.4475	47.3997	335.341	7.85205	3.6836	11.6097	9.33551	10.4095	18.3569	17.0201	8.08146
649		PC-5p-563132_27	CGGATCGAGAACCAATTTATTCAT	New	gp4	2.88744	1.1216	3.49238	12.7839	5.74887	4.0895	6.77139	11.7252	5.43604	16.5762	3.86989	7.46841	2.31322	6.9931	3.92771	5.77247
650		PC-5p-1042939_22	GAGATCCTCTGCAGTCGACTGCAC	New	gp4	0.721859	4.48639	3.99129	0.913138	4.31165	6.13425	7.52376	4.10382	10.8721	13.5065	6.9658	6.06808	5.78304	10.0526	5.89156	2.88624
651		PC-3p-1148418_13	TTTATCACTGACGTATGGGCCCGA	New	gp4	4.33116	1.1216	2.49456	0	5.74887	4.0895	7.52376	4.69008	6.64405	10.4369	9.28773	11.2026	6.36135	4.80776	5.89156	12.1222
652		PC-5p-11519_1490	AGAGTTGTAGGAAACTGAACT	New	gp4	218.001	47.6679	75.3357	1.82628	58.9259	28.6265	22.1951	2.34504	1.51001	0.920899	0.386989	0.933551	1.73491	0.437069	0	0.577247
653		PC-3p-75342_274	TTCAGTTTCCTCCAACATCTTA	New	gp4	54.8613	15.7024	5.48803	0	66.8306	43.4509	19.5618	0.58626	0	0.613933	0	0.933551	0	0	0	1.15449
654		PC-5p-2494113_7	ACTTTTATACATGAATATGGACT	New	gp4	0	0	0	23.7416	0	0	0	3.51756	1.81201	0	0	0	3.46983	1.74828	2.61847	1.15449
655		PC-5p-29441_748	TACCATGAGATACCAAATTTT	New	gp4	37.5367	6.72959	4.49021	2.73941	43.8351	24.0258	16.9285	4.69008	7.85205	5.83236	3.09591	4.20098	2.31322	2.18534	3.92771	5.77247
656		PC-3p-599020_28	TCAAGGACCGTAGAATTGCTT	New	gp4	0	2.2432	4.98912	3.65255	2.87444	3.06712	6.01901	12.8977	3.02002	3.06966	2.32193	0.933551	3.46983	2.62241	1.30924	4.61798
657		PC-3p-2196160_9	ACAAACTACCTCTGCATTCTG	New	gp4	2.88744	1.1216	2.99347	19.1759	1.43722	3.57831	1.50475	17.0015	1.81201	2.14876	1.16097	1.40033	6.36135	0.874138	3.27309	1.15449
658		PC-5p-931711_15	AGAATCTGGAGAAGCTGGAAAACC	New	gp4	5.77487	6.72959	7.98259	5.47883	14.3722	16.358	12.7904	22.2779	12.6841	17.1901	7.73977	14.9368	0	3.49655	1.30924	8.08146
659		PC-5p-294241_51	AGAACGTGTATCTTCTCGTAGACA	New	gp4	1.44372	4.48639	0	5.47883	1.43722	3.06712	1.50475	2.34504	15.1001	13.5065	3.86989	4.66776	3.46983	0.874138	0	3.46348
660		PC-3p-128130_148	ATAAGAGATATGTACATTTTGTGA	New	gp4	0.721859	1.1216	2.99347	2.73941	1.43722	4.60069	5.26663	18.7603	8.45606	12.8926	3.09591	4.66776	1.15661	0	3.27309	5.19523
661		PC-5p-1069933_18	TTAACCATCAGACGAGTACGTACA	New	gp4	0	0	0.997824	42.0043	0	1.02237	0.752376	49.2458	0.604004	0.613933	0	0.933551	1.15661	0	0	0
662		PC-3p-340824_56	ATTTAGTTGAATTAGAGTGGGTCA	New	gp4	1.44372	2.2432	0	14.6102	1.43722	2.04475	1.50475	10.5527	17.5161	12.2787	10.8357	4.66776	6.93965	2.62241	11.7831	1.15449
663		PC-3p-505499_29	AACGGCACGGAGTGGACGGAACCC	New	gp4	4.33116	5.60799	9.47932	3.65255	5.03026	8.179	4.89044	2.9313	3.92603	8.59506	10.4487	6.53486	6.36135	3.49655	1.30924	12.6994
664		PC-3p-1281221_9	ATAAGATTTGGCACTGAACAAAAG	New	gp4	2.88744	5.60799	2.99347	1.82628	7.18609	3.06712	0.752376	1.17252	5.43604	11.0508	3.09591	2.80065	3.46983	0	1.30924	2.30899
665		PC-5p-3324909_6	TCTGCGCAGGAATAGAATGAGC	New	gp4	0	0	0	5.47883	0	1.02237	0.752376	26.968	0	0	0.773977	0	0	0	0	0
666		PC-5p-150654_123	CGGACCGGGAACCAATTTACTCAT	New	gp4	5.77487	4.48639	10.4771	9.13138	10.0605	10.2237	13.5428	17.0015	19.0261	29.7757	13.5446	21.0049	2.89152	11.8009	6.54618	39.2528
667		PC-5p-50441_402	ACGAGACATTTCATAGGACAACGA	New	gp4	35.3711	51.5935	33.926	76.7036	91.9819	82.8124	94.047	139.53	118.687	183.566	66.1751	107.825	43.9511	27.9724	32.7309	63.4972
668		PC-3p-300105_52	AGGACGAGATATTTCATATGCAGA	New	gp4	20.2121	26.9183	21.9521	54.7883	25.8699	24.537	50.4092	38.6931	35.0322	51.5703	28.2502	31.7407	15.0359	17.4828	11.7831	19.6264
669		PC-5p-118466_167	GAAGTGCATGGGGAATTTTGTT	New	gp4	11.5497	2.2432	4.98912	59.354	5.74887	5.11187	4.51426	11.7252	24.7642	47.8868	34.055	7.46841	16.1925	13.9862	9.16465	2.30899
670		PC-3p-331615_61	CAAAATTTTCCATGCACTTCGA	New	gp4	0	0	0	7.3051	2.87444	0	0.752376	2.34504	16.3081	9.20899	6.9658	0.933551	10.4095	0.874138	6.54618	0
671		PC-5p-465740_32	ACTGAATTTAGACACCTCAGCGCC	New	gp4	2.88744	1.6824	11.9739	6.39197	4.31165	4.0895	4.51426	3.51756	8.15406	9.51596	8.90074	7.00163	4.62644	2.62241	1.30924	2.88624
672		PC-3p-200088_85	AACGGCACGGAATGGACGGAACCC	New	gp4	6.49673	3.36479	7.48368	4.56569	12.2163	4.0895	6.77139	5.8626	10.2681	14.7344	12.3836	17.7375	3.46983	3.49655	5.23694	5.77247
673		PC-5p-504223_29	AGTGGCCCGTATGAAAAAATCGAT	New	gp4	9.38417	4.48639	5.98694	3.65255	2.87444	8.179	12.038	16.4153	9.36207	16.8831	6.9658	5.60131	5.78304	3.05948	0	3.46348
674		PC-3p-905192_16	GTTGCTATATTATAGGACGGAGGA	New	gp4	2.88744	3.92559	6.98476	0	11.4977	3.57831	10.5333	1.75878	3.32202	7.36719	4.64386	7.00163	1.15661	3.93362	1.30924	5.19523
675		PC-5p-606586_25	ATTTTACGGTACTTGAGAAGATAC	New	gp4	2.88744	1.1216	10.9761	7.3051	10.0605	10.2237	10.5333	4.69008	6.64405	11.0508	3.09591	5.60131	6.93965	3.49655	3.92771	0
676		PC-5p-1346014_10	AAATGTCATCGCCGTTAGGGTTCC	New	gp4	1.44372	0	0	6.39197	0	1.02237	2.63332	11.1389	1.20801	2.14876	4.25688	2.33388	1.15661	0	1.30924	1.15449
677		PC-5p-634713_27	ACCGCCAGAGAAGATGAACTTATT	New	gp4	2.88744	3.36479	2.99347	15.5233	9.34191	5.11187	6.3952	1.17252	6.64405	5.52539	0.773977	3.7342	1.15661	1.74828	1.30924	1.15449
678		PC-3p-565400_27	ACTGGCGGCCCGTATTACTCAGCC	New	gp4	1.44372	2.2432	11.9739	7.3051	10.0605	4.0895	5.26663	7.03512	3.02002	6.13933	4.64386	1.8671	1.15661	0.874138	0	1.15449
679		PC-5p-762383_19	AGAGTATTTTGAGAGCTATTTGGC	New	gp4	2.88744	1.1216	0.997824	5.47883	4.31165	3.06712	6.01901	4.69008	8.45606	15.3483	2.32193	5.60131	3.46983	0	2.61847	2.30899
680		PC-5p-478091_33	ATTAATTTTTCCAGGCGGACCACT	New	gp4	7.21859	8.97278	12.9717	3.65255	4.31165	8.179	12.038	3.51756	6.64405	5.52539	5.41784	8.40196	4.62644	1.74828	2.61847	5.77247
681		PC-3p-1582679_10	AGAGGTCCGCCTGCAAAAATACCT	New	gp4	8.66231	2.2432	1.99565	18.2628	3.59304	1.02237	6.01901	7.03512	10.5701	11.0508	7.73977	4.66776	3.46983	0	0	2.30899
682		PC-5p-454873_37	TGTGACACATTCTAGTATTATGAA	New	gp4	2.88744	1.1216	0.997824	10.9577	5.74887	9.20137	9.78089	8.20764	4.22803	10.4369	3.09591	3.7342	1.15661	2.62241	5.23694	2.30899
683		PC-3p-478447_34	AGATTTGTAGTATTAGAATATGTC	New	gp4	5.77487	1.1216	4.98912	3.65255	12.935	17.3804	11.2856	21.1054	4.22803	15.3483	6.19182	2.80065	3.46983	5.24483	9.16465	4.61798
684		PC-5p-632841_24	TTTTTGGTCTAGAACCGGCACCTT	New	gp4	0.721859	2.2432	2.49456	1.82628	1.43722	1.53356	2.63332	2.34504	6.94605	4.6045	3.4829	12.1362	2.31322	2.62241	2.61847	1.73174
685		PC-3p-997661_12	GTACATCTTCAAGGACCATAGAATT	New	gp4	0	0	1.99565	5.47883	7.18609	7.15662	4.51426	8.20764	12.0801	6.75326	4.64386	3.26743	5.78304	5.24483	1.30924	3.46348
686		PC-5p-371387_43	ATAAGAGATTTTAAACGGATGGGA	New	gp4	11.5497	7.85118	6.98476	5.47883	8.62331	13.2909	18.8094	24.6229	15.1001	14.7344	12.3836	8.40196	8.09626	2.62241	9.16465	8.08146
687		PC-5p-503375_30	ACAATAAGAGACCGGAATTAGTTC	New	gp4	5.77487	4.48639	10.9761	13.6971	7.9047	12.2685	15.7999	27.5542	15.7041	23.6364	7.73977	11.6694	5.78304	11.3638	6.54618	16.1629
688		PC-5p-193547_107	TCTCTACTTCGCAGCCGCTGT	New	gp4	10.106	16.824	11.9739	5.47883	4.31165	2.04475	6.77139	1.17252	0.604004	0.613933	1.54795	0	1.15661	1.74828	0	1.15449
689		PC-3p-1473925_11	AATACTATGTTGGTTTTTTATGGG	New	gp4	4.33116	3.36479	0.997824	9.13138	15.8094	16.358	9.78089	5.8626	8.45606	14.1205	4.64386	8.86873	4.62644	1.74828	3.92771	8.08146
690		PC-5p-1010757_14	TTACGGGACTTGAGGAGATATCAT	New	gp4	2.88744	6.72959	5.98694	2.73941	15.0908	11.2461	6.77139	8.20764	7.85205	10.1299	2.70892	8.40196	5.78304	1.74828	3.92771	4.61798
691		PC-3p-507085_37	CCGGCCTCACGCGCCTCTGCC	New	gp4	8.66231	4.48639	4.98912	5.47883	5.74887	2.04475	1.50475	3.51756	10.2681	7.36719	7.73977	6.53486	0	3.49655	0	4.61798
692		PC-5p-741012_19	TACAACTAGAGAAACAAAAATAAT	New	gp4	2.88744	2.2432	0.997824	12.7839	1.43722	5.11187	3.76188	3.51756	7.85205	15.3483	3.09591	1.8671	2.31322	3.49655	2.61847	6.92697
693		PC-5p-1014958_15	TCATCTTGCTGATTGGACCATT	New	gp4	1.44372	2.2432	1.99565	7.3051	0	0	2.25713	4.69008	10.8721	6.75326	1.54795	0	1.15661	0	1.30924	0
694		PC-3p-353219_42	ACCTAGAACAACGAATCTGAACAT	New	gp4	2.88744	5.60799	4.98912	5.47883	12.935	18.4027	15.0475	17.5878	14.4961	23.9434	5.41784	7.46841	4.62644	0	2.61847	6.92697
695		PC-5p-117761_204	GGGACTAGGGGTGTAAGTGGC	New	gp4	17.3246	16.824	6.98476	0	28.7444	22.4922	5.26663	1.17252	1.81201	1.22787	2.32193	0.933551	1.15661	0	0	0
696		PC-3p-142189_143	ATCGAGAATGTCACGGGGAATGTC	New	gp4	1.44372	14.02	14.9674	10.0445	10.0605	7.66781	15.4237	34.5893	15.4021	24.8643	22.0584	17.2707	15.0359	7.86724	6.54618	8.65871
697		PC-3p-1255607_18	TAAAACTTTAGCGCCTTGACGACA	New	gp4	0	1.1216	0	45.6569	0	2.04475	3.0095	52.7634	4.83203	1.22787	2.32193	1.8671	5.20474	2.62241	0	2.30899
698		PC-5p-785782_19	AAGTATTGTCATCACAAAAGGAGC	New	gp4	1.44372	0.560799	0	9.13138	2.15583	2.04475	0.752376	12.3115	1.81201	2.7627	2.32193	1.40033	0.578304	1.31121	1.30924	0
699		PC-3p-718694_19	AACCTAGTATAACGAATTTGA	New	gp4	10.106	2.2432	0.997824	0	7.18609	4.0895	1.50475	2.34504	0.604004	0.613933	0	0	0	0	0	0
700		PC-3p-2181419_12	CCTGTGTGGGCCTCCCTA	New	gp4	11.5497	5.60799	4.98912	7.3051	10.0605	1.02237	4.51426	9.38016	1.20801	2.45573	1.54795	3.7342	0	6.11896	0	4.61798
701		PC-5p-1116831_13	GTATGACGCTGAATTTAGACACCT	New	gp4	8.66231	2.2432	3.99129	3.65255	10.0605	4.0895	4.51426	4.69008	8.75806	13.8135	6.9658	6.53486	1.15661	4.37069	1.30924	6.92697
702		PC-3p-46519_401	AAGGGACCCAGATGAAAAAAGTAC	New	gp4	11.5497	16.824	16.963	16.4365	27.3071	40.895	37.6188	38.1069	21.7442	53.7191	35.603	43.8769	3.46983	3.49655	6.54618	13.8539
703		PC-5p-811127_18	ACAGTTGAGTCACTGACATATAGG	New	gp4	1.44372	0	2.99347	3.65255	4.31165	10.2237	3.0095	4.69008	7.85205	12.2787	3.86989	6.53486	3.46983	2.62241	5.23694	1.15449
704		PC-3p-964044_21	TCAAGGACTGTAGAATTGCT	New	gp4	2.88744	2.2432	2.99347	10.9577	4.31165	3.06712	3.0095	1.17252	4.22803	4.29753	0.773977	0	3.46983	1.74828	3.92771	1.15449
705		PC-5p-315320_53	AATATGTAGCAACCTAGGATGGGT	New	gp4	6.49673	1.6824	3.99129	28.3073	7.18609	8.179	4.51426	17.5878	34.4282	24.2503	8.51375	4.66776	15.6142	7.86724	9.16465	0
706		PC-5p-1673084_7	AGTTTGTTGTGACATTAGTGATAA	New	gp4	0	1.1216	1.99565	10.9577	2.87444	3.06712	1.50475	5.8626	3.62403	6.13933	1.54795	0	0	1.74828	0	1.15449
707		PC-3p-113019_198	TGATTTGTGTTTCTTTGCATT	New	gp4	10.106	2.2432	5.98694	1.82628	2.87444	11.2461	9.78089	2.34504	18.7241	14.7344	6.9658	8.40196	9.25287	13.1121	13.0924	8.08146
708		PC-5p-433038_47	ATTTGTCCAGCTTATAGTCTTCCT	New	gp4	7.21859	2.2432	1.99565	24.6547	12.935	7.15662	4.51426	11.7252	28.3882	25.7852	10.0617	3.7342	8.67457	3.93362	9.16465	2.30899
709		PC-5p-85771_203	TAAGATTGGCTTATTTTGGGA	New	gp4	57.7487	38.1343	13.9695	5.47883	53.177	53.1635	21.8189	2.34504	1.81201	3.6836	1.54795	0.933551	2.31322	3.49655	1.30924	0
710		PC-3p-617163_24	AGGTGCCGGTTTTGGGTCTAGAAC	New	gp4	2.16558	1.1216	1.49674	1.82628	2.15583	1.53356	1.50475	1.75878	9.06006	21.1807	13.5446	15.8704	6.93965	1.74828	4.58233	18.4719
711		PC-3p-73271_292	ACAATGTATCTGGATATGAGACGT	New	gp4	8.66231	5.04719	14.9674	32.873	15.8094	17.3804	25.5808	52.7634	42.2803	48.5007	12.3836	16.8039	21.9756	7.86724	10.4739	6.92697
712		PC-5p-896126_17	TATTTTGCGAGACGAATCTAACT	New	gp4	11.5497	3.36479	4.98912	7.3051	4.31165	4.0895	13.5428	12.8977	10.2681	15.9623	7.73977	7.46841	12.7227	1.74828	5.23694	10.3905
713		PC-5p-866084_19	AGGATTTGTTGAACTATAGGGTACT	New	gp4	4.33116	1.1216	2.99347	9.13138	7.18609	1.53356	3.76188	5.8626	8.75806	21.1807	3.86989	7.93518	3.46983	2.62241	1.30924	2.88624
714		PC-3p-37951_581	TTTAGTTTATAAGTGGGTTTC	New	gp4	72.1859	29.1615	22.9499	9.13138	67.5492	62.3649	39.8759	11.7252	0	1.22787	2.32193	0	0	0.874138	1.30924	1.15449
715		PC-5p-124155_152	ATAGCAACCTAGGACCGGATGGGA	New	gp4	11.5497	13.4592	19.9565	14.6102	10.0605	22.4922	21.8189	10.5527	16.9121	25.1712	30.9591	26.1394	5.78304	15.7345	13.0924	23.0899
716		PC-5p-232972_78	ATTGTCACTGACATGTGGACTCGA	New	gp4	4.33116	8.97278	3.49238	10.9577	14.3722	9.71256	12.7904	5.27634	16.3081	23.6364	9.28773	1.8671	3.46983	3.05948	4.58233	2.88624
717		PC-3p-549505_34	ATATCATGTGTGTGGCTGGAT	New	gp4	4.33116	3.36479	4.98912	1.82628	9.34191	8.179	6.77139	5.8626	3.62403	11.6647	6.9658	10.2691	4.62644	2.62241	0	2.30899
718		PC-3p-120829_194	CAAGGACCGTAAAATGGCTCT	New	gp4	20.2121	18.5064	18.4597	3.65255	27.3071	14.8244	5.64282	2.34504	4.22803	1.8418	0.773977	7.93518	2.89152	0.874138	1.30924	0
719		PC-5p-2595031_5	ATTTTATAGTATAACGAATCTGGAC	New	gp4	0	0	0.997824	14.6102	5.74887	4.0895	5.26663	4.69008	7.24805	4.6045	5.41784	2.80065	5.78304	0.874138	4.58233	7.50422
720		PC-3p-236902_88	AGATCTATTTTCGCATGCGGC	New	gp4	10.106	7.29039	0	1.82628	10.7791	5.11187	8.65233	2.9313	3.32202	3.06966	6.19182	1.40033	5.20474	2.62241	0.654618	0
721		PC-3p-253755_70	TTAGGTTGGCACGGGTATTAAGAA	New	gp4	7.21859	19.0672	7.98259	45.6569	7.18609	12.2685	12.7904	57.4535	10.8721	20.8737	13.1576	25.2059	9.25287	11.3638	10.4739	24.2444
722		PC-5p-114888_188	TTTTGTTTGTATGATGCTGGC	New	gp4	20.2121	15.7024	13.9695	3.65255	25.8699	25.0482	6.77139	4.69008	0	0	0	0	0	0	0	0
723		PC-3p-344732_41	ATGTCAGTGGCACAACTATAAACT	New	gp4	1.44372	0.560799	0	1.82628	0.718609	2.04475	4.51426	0	10.8721	4.6045	3.09591	1.8671	2.31322	0	0	2.30899
724		PC-3p-190993_95	AAGGGACCCAGATGAAAAAGTACG	New	gp4	3.6093	0.560799	2.99347	2.73941	2.15583	1.02237	4.51426	1.17252	9.66407	7.67416	10.4487	9.80229	1.73491	2.62241	0.654618	4.04073
725		PC-5p-1048792_17	AATAGGACCCACATGTCAGTGACT	New	gp4	1.44372	1.1216	1.99565	3.65255	5.74887	13.2909	14.2951	2.34504	18.7241	15.0414	5.03085	7.46841	2.31322	1.31121	2.61847	3.46348
726		PC-5p-77957_249	ACCGGGAACCAATTTACTCATGAT	New	gp4	7.21859	14.5808	16.963	10.9577	20.121	28.6265	27.4617	25.7954	28.6902	40.8265	24.3803	33.1411	10.9878	16.1715	9.16465	30.5941
727		PC-5p-303623_65	ACAACCATGTAAAATATCTTGTCC	New	gp4	1.44372	0	0.997824	5.47883	1.43722	3.06712	0	0	19.9321	11.6647	4.64386	1.8671	3.46983	0.874138	0	1.15449
728		PC-5p-148418_156	AAAATCTATTTTCGCAGGCGGACC	New	gp4	14.4372	5.60799	17.9608	23.7416	11.4977	15.3356	12.038	22.2779	17.5161	22.4085	21.6714	16.8039	10.4095	16.6086	19.6385	10.3905
729		PC-5p-697137_21	TAACAATCTAGTACTGGATGGGAT	New	gp4	1.44372	4.48639	4.98912	9.13138	10.0605	8.179	12.7904	5.8626	13.8921	20.2598	7.73977	10.2691	6.93965	2.62241	3.92771	8.08146
730		PC-3p-84312_233	AAGAGATGTACATTTTGTGAACAA	New	gp4	7.21859	3.36479	12.9717	14.6102	18.6838	27.0929	36.1141	19.9328	38.6563	42.0544	16.2535	25.2059	7.51796	1.74828	12.4377	8.08146
731		PC-5p-635880_21	ACACCATAGAAGATCCAAACTGAT	New	gp4	5.77487	2.2432	3.99129	1.82628	11.4977	12.2685	9.02851	11.7252	4.83203	8.59506	7.73977	8.40196	3.46983	1.74828	2.61847	6.92697
732		PC-5p-179627_102	ATACGCGTATACAAACTTTGCATC	New	gp4	4.33116	1.1216	7.98259	12.7839	1.43722	1.02237	7.52376	11.7252	25.9722	23.9434	5.41784	6.53486	1.15661	2.62241	2.61847	1.15449
733		PC-3p-4191812_4	AAAAAACCATAATACTCTAACCCT	New	gp4	1.44372	0	0.997824	10.9577	1.43722	0	0	2.34504	0	0	0	0	0	0	0	0
734		PC-5p-875925_18	ATATAAGCGTCGCCTGCGAAGATC	New	gp4	2.88744	4.48639	1.99565	4.56569	5.03026	2.55594	3.76188	11.1389	5.13404	2.14876	4.64386	6.06808	0	2.62241	1.30924	2.30899
735		PC-5p-3365258_4	ATTAATTGAAAGGATGGAGGA	New	gp4	0	0	0	0	0	0	2.25713	14.0702	0.604004	1.8418	2.32193	0	0	0	6.54618	0
736		PC-3p-634677_24	AGATTTGTTGTGCTAGATTATGTC	New	gp4	2.88744	2.2432	2.99347	2.73941	3.59304	2.55594	2.63332	6.44886	6.34204	11.6647	4.64386	2.80065	3.46983	1.74828	0.654618	1.15449
737		PC-5p-161749_129	TCTGAACCTTTTAGCCACGCT	New	gp4	12.9935	20.1888	11.9739	9.13138	17.9652	7.15662	3.0095	1.17252	3.62403	1.8418	2.32193	1.8671	0	1.74828	0	0
738		PC-5p-983436_13	GATATAAGGGATTTTGGATGGATG	New	gp4	11.5497	14.5808	9.97824	7.3051	11.4977	22.4922	15.7999	2.34504	9.66407	20.2598	8.51375	7.46841	3.46983	6.9931	3.92771	9.23596
739		PC-5p-612731_24	GACGGACCACTTAAGCGACGCTTG	New	gp4	4.33116	0	2.99347	7.3051	5.03026	3.57831	6.77139	2.34504	5.13404	10.1299	3.09591	0.933551	2.31322	4.37069	4.58233	3.46348
740		PC-3p-133302_133	ACGCGGAATGAACGGAACCCTAAC	New	gp4	2.88744	5.60799	7.48368	0	1.43722	1.02237	6.01901	1.17252	6.64405	13.5065	5.41784	62.5479	2.31322	4.37069	2.61847	38.0983
741		PC-3p-315439_59	ATGGTAAGGAAAGGTAGCAGTAGC	New	gp4	0	0	0	25.5679	0	0	0	56.2809	0.604004	0.613933	0.773977	0	0	0	0	0
742		PC-5p-722439_18	AGCAACCTAGGATGGGATGAGATC	New	gp4	5.77487	5.60799	5.48803	4.56569	2.87444	7.66781	3.76188	3.51756	3.02002	6.44629	4.64386	6.06808	10.9878	6.9931	7.85541	3.46348
743		PC-3p-295764_65	TAAAGAAAGAAAACATGGAGC	New	gp4	24.5432	11.216	5.98694	1.82628	17.2466	13.2909	7.14757	1.17252	0	0	0	0	0	0.874138	0	1.15449
744		PC-5p-127210_152	GAGGATCCCCTGACTTTGTGCAGT	New	gp4	11.5497	5.04719	9.97824	4.56569	11.4977	9.20137	11.6618	8.20764	9.66407	20.8737	6.57881	11.2026	1.15661	2.62241	1.96385	4.61798
745		PC-5p-656246_28	ACGGACCGCCAGTGAAAACAGATT	New	gp4	1.44372	1.1216	0	1.82628	0	1.02237	0.752376	0	1.81201	3.06966	6.9658	10.2691	2.31322	2.62241	10.4739	5.77247
746		PC-3p-120213_185	CGCATGCGAAAATAGATCTTC	New	gp4	24.5432	9.53358	4.49021	1.82628	10.7791	8.179	1.88094	0	2.71802	1.8418	1.54795	2.80065	1.73491	1.74828	0.654618	1.15449
747		PC-3p-170484_102	TTGGGGAACGCGTTGATCGTC	New	gp4	13.7153	15.7024	11.9739	0	21.5583	20.4475	10.5333	3.51756	1.81201	3.06966	1.54795	1.8671	0	0.874138	2.61847	0
748		PC-5p-1141948_13	AAAAAAGACAAATTTCAGGTGAAT	New	gp4	4.33116	0	0.997824	16.4365	2.87444	0	2.25713	7.03512	1.20801	1.22787	0	0	0	0	0	2.30899
4X and 2X indicate autotetraploid and diploid rice,respectively.
PMA: pre-meiotic interphase; MA: meiosis, SCP: single microspore stage; BCP bi-cellular pollen stage
MF: megasporocyte formation stage; MM: megasporocyte meiosis stage; FMF: functional megaspore formation stage; EES: eight-nucleate embryo sac developing-stage
miR_name	The miR_name is composed of the 1st known miR name in a cluster, a underscore, and a matching annotation: such as
	L-n means the miRNA_seq (detected) is n base less than known rep_miRSeq in the left side;
	R-n means the miRNA_seq (detected) is n base less than known rep_miRSeq in the right side;
	L+n means the miRNA_seq (detected) is n base more than known rep_miRSeq in the left side;
	R+n means the miRNA_seq (detected) is n base more than known rep_miRSeq in the right side;
	2ss5TC13TA means 2 substitutin (ss), which are T->C at position 5 and T->A at position 13
	if there is no matching annotation, the miRNA_seq (detected) is exactly same as known rep_miRSeq.
	New discovered 5p/3p sequence has been annotated as p3/p5: which is directly differentiate with the reported sequences,
miR_seq	is a read at 5' or 3' of maximum mapped score in each cluster.
Sequence in miRbase	New, miRNA identifed in this study but not reported in miRBase, mainly for new reported 5p or 3p sequence; Diff, confirmed miRNA sequences in miRBase, but some neucleotides found different in our study; Yes, confirmed or similar miRNA sequences in miRBase.
group	gp1a: Reads were mapped to miRNAs/pre-miRNAs of specific species in miRbase and the pre-miRNAs were further mapped to genome & EST.
	gp1b: Reads were mapped to (except for specific species) miRNAs/pre-miRNAs of selected species in miRbase and the pre-miRNAs were further mapped to genome & EST.
	gp2: Reads were mapped to miRNAs/pre-miRNAs of selected species in miRbase and the mapped pre-miRNAs were not further mapped to genome, but the reads (and of course the miRNAs of the pre-miRNAs) were mapped to genome. The extended genome sequences from the genome loci may form hairpins.
	gp3: Reads were mapped to miRNAs/pre-miRNAs of selected species in miRbase and the mapped pre-miRNAs were not further mapped to genome, and the reads were not mapped to genome, either. But the reads were mapped to the miRNAs (Matures)
	gp4: Reads were not mapped to pre-miRNAs of selected species in miRbase. But the reads were mapped to genome & the extended genome sequences from genome may form hairpins.

## Sheet: Table S7
Table S7 miRNAs detected during pollen and embryo sac development of 02428-4x and 02428-2x
541 miRNAs in pollen development of 02428-4x	572 miRNAs in pollen development of 02428-2x	486 miRNAs in embryo sac development of 02428-4x	370 miRNAs in embryo sac development of 02428-2x
osa-miR156a	osa-miR156a	osa-miR156a	osa-miR156a
osa-MIR156d-p3	osa-MIR156e-p3	osa-MIR159b-p5	osa-MIR159b-p5
osa-MIR156e-p3	osa-miR156j-3p_L+1R-1	osa-miR159a.1	osa-miR159a.1
osa-miR159a.1	osa-miR159a.1	osa-MIR159a-p5	osa-MIR159a-p5
osa-MIR159a-p5	osa-MIR159a-p5	osa-miR159f_R-1	osa-miR159f_R-1
osa-miR159f_R-1	osa-miR159f_R-1	osa-miR160a-5p_R-1_1ss20CT	osa-miR159c_L-1R-2
osa-miR160a-5p_R-1_1ss20CT	osa-miR160a-5p_R-1_1ss20CT	osa-miR160e-5p	osa-miR159d_1ss20CT
osa-miR160e-5p	osa-miR160e-5p	osa-MIR162a-p5	osa-miR160a-5p_R-1_1ss20CT
osa-MIR162a-p5	osa-MIR162a-p5	osa-miR162a	osa-miR160e-5p
osa-miR162a	osa-miR162a	osa-MIR162b-p5	osa-miR160f-5p
osa-MIR162b-p5	osa-MIR162b-p5	osa-miR162b	osa-miR162a
osa-miR162b	osa-miR162b	osa-miR164d	osa-miR162b
osa-miR164e_R-3	osa-miR164e_R-3	osa-miR164c	osa-miR164d
osa-miR164c	osa-miR164c	osa-miR164a	osa-miR164c
osa-miR164a	osa-miR164a	osa-miR166a-5p	osa-miR164a
osa-miR166a-5p	osa-miR166a-5p	osa-miR166a-3p	osa-miR166a-5p
osa-miR166a-3p	osa-miR166a-3p	osa-MIR166f-p5	osa-miR166a-3p
osa-MIR166f-p5	osa-MIR166f-p5	osa-miR166d-5p	osa-MIR166f-p5
osa-miR166d-5p	osa-miR166d-5p	osa-miR166e-3p	osa-miR166d-5p
osa-miR166e-3p	osa-miR166e-3p	osa-miR166c-5p_R+1	osa-miR166e-3p
osa-miR166b-5p	osa-miR166b-5p	osa-miR166b-5p	osa-miR166c-5p_R+1
osa-miR166g-3p	osa-miR166g-3p	osa-miR166g-3p	osa-miR166b-5p
osa-miR166h-5p	osa-miR166h-5p	osa-miR166h-5p	osa-miR166g-3p
osa-miR166k-5p	osa-miR166k-5p	osa-miR166k-5p	osa-miR166h-5p
osa-miR166k-3p	osa-miR166k-3p	osa-miR166k-3p	osa-miR166k-5p
osa-miR166l-5p	osa-miR166l-5p	osa-miR166l-5p	osa-miR166k-3p
osa-miR166i-3p_L+2R-2	osa-miR166i-3p_L+2R-2	osa-miR166i-5p	osa-miR166l-5p
osa-miR166m_R-1	osa-miR166m_R-1	osa-miR166i-3p_L+2R-2	osa-miR166i-5p
osa-miR167d-5p_R+1	osa-miR167d-5p_R+1	osa-miR166m_R-1	osa-miR166i-3p_L+2R-2
osa-MIR167j-p3	osa-MIR167j-p3	osa-miR167d-5p_R+1	osa-miR166m_R-1
osa-miR167h-3p	osa-miR167h-3p	osa-miR167h-3p	osa-miR167d-5p_R+1
osa-miR167d-3p	osa-miR167d-3p	osa-miR167a-5p	osa-miR167h-3p
osa-miR167a-5p	osa-miR167a-5p	osa-MIR167c-p3	osa-miR167a-5p
osa-miR167a-3p_L+1R-1	osa-miR167a-3p_L+1R-1	osa-miR168a-5p	osa-MIR167c-p3
osa-MIR167c-p3	osa-MIR167c-p3	osa-miR168a-3p_L-3	osa-miR167d-5p_R-1
osa-miR167d-5p_R-1	osa-miR167d-5p_R-1	osa-MIR169a-p5	osa-miR168a-5p
osa-miR168a-5p	osa-miR168a-5p	osa-MIR169a-p3	osa-miR168a-3p_L-3
osa-miR168a-3p_L-3	osa-miR168a-3p_L-3	osa-miR169e	osa-MIR169a-p5
osa-MIR169a-p5	osa-MIR169a-p5	osa-miR171b	osa-MIR169a-p3
osa-MIR169a-p3	osa-MIR169a-p3	osa-miR171c-5p	osa-miR169e
osa-MIR169c-p3	osa-miR171b	osa-MIR171b-p5	osa-MIR169c-p3
osa-miR171d-5p	osa-miR171e-5p	osa-MIR171i-p3	osa-miR171b
osa-miR171b	osa-miR171c-5p	osa-MIR171a-p3	osa-miR171e-5p
osa-miR171e-5p	osa-MIR171b-p5	osa-miR172b	osa-miR171c-5p
osa-miR171c-5p	osa-miR171i-5p	osa-MIR319b-p5	osa-MIR171i-p3
osa-MIR171b-p5	osa-MIR171i-p3	osa-miR319a-3p.2-3p_R+1	osa-MIR171a-p3
osa-miR171i-5p	osa-miR172b	osa-MIR319a-p5	osa-MIR319b-p5
osa-MIR171i-p3	osa-miR172d-5p_R+1	osa-miR390-5p	osa-miR319a-3p.2-3p_R+1
osa-miR172b	osa-MIR319b-p5	osa-miR393a	osa-miR390-5p
osa-MIR319b-p5	osa-miR319a-3p.2-3p_R+1	osa-miR394	osa-miR390-3p
osa-miR319a-3p.2-3p_R+1	osa-miR390-5p	osa-miR396a-5p	osa-miR394
osa-miR390-5p	osa-miR390-3p	osa-miR396a-3p_R+1	osa-miR396a-5p
osa-miR390-3p	osa-miR393a	osa-miR396c-5p	osa-miR396c-5p
osa-miR394	osa-miR394	osa-miR396c-3p	osa-miR396c-3p
osa-miR396a-5p	osa-miR396a-5p	osa-miR396e-5p	osa-miR396e-5p
osa-miR396c-5p	osa-miR396c-5p	osa-miR396e-3p_R-6	osa-miR396f-3p_R-6
osa-miR396c-3p	osa-miR396c-3p	osa-MIR397b-p5	osa-miR396e-3p_R-6
osa-miR396e-5p	osa-miR396e-5p	osa-miR399d	osa-MIR397b-p5
osa-MIR397b-p5	osa-MIR397b-p5	osa-miR408-3p	osa-miR399d
osa-MIR397b-p3	osa-MIR397b-p3	osa-MIR439e-p5_1ss2TG	osa-miR408-3p
osa-MIR397a-p5	osa-miR408-3p	osa-MIR439h-p5_1ss2TG	osa-MIR439i-p3
osa-miR408-5p	osa-miR528-5p	osa-MIR440-p5	osa-miR528-5p
osa-miR408-3p	osa-MIR529a-p5	osa-miR528-5p	osa-MIR529a-p5
osa-miR528-5p	osa-miR529a_L+1	osa-MIR529a-p5	osa-miR529a_L+1
osa-MIR529a-p5	osa-miR535-5p	osa-miR529a_L+1	osa-miR530-5p_R+1
osa-miR529a_L+1	osa-MIR810b-p5	osa-miR530-5p_R+1	osa-miR535-5p
osa-miR535-5p	osa-MIR810b-p3	osa-miR535-5p	osa-miR535-3p
osa-miR535-3p	osa-MIR814c-p5_1ss14GA	osa-miR535-3p	osa-MIR810b-p5
osa-MIR810b-p5	osa-MIR814c-p3	osa-MIR810b-p5	osa-MIR810b-p3
osa-MIR810b-p3	osa-miR827	osa-MIR810b-p3	osa-MIR814c-p5_1ss14GA
osa-MIR814c-p5_1ss14GA	osa-miR1319a	osa-MIR814c-p5_1ss14GA	osa-MIR814c-p3
osa-MIR820c-p3	osa-miR1320-5p_L-1R+1	osa-MIR814c-p3	osa-miR820a_R+2
osa-miR827	osa-miR1423-5p_L-2R+2	osa-miR820a_R+2	osa-MIR820c-p3
osa-miR1320-5p_L-1R+1	osa-miR1423-3p_R+3	osa-MIR820a-p3	osa-MIR820b-p3
osa-miR1423-5p_L-2R+2	osa-miR1425-5p	osa-MIR820c-p3	osa-miR827
osa-miR1425-5p	osa-MIR1425-p3	osa-MIR820b-p3	osa-miR1319a
osa-miR1429-5p_R+3	osa-miR1429-5p_R+3	osa-miR1319a	osa-miR1320-5p_L-1R+1
osa-miR1432-5p_R+1	osa-MIR1440b-p5_1ss19TC	osa-miR1320-5p_L-1R+1	osa-miR1423-5p_L-2R+2
osa-MIR1440b-p3_1ss17TC	osa-MIR1440b-p3_1ss17TC	osa-miR1423-5p_L-2R+2	osa-miR1423-3p_R+3
osa-MIR1440a-p5	osa-MIR1440a-p5	osa-miR1423-3p_R+3	osa-miR1425-5p
osa-MIR1440a-p3_1ss16TC	osa-MIR1440a-p3_1ss16TC	osa-miR1425-5p	osa-MIR1428e-p5
osa-miR1846d-5p	osa-miR1846d-5p	osa-miR1428e-3p	osa-miR1428e-3p
osa-miR1846e_L-1R+4	osa-miR1846a-5p_R+2	osa-miR1429-5p_R+3	osa-miR1432-5p_R+1
osa-MIR1846e-p3	osa-miR1846e_L-1R+4	osa-miR1432-5p_R+1	osa-MIR1440b-p5_1ss19TC
osa-MIR1851-p3	osa-MIR1846e-p3	osa-miR1432-3p	osa-MIR1440b-p3_1ss17TC
osa-miR1857-3p	osa-MIR1851-p3	osa-MIR1440b-p5_1ss19TC	osa-MIR1440a-p5
osa-MIR1859-p5	osa-MIR1859-p5	osa-MIR1440b-p3_1ss17TC	osa-MIR1440a-p3_1ss16TC
osa-miR1859	osa-miR1859	osa-MIR1440a-p5	osa-miR1846d-5p
osa-MIR1860-p5	osa-MIR1860-p5	osa-MIR1440a-p3_1ss16TC	osa-miR1846e_L-1R+4
osa-miR1860-3p	osa-miR1860-3p	osa-miR1846d-5p	osa-MIR1846e-p3
osa-miR1861h	osa-miR1861h	osa-miR1846e_L-1R+4	osa-MIR1849-p5
osa-MIR1863a-p5	osa-miR1863c	osa-MIR1846e-p3	osa-MIR1849-p3_1ss9TA
osa-miR1863a	osa-MIR1869-p3	osa-MIR1849-p5	osa-miR1859
osa-miR1869_R-3	osa-miR1871	osa-MIR1849-p3_1ss9TA	osa-miR1860-3p
osa-MIR1869-p3	osa-MIR1873-p5	osa-MIR1859-p5	osa-miR1863c
osa-MIR1870-p5	osa-MIR1873-p3	osa-miR1859	osa-MIR1863a-p5
osa-miR1871	osa-miR1874-3p	osa-miR1860-3p	osa-MIR1870-p3
osa-MIR1873-p3	osa-miR1875	osa-miR1863b.2_L+1	osa-MIR1871-p5
osa-miR1874-3p	osa-miR1876	osa-miR1863c	osa-miR1871
osa-miR1876	osa-miR1878	osa-MIR1863a-p5	osa-MIR1873-p5
osa-miR1880_R-3	osa-miR1880_R-3	osa-miR1863a	osa-MIR1873-p3
osa-MIR1881-p5	osa-MIR1881-p5	osa-MIR1870-p5	osa-miR1876
osa-miR1883a_R-5	osa-MIR1881-p3	osa-MIR1870-p3	osa-miR1878
osa-miR2055	osa-miR1883a_R-5	osa-MIR1871-p5	osa-MIR1878-p3
osa-MIR2095-p5	osa-MIR1883a-p3	osa-miR1871	osa-MIR1881-p5
osa-MIR2100-p5	osa-miR2055	osa-MIR1873-p5	osa-miR1883a_R-5
osa-MIR2101-p5	osa-MIR2095-p5	osa-MIR1873-p3	osa-MIR1883a-p3
osa-MIR2101-p3	osa-MIR2101-p5	osa-miR1875	osa-miR2055
osa-miR2106_L+3R+1	osa-MIR2101-p3	osa-MIR1876-p5	osa-MIR2093-p5
osa-MIR2118p-p5	osa-miR2106_L+3R+1	osa-miR1876	osa-MIR2095-p5
osa-miR2118p	osa-MIR2118p-p5	osa-miR1878	osa-miR2095-3p_L+3R+1
osa-MIR2118r-p5	osa-miR2118p	osa-MIR1878-p3	osa-MIR2101-p5
osa-miR2118e	osa-MIR2118r-p5	osa-MIR1881-p5	osa-MIR2101-p3
osa-MIR2118e-p5	osa-miR2118e	osa-miR1883a_R-5	osa-miR2106_L+3R+1
osa-MIR2118q-p5	osa-MIR2118e-p5	osa-MIR1883a-p3	osa-miR2118e
osa-miR2118c	osa-MIR2118q-p5	osa-miR2055	osa-miR2118b
osa-MIR2118c-p5	osa-miR2118c	osa-miR2094-5p_L+5R-2	osa-MIR2118f-p5_1ss7AT
osa-MIR2118a-p5	osa-MIR2118c-p5	osa-miR2094-3p_L-1R+3	osa-MIR2122-p5
osa-miR2118a	osa-MIR2118a-p5	osa-MIR2095-p5	osa-MIR2122-p3_1ss19GT
osa-MIR2118b-p5	osa-miR2118a	osa-miR2095-3p_L+3R+1	osa-miR2275c_R-2
osa-miR2118b	osa-MIR2118b-p5	osa-MIR2101-p5	osa-miR2275d
osa-MIR2118n-p5	osa-miR2118b	osa-MIR2101-p3	osa-miR2863b
osa-MIR2118d-p5	osa-MIR2118n-p5	osa-miR2106_L+3R+1	osa-MIR2866-p3
osa-miR2118d	osa-MIR2118d-p5	osa-MIR2118f-p5_1ss7AT	osa-miR2871a-5p_R-3
osa-MIR2118g-p5	osa-miR2118d	osa-MIR2122-p5	osa-MIR5794-p3
osa-miR2118g_1ss5TC	osa-MIR2118g-p5	osa-MIR2122-p3_1ss19GT	osa-MIR2874-p3
osa-MIR2118f-p5_1ss7AT	osa-miR2118g_1ss5TC	osa-miR2275c_R-2	osa-MIR2876-p5
osa-miR2118f	osa-MIR2118f-p5_1ss7AT	osa-miR2863c	osa-miR2876-3p_R+3
osa-MIR2118j-p5	osa-miR2118f	osa-miR2863b	osa-miR2877
osa-MIR2118m-p5	osa-MIR2118j-p5	osa-MIR2863a-p3	osa-miR2878-5p
osa-MIR2118i-p5	osa-MIR2118m-p5	osa-MIR2866-p3	osa-miR2878-3p
osa-miR2118i	osa-MIR2118i-p5	osa-miR2871a-3p	osa-miR2880
osa-MIR2118h-p5	osa-miR2118i	osa-miR2871a-5p_R-3	osa-MIR2905-p5_1ss3GA
osa-miR2118h	osa-MIR2118h-p5	osa-MIR5794-p3	osa-miR2905
osa-MIR2118k-p5	osa-miR2118h	osa-MIR2874-p5_1ss24TG	osa-MIR5079a-p3
osa-MIR2118l-p5	osa-MIR2118k-p5	osa-MIR2874-p3	osa-MIR5081-p5_1ss22GT
osa-miR2118l	osa-MIR2118l-p5	osa-miR2876-3p_R+3	osa-MIR5083-p5
osa-MIR2118o-p5	osa-miR2118l	osa-miR2877	osa-MIR5083-p3
osa-miR2118o	osa-MIR2118o-p5	osa-miR2878-5p	osa-miR5145_L+1R-1_1ss14TC
osa-MIR2122-p5	osa-miR2118o	osa-miR2878-3p	osa-MIR5146-p3_1ss1GA
osa-miR2275c_R-2	osa-MIR2122-p5	osa-miR2879	osa-miR5148a_L+2R-2
osa-MIR2275c-p3	osa-miR2275c_R-2	osa-miR2880	osa-miR5150-5p
osa-miR2275d	osa-MIR2275c-p3	osa-MIR2905-p5_1ss3GA	osa-miR5150-3p
osa-MIR2275b-p5	osa-miR2275d	osa-MIR5079a-p5_1ss18AT	osa-MIR5151-p5
osa-miR2275a_1ss15AG	osa-MIR2275b-p5	osa-MIR5079a-p3	osa-miR5159
osa-MIR2275a-p5	osa-miR2275a_1ss15AG	osa-MIR5081-p5_1ss22GT	osa-MIR5486-p3
osa-miR2863b	osa-MIR2275a-p5	osa-MIR5083-p5	osa-miR5496
osa-MIR2863a-p3	osa-miR2863b	osa-MIR5083-p3	osa-miR5497
osa-MIR2866-p3	osa-MIR2863a-p3	osa-miR5145_L+1R-1_1ss14TC	osa-miR5504_R-3
osa-miR2870	osa-MIR2866-p3	osa-MIR5148c-p5_1ss12TG	osa-miR5506
osa-miR2871a-5p_R-3	osa-miR2871a-5p_R-3	osa-miR5148a_L+2R-2	osa-MIR5506-p3
osa-MIR5794-p3	osa-MIR5794-p3	osa-miR5150-5p	osa-MIR5507-p5
osa-miR2878-5p	osa-miR2877	osa-miR5150-3p	osa-miR5507
osa-MIR2905-p5_1ss3GA	osa-MIR2905-p5_1ss3GA	osa-MIR5151-p5	osa-miR5513
osa-miR3979-5p_R+1	osa-miR3979-5p_R+1	osa-MIR5151-p3	osa-miR5514
osa-miR3982-3p_L+1R-1	osa-miR5073_R+1_1ss20AT	osa-MIR5153-p3	osa-miR5516a
osa-MIR5079a-p5_1ss18AT	osa-MIR5079a-p5_1ss18AT	osa-MIR5154-p3_1ss11AG	osa-miR5519
osa-MIR5079a-p3	osa-MIR5079a-p3	osa-MIR5159-p5	osa-MIR5521-p5
osa-MIR5081-p5_1ss22GT	osa-MIR5081-p5_1ss22GT	osa-miR5159	osa-MIR5521-p3
osa-miR5082_L-1	osa-MIR5083-p5	osa-miR5337a_L-1R+4	osa-MIR5527-p5_1ss9TC
osa-MIR5083-p5	osa-MIR5083-p3	osa-miR5496	osa-miR5528
osa-MIR5083-p3	osa-miR5147	osa-miR5497	osa-miR5530
osa-miR5147	osa-miR5148a_L+2R-2	osa-miR5506	osa-MIR5533-p3
osa-miR5148a_L+2R-2	osa-miR5150-5p	osa-miR5507	osa-miR5536_R+2
osa-miR5486	osa-miR5150-3p	osa-miR5509	osa-MIR5542-p3_1ss17AG
osa-MIR5486-p3	osa-MIR5151-p5	osa-miR5513	osa-miR5792_1ss22AC
osa-MIR5487-p5	osa-MIR5153-p3	osa-miR5516a	osa-MIR5792-p3
osa-MIR5487-p3	osa-MIR5154-p3_1ss11AG	osa-miR5519	osa-miR5793
osa-miR5488	osa-miR5486	osa-MIR5519-p3	osa-miR5796
osa-MIR5488-p3	osa-MIR5486-p3	osa-MIR5521-p5	osa-MIR5797-p5
osa-MIR5489-p3	osa-MIR5487-p5	osa-MIR5521-p3	osa-MIR5798-p3
osa-MIR5491-p5	osa-MIR5487-p3	osa-MIR5522-p5_1ss7TC	osa-miR5800
osa-miR5491	osa-miR5488	osa-MIR5527-p5_1ss9TC	osa-miR5806
osa-miR5492	osa-MIR5489-p3	osa-MIR5528-p5	osa-miR5810_R-6_1ss13TC
osa-MIR5495-p3	osa-MIR5491-p5	osa-miR5530	osa-MIR5816-p5_1ss4AG
osa-miR5496	osa-miR5491	osa-miR5532_L-2R+4	osa-miR5818
osa-miR5497	osa-miR5496	osa-miR5536_R+2	osa-MIR5822-p3
osa-MIR5499-p5	osa-miR5497	osa-MIR5542-p5_1ss19AG	osa-MIR5832-p5
osa-MIR5499-p3	osa-MIR5499-p3	osa-MIR5542-p3_1ss17AG	osa-MIR6250-p5
osa-miR5504_R-3	osa-miR5504_R-3	osa-miR5792_1ss22AC	osa-MIR7692-p5
osa-miR5505_R-3	osa-miR5505_R-3	osa-MIR5792-p3	osa-MIR7692-p3_1ss11AG
osa-miR5506	osa-miR5506	osa-miR5793	osa-MIR7693-p5
osa-MIR5506-p3	osa-MIR5506-p3	osa-MIR5797-p5	osa-MIR7693-p3
osa-MIR5507-p5	osa-MIR5507-p5	osa-MIR5798-p3	osa-miR164a_1ss21AG
osa-miR5507	osa-miR5507	osa-miR5800	sbi-miR166a_R+1_1ss17TC
osa-miR5509	osa-miR5509	osa-miR5806	sbi-miR166e_3ss16AT17TC21TC
osa-MIR5509-p3	osa-MIR5509-p3	osa-miR5807	sbi-miR396c_R+1
osa-MIR5511-p5	osa-miR5511	osa-MIR5816-p5_1ss4AG	zma-miR529-5p_1ss21TC
osa-miR5511	osa-miR5513	osa-MIR5816-p3_1ss3AG	sbi-miR529_R+1
osa-miR5513	osa-miR5514	osa-MIR7692-p5	osa-MIR818d-p5_1ss16AG
osa-miR5514	osa-MIR5514-p3	osa-MIR7692-p3_1ss11AG	osa-MIR1847-p3
osa-MIR5514-p3	osa-miR5515	osa-MIR7693-p5	osa-miR1862d
osa-miR5515	osa-miR5516a	osa-MIR7693-p3	osa-miR1862a
osa-miR5516a	osa-miR5517	sbi-miR166a_R+1_1ss17TC	zma-miR2275c-5p_2ss14CA15TC
osa-miR5517	osa-MIR5518-p5	sbi-miR166e_3ss16AT17TC21TC	zma-miR2275b-3p_1ss22AG
osa-MIR5518-p3	osa-MIR5518-p3	sbi-miR396c_R+1	zma-miR2275b-5p_1ss12CG
osa-miR5519	osa-miR5519	zma-miR529-5p_1ss21TC	osa-MIR7694-p5_1ss13CT
osa-MIR5519-p3	osa-MIR5519-p3	sbi-miR529_R+1	lus-miR159b_R+1_1ss21CT
osa-MIR5521-p5	osa-MIR5521-p5	osa-MIR814a-p3_1ss24AT	aly-miR159b-3p_R+1
osa-MIR5521-p3	osa-MIR5521-p3	osa-miR1436_L+3_2ss5CT16GA	bdi-miR529-5p_L+2
osa-MIR5522-p5_1ss7TC	osa-MIR5522-p5_1ss7TC	osa-MIR818d-p5_1ss16AG	osa-miR812g
osa-MIR5522-p3	osa-MIR5522-p3	osa-miR1436_L+3_1ss5CT	osa-miR812n-5p_L-1R+1
osa-MIR5527-p5_1ss9TC	osa-MIR5527-p5_1ss9TC	hvu-miR1436_L+3_2ss5CT13GA	osa-miR812s_1ss11AG
osa-MIR5528-p5	osa-MIR5528-p5	osa-MIR5788-p3_1ss19TA	osa-miR812o-5p_L+4R-1_1ss10TC
osa-miR5528	osa-miR5528	osa-MIR1862g-p3_1ss11TC	osa-miR812v_1ss4GA
osa-MIR5529-p5	osa-MIR5529-p5	osa-MIR1862d-p5	osa-miR818f
osa-MIR5529-p3	osa-MIR5529-p3	osa-miR1862d	ppt-miR894_R+1
osa-miR5530	osa-miR5530	osa-miR1862a	osa-miR1879
osa-MIR5530-p3	osa-MIR5530-p3	osa-MIR5788-p3_1ss17GT	osa-miR2121a_L+1R-1_1ss10GA
osa-miR5536_R+2	osa-miR5536_R+2	osa-MIR7694-p5_1ss13CT	osa-miR2872
osa-MIR5542-p3_1ss17AG	osa-MIR5542-p3_1ss17AG	lus-miR159b_R+1_1ss21CT	bdi-miR5054_L+2
osa-MIR5789-p5	osa-MIR5789-p5	aly-miR159b-3p_R+1	osa-miR5072_L-2_1ss3AG
osa-miR5789	osa-miR5789	aly-miR165a-3p_R+1_1ss16TC	rgl-miR5139_L+3
osa-miR5791	osa-miR5791	zma-miR319a-3p_R+4	osa-miR5788
osa-miR5792_1ss22AC	osa-miR5792_1ss22AC	osa-miR812g	osa-miR5802_1ss11CT
osa-MIR5792-p3	osa-MIR5792-p3	osa-miR812n-5p_L-1R+1	osa-miR5825_L-1R+1
osa-miR5793	osa-miR5793	osa-miR812s_1ss11AG	gma-miR6300_R+3
osa-MIR5793-p3	osa-MIR5793-p3	osa-miR812o-5p_L+4R-1_1ss10TC	PC-3p-403976_40
osa-MIR5796-p5	osa-MIR5796-p5	osa-miR812v_1ss4GA	PC-3p-115563_179
osa-miR5796	osa-miR5796	osa-miR818f	PC-5p-811462_22
osa-MIR5797-p5	osa-MIR5797-p5	ppt-miR894_R+1	PC-5p-146318_134
osa-MIR5797-p3	osa-MIR5797-p3	osa-miR1865-3p_R-1	PC-3p-314191_76
osa-MIR5798-p5	osa-MIR5798-p5	osa-miR1879	PC-5p-409279_40
osa-MIR5798-p3	osa-MIR5798-p3	osa-miR2121a_L+1R-1_1ss10GA	PC-5p-285141_56
osa-miR5800	osa-miR5800	bdi-miR5054_L+2	PC-5p-369868_45
osa-MIR5806-p5	osa-MIR5806-p5	osa-miR5072_L-2_1ss3AG	PC-5p-430417_41
osa-miR5806	osa-miR5806	rgl-miR5139_L+3	PC-3p-622999_25
osa-miR5810_R-6_1ss13TC	osa-miR5810_R-6_1ss13TC	osa-miR5788	PC-5p-14430_1586
osa-MIR5816-p5_1ss4AG	osa-MIR5816-p5_1ss4AG	osa-miR5825_L-1R+1	PC-5p-284770_65
osa-miR5818	osa-miR5818	PC-5p-428368_41	PC-5p-137115_144
osa-MIR5820-p5	osa-MIR5820-p5	PC-5p-1021345_16	PC-5p-212981_133
osa-miR5820	osa-miR5820	PC-5p-576913_28	PC-5p-331269_54
osa-MIR5822-p3	osa-MIR5822-p3	PC-3p-403976_40	PC-5p-56045_338
osa-MIR5832-p5	osa-MIR5832-p5	PC-5p-288374_57	PC-3p-209833_80
osa-MIR5832-p3	osa-MIR5832-p3	PC-5p-115576_169	PC-3p-257453_74
osa-miR5834	osa-miR5834	PC-5p-196695_85	PC-3p-197145_85
osa-miR5836	osa-miR5836	PC-3p-115563_179	PC-5p-54119_380
osa-miR5837.2	osa-miR5837.2	PC-5p-302716_56	PC-5p-122014_164
osa-MIR6250-p5	osa-miR6249a	PC-3p-391318_50	PC-3p-247427_70
osa-MIR7692-p5	osa-MIR7692-p5	PC-5p-393659_41	PC-5p-64374_287
osa-MIR7692-p3_1ss11AG	osa-MIR7692-p3_1ss11AG	PC-5p-704543_24	PC-3p-130427_160
osa-MIR7693-p5	osa-MIR7693-p5	PC-5p-146318_134	PC-5p-90252_366
sbi-miR166a_R+1_1ss17TC	bdi-miR166b-5p_R+1	PC-3p-314191_76	PC-3p-217456_126
sbi-miR166e_3ss16AT17TC21TC	sbi-miR166a_R+1_1ss17TC	PC-5p-598944_29	PC-5p-140078_122
zma-miR529-5p_1ss21TC	sbi-miR166e_3ss16AT17TC21TC	PC-5p-409279_40	PC-3p-585025_29
osa-miR1436_L+3_1ss5CT	osa-MIR814a-p3_1ss24AT	PC-3p-199234_121	PC-3p-294452_72
osa-MIR1847-p3	osa-miR1436_L+3_2ss5CT16GA	PC-5p-129647_141	PC-5p-259427_69
osa-MIR1862g-p3_1ss11TC	osa-MIR818d-p5_1ss16AG	PC-5p-285141_56	PC-5p-261638_64
osa-miR1862d	osa-miR1436_L+3_1ss5CT	PC-5p-369868_45	PC-5p-311831_53
osa-miR1862a	hvu-miR1436_L+3_2ss5CT13GA	PC-3p-376391_46	PC-5p-72854_262
zma-miR2275c-5p_2ss14CA15TC	osa-MIR1847-p3	PC-5p-275581_66	PC-5p-775586_20
zma-miR2275b-3p_1ss22AG	osa-MIR1862g-p3_1ss11TC	PC-5p-251567_87	PC-5p-477150_33
zma-miR2275b-3p_1ss10CT	osa-miR1862d	PC-5p-1144624_13	PC-5p-325226_56
zma-miR2275b-5p_1ss12CG	osa-miR1862a	PC-3p-1085359_14	PC-5p-222023_90
lus-miR159b_R+1_1ss21CT	zma-miR2275c-5p_2ss14CA15TC	PC-3p-120677_169	PC-5p-322460_54
osa-miR812g	zma-miR2275b-3p_1ss22AG	PC-5p-588719_30	PC-3p-98404_354
osa-miR812n-5p_L-1R+1	zma-miR2275b-3p_1ss10CT	PC-5p-430417_41	PC-5p-50441_402
osa-miR812o-5p_L+4R-1_1ss10TC	zma-miR2275a-3p_L-1	PC-3p-622999_25	PC-3p-300105_52
osa-miR812v_1ss4GA	zma-miR2275b-5p_1ss12CG	PC-5p-378974_40	PC-5p-118466_167
osa-miR818f	lus-miR159b_R+1_1ss21CT	PC-5p-284770_65	PC-3p-331615_61
ppt-miR894_R+1	aly-miR159b-3p_R+1	PC-3p-757671_18	PC-3p-142189_143
mes-miR2275	osa-miR812g	PC-3p-1790785_8	PC-5p-315320_53
bdi-miR5054_L+2	osa-miR812n-5p_L-1R+1	PC-5p-1143705_11	PC-3p-73271_292
osa-miR5072_L-2_1ss3AG	osa-miR812s_1ss11AG	PC-5p-239769_74	PC-5p-896126_17
rgl-miR5139_L+3	osa-miR812o-5p_L+4R-1_1ss10TC	PC-5p-137115_144	PC-5p-77957_249
osa-miR5490	osa-miR812v_1ss4GA	PC-5p-414160_39	PC-5p-148418_156
osa-miR5788	osa-miR818f	PC-5p-206619_88	PC-5p-722439_18
osa-miR5825_L-1R+1	ppt-miR894_R+1	PC-5p-212981_133	osa-miR156j-3p_L+1R-1
gma-miR6300_R+3	zma-miR2118f_1ss14CT	PC-5p-439859_35	osa-miR159e_L-1R-2
PC-3p-87040_284	mes-miR2275	PC-5p-331269_54	osa-miR164e_R-3
PC-3p-67260_339	gma-miR4995_L-2R+3	PC-5p-198516_107	osa-MIR164b-p3
PC-5p-235406_81	bdi-miR5054_L+2	PC-3p-316366_55	osa-miR171d-5p
PC-5p-115576_169	osa-miR5072_L-2_1ss3AG	PC-3p-162663_115	osa-MIR171b-p5
PC-5p-1163845_14	rgl-miR5139_L+3	PC-5p-56045_338	osa-MIR397b-p3
PC-5p-196695_85	osa-miR5490	PC-3p-209833_80	osa-MIR1860-p5
PC-3p-115563_179	osa-miR5788	PC-3p-257453_74	osa-MIR1870-p5
PC-5p-393659_41	osa-miR5825_L-1R+1	PC-3p-253452_68	osa-miR1875
PC-3p-550716_26	gma-miR6300_R+3	PC-3p-197145_85	osa-miR2118p
PC-5p-146318_134	PC-3p-907103_20	PC-5p-54119_380	osa-MIR2118e-p5
PC-3p-314191_76	PC-3p-87040_284	PC-5p-122014_164	osa-miR2118d
PC-5p-285141_56	PC-3p-67260_339	PC-3p-247427_70	osa-miR2118g_1ss5TC
PC-5p-369868_45	PC-5p-428368_41	PC-5p-64374_287	osa-miR2118f
PC-5p-405211_52	PC-3p-403976_40	PC-3p-130427_160	osa-miR2118o
PC-3p-1083083_12	PC-5p-288374_57	PC-5p-90252_366	osa-MIR2863a-p3
PC-5p-284770_65	PC-5p-236188_95	PC-3p-217456_126	osa-miR2871a-3p
PC-3p-757671_18	PC-5p-115576_169	PC-5p-140078_122	osa-miR5509
PC-5p-72318_316	PC-5p-196695_85	PC-5p-269393_64	osa-MIR5509-p3
PC-5p-161545_108	PC-3p-115563_179	PC-3p-585025_29	osa-MIR5514-p3
PC-5p-1019442_15	PC-5p-393659_41	PC-5p-428630_47	osa-MIR5528-p5
PC-5p-212981_133	PC-3p-550716_26	PC-5p-259427_69	osa-MIR5529-p3
PC-3p-410175_38	PC-3p-752706_21	PC-5p-586768_44	osa-MIR5530-p3
PC-5p-449355_36	PC-5p-146318_134	PC-5p-261638_64	osa-MIR5797-p3
PC-3p-691612_21	PC-5p-598944_29	PC-5p-311831_53	osa-miR5820
PC-5p-457070_33	PC-5p-409279_40	PC-5p-72854_262	osa-miR5836
PC-5p-56045_338	PC-3p-199234_121	PC-5p-797258_19	osa-miR6250_R+1
PC-3p-257453_74	PC-5p-285141_56	PC-5p-477150_33	osa-MIR814a-p3_1ss24AT
PC-3p-197145_85	PC-5p-369868_45	PC-3p-160485_114	gma-miR4995_L-2R+3
PC-5p-54119_380	PC-3p-376391_46	PC-3p-129870_147	PC-3p-391318_50
PC-5p-122014_164	PC-5p-251567_87	PC-5p-338434_46	PC-3p-199234_121
PC-3p-247427_70	PC-5p-599407_26	PC-5p-325226_56	PC-3p-253452_68
PC-5p-90252_366	PC-5p-397343_40	PC-3p-516258_34	PC-5p-269393_64
PC-3p-217456_126	PC-5p-284770_65	PC-5p-322460_54	PC-5p-1042939_22
PC-5p-140078_122	PC-3p-757671_18	PC-3p-504841_27	PC-5p-150654_123
PC-5p-269393_64	PC-5p-72318_316	PC-5p-1042939_22	PC-5p-503375_30
PC-5p-586768_44	PC-5p-239769_74	PC-5p-931711_15	PC-3p-113019_198
PC-5p-139435_151	PC-5p-161545_108	PC-5p-294241_51	PC-5p-124155_152
PC-3p-4030_4031	PC-3p-890755_17	PC-3p-340824_56	PC-3p-253755_70
PC-5p-261638_64	PC-5p-204467_88	PC-5p-150654_123	osa-miR172b
PC-5p-72854_262	PC-3p-452994_30	PC-5p-50441_402	osa-miR529b
PC-5p-620212_23	PC-5p-1019442_15	PC-3p-300105_52	osa-miR1320-3p
PC-3p-698349_25	PC-5p-414160_39	PC-5p-118466_167	osa-miR1432-3p
PC-3p-129870_147	PC-5p-212981_133	PC-3p-331615_61	osa-miR2094-5p_L+5R-2
PC-5p-325226_56	PC-3p-410175_38	PC-3p-200088_85	osa-MIR2106-p5
PC-3p-98404_354	PC-5p-449355_36	PC-3p-1582679_10	osa-miR5488
PC-5p-11519_1490	PC-3p-691612_21	PC-3p-997661_12	osa-MIR5518-p3
PC-3p-75342_274	PC-5p-331269_54	PC-5p-371387_43	osa-MIR5542-p5_1ss19AG
PC-5p-29441_748	PC-3p-316366_55	PC-5p-503375_30	osa-MIR5816-p3_1ss3AG
PC-5p-50441_402	PC-3p-162663_115	PC-3p-507085_37	osa-miR1436_L+3_2ss5CT16GA
PC-3p-300105_52	PC-5p-56045_338	PC-5p-1014958_15	hvu-miR1436_L+3_2ss5CT13GA
PC-5p-118466_167	PC-3p-209833_80	PC-3p-353219_42	osa-MIR1862g-p3_1ss11TC
PC-5p-371387_43	PC-3p-253452_68	PC-3p-142189_143	hbr-miR6173_L+1
PC-5p-193547_107	PC-3p-197145_85	PC-3p-46519_401	PC-3p-2377964_8
PC-5p-117761_204	PC-5p-433391_42	PC-5p-315320_53	PC-5p-196695_85
PC-3p-718694_19	PC-3p-1212473_14	PC-3p-113019_198	PC-5p-302716_56
PC-3p-2181419_12	PC-5p-252764_69	PC-5p-433038_47	PC-5p-393659_41
PC-3p-46519_401	PC-5p-54119_380	PC-3p-73271_292	PC-5p-275581_66
PC-3p-113019_198	PC-5p-122014_164	PC-5p-896126_17	PC-3p-452994_30
PC-5p-85771_203	PC-3p-247427_70	PC-5p-124155_152	PC-5p-433391_42
PC-5p-896126_17	PC-5p-64374_287	PC-5p-232972_78	PC-5p-698024_23
PC-3p-37951_581	PC-5p-90252_366	PC-3p-253755_70	PC-5p-338434_46
PC-5p-124155_152	PC-3p-217456_126	PC-3p-344732_41	PC-3p-340824_56
PC-3p-120829_194	PC-5p-140078_122	PC-5p-1048792_17	PC-3p-84312_233
PC-3p-236902_88	PC-5p-269393_64	PC-5p-77957_249	PC-5p-656246_28
PC-5p-114888_188	PC-3p-585025_29	PC-5p-303623_65	osa-miR167a-3p_L+1R-1
PC-5p-148418_156	PC-5p-259427_69	PC-5p-148418_156	osa-miR1429-5p_R+3
PC-5p-161749_129	PC-3p-4030_4031	PC-5p-697137_21	osa-MIR1437-p3
PC-5p-983436_13	PC-5p-261638_64	PC-3p-84312_233	osa-MIR1851-p3
PC-3p-295764_65	PC-5p-311831_53	PC-5p-179627_102	osa-miR1874-3p
PC-5p-127210_152	PC-5p-72854_262	osa-miR171d-5p	osa-miR2094-3p_L-1R+3
PC-3p-120213_185	PC-5p-620212_23	osa-miR390-3p	osa-miR2118h
PC-3p-170484_102	PC-3p-433374_35	osa-MIR439d-p5_1ss2TG	osa-MIR2118o-p5
osa-miR166c-5p_R+1	PC-5p-477150_33	osa-miR528-3p	osa-MIR5153-p3
osa-miR393a	PC-3p-160485_114	osa-MIR2093-p5	osa-miR5179
osa-miR1875	PC-3p-129870_147	osa-miR2118o	osa-miR6249a
osa-MIR1883a-p3	PC-5p-338434_46	osa-MIR5146-p3_1ss1GA	sbi-miR156e_L+1_1ss15CG
osa-MIR2106-p5	PC-5p-325226_56	osa-miR5514	cpa-miR535_R+1
osa-MIR2122-p3_1ss19GT	PC-5p-322460_54	osa-MIR5803-p5	osa-miR1436_L+3_1ss5CT
osa-MIR5539a-p5	PC-3p-98404_354	osa-MIR5807-p3	mtr-miR5205b_1ss7AT
osa-miR6250_R+1	PC-5p-11519_1490	osa-MIR814a-p3	aly-miR165a-3p_R+1_1ss16TC
osa-miR1436_L+3_2ss5CT16GA	PC-3p-75342_274	sbi-MIR821d-p3_1ss14AC	PC-3p-1905338_10
osa-MIR818d-p5_1ss16AG	PC-5p-29441_748	osa-miR5802_1ss11CT	PC-3p-508395_34
hvu-miR1436_L+3_2ss5CT13GA	PC-5p-931711_15	PC-5p-404500_43	PC-3p-3532333_7
csi-miR482a-3p_L-2R+2	PC-5p-150654_123	PC-5p-98579_225	PC-5p-129647_141
osa-miR812s_1ss11AG	PC-5p-50441_402	PC-5p-361933_49	PC-3p-418157_44
gma-miR4995_L-2R+3	PC-3p-300105_52	PC-3p-550716_26	PC-5p-323520_61
hbr-miR6173_L+1	PC-3p-200088_85	PC-5p-631096_25	PC-5p-251567_87
PC-3p-403976_40	PC-3p-905192_16	PC-3p-508395_34	PC-5p-769962_16
PC-5p-598944_29	PC-5p-606586_25	PC-3p-418157_44	PC-3p-757671_18
PC-5p-251567_87	PC-3p-565400_27	PC-5p-1732354_8	PC-3p-410175_38
PC-5p-137115_144	PC-3p-478447_34	PC-3p-487711_34	PC-3p-316366_55
PC-3p-452994_30	PC-3p-1473925_11	PC-3p-555093_24	PC-3p-194884_85
PC-3p-209833_80	PC-5p-1010757_14	PC-5p-313457_51	PC-3p-698349_25
PC-3p-253452_68	PC-3p-353219_42	PC-5p-599407_26	PC-3p-160485_114
PC-5p-433391_42	PC-5p-117761_204	PC-5p-348694_42	PC-3p-129870_147
PC-3p-130427_160	PC-3p-142189_143	PC-3p-967614_14	PC-3p-445312_30
PC-5p-259427_69	PC-3p-2181419_12	PC-5p-204467_88	PC-3p-1148418_13
PC-3p-142189_143	PC-5p-1116831_13	PC-3p-452994_30	PC-3p-505499_29
PC-3p-253755_70	PC-3p-46519_401	PC-5p-1019442_15	PC-3p-46519_401
PC-5p-77957_249	PC-5p-433038_47	PC-3p-410175_38	PC-3p-617163_24
osa-MIR159b-p5	PC-5p-85771_203	PC-5p-1084672_17	PC-3p-133302_133
osa-miR169b	PC-3p-73271_292	PC-5p-1098168_12
osa-MIR169b-p3	PC-3p-37951_581	PC-5p-744469_21
osa-miR172d-5p_R+1	PC-5p-124155_152	PC-3p-568147_32
osa-miR172a	PC-5p-232972_78	PC-5p-652423_24
osa-miR399d	PC-3p-120829_194	PC-3p-587957_28
osa-MIR1849-p3_1ss9TA	PC-3p-236902_88	PC-5p-500675_39
osa-MIR1873-p5	PC-5p-114888_188	PC-5p-775586_20
osa-miR2877	PC-5p-77957_249	PC-3p-445312_30
osa-miR5145_L+1R-1_1ss14TC	PC-5p-148418_156	PC-3p-546275_25
osa-MIR5146-p3_1ss1GA	PC-5p-697137_21	PC-5p-563132_27
osa-miR5493_R+3	PC-3p-84312_233	PC-3p-1148418_13
osa-MIR814a-p3_1ss24AT	PC-5p-635880_21	PC-3p-128130_148
aly-miR159b-3p_R+1	PC-5p-161749_129	PC-3p-1281221_9
aly-miR165a-3p_R+1_1ss16TC	PC-5p-983436_13	PC-5p-504223_29
PC-5p-288374_57	PC-3p-295764_65	PC-5p-606586_25
PC-3p-319363_52	PC-5p-127210_152	PC-5p-762383_19
PC-3p-376391_46	PC-3p-120213_185	PC-5p-454873_37
PC-5p-414160_39	PC-3p-170484_102	PC-3p-478447_34
PC-5p-64374_287	osa-MIR169c-p3	PC-3p-1473925_11
PC-3p-800091_18	osa-miR171d-5p	PC-5p-1010757_14
PC-5p-311831_53	osa-MIR171a-p3	PC-5p-741012_19
PC-5p-150654_123	osa-miR172a	PC-5p-1116831_13
PC-5p-465740_32	osa-miR399d	PC-5p-811127_18
PC-5p-606586_25	osa-MIR439e-p5_1ss2TG	PC-3p-617163_24
PC-3p-565400_27	osa-MIR1319a-p3	PC-5p-866084_19
PC-5p-478091_33	osa-MIR1849-p3_1ss9TA	PC-3p-549505_34
PC-5p-503375_30	osa-MIR1863a-p5	PC-3p-634677_24
PC-3p-73271_292	osa-miR1869_R-3	PC-5p-983436_13
PC-3p-84312_233	osa-MIR2122-p3_1ss19GT	PC-5p-612731_24
osa-miR156c-3p	osa-miR5145_L+1R-1_1ss14TC	PC-3p-133302_133
zma-miR156i-3p_1ss13AG	osa-MIR5146-p3_1ss1GA	PC-5p-127210_152
osa-miR160f-5p	osa-miR5492	osa-miR159c_L-1R-2
osa-miR164d	osa-MIR5542-p5_1ss19AG	osa-miR159d_1ss20CT
osa-miR166j-5p	osa-MIR5816-p3_1ss3AG	osa-miR159e_L-1R-2
osa-MIR167g-p3	osa-miR2121a_L+1R-1_1ss10GA	osa-miR164e_R-3
osa-miR167e-3p	PC-5p-235406_81	osa-MIR164c-p3
osa-miR169n	PC-3p-398029_46	osa-MIR164b-p3
osa-miR169r-5p_R+1	PC-3p-2270165_7	osa-miR167d-5p_R-1
osa-MIR171a-p3	PC-5p-302716_56	osa-MIR169c-p3
osa-miR396a-3p_R+1	PC-5p-1273650_12	osa-MIR169i-p5
osa-miR399j_R-1	PC-5p-631096_25	osa-miR396f-3p_R-6
osa-MIR439e-p5_1ss2TG	PC-3p-508395_34	osa-MIR397b-p3
osa-miR530-5p_R+1	PC-3p-418157_44	osa-MIR397a-p5
osa-miR820a_R+2	PC-3p-120677_169	osa-miR399j_R-1
osa-MIR820a-p3	PC-5p-430417_41	osa-MIR439e-p3
osa-MIR820b-p3	PC-3p-1254065_12	osa-MIR439h-p3
osa-miR1319a	PC-3p-622999_25	osa-miR529b
osa-miR1423-3p_R+3	PC-5p-198516_107	osa-miR827
osa-MIR1425-p3	PC-5p-744469_21	osa-MIR1851-p3
osa-MIR1428g-p5	PC-3p-257453_74	osa-MIR1860-p5
osa-MIR1428e-p5	PC-3p-742610_18	osa-miR1874-3p
osa-miR1428e-3p	PC-5p-698024_23	osa-miR2118d
osa-miR1428e-5p	PC-5p-500675_39	osa-MIR5509-p3
osa-miR1846d-3p_L+1	PC-3p-873046_16	osa-miR5810_R-6_1ss13TC
osa-MIR1849-p5	PC-5p-797258_19	osa-miR164a_1ss21AG
osa-miR1852	PC-3p-516258_34	cpa-miR535_R+1
osa-MIR1861h-p3	PC-5p-222023_90	tae-miR160_R+1_2ss20CT21AT
osa-miR1863b.2_L+1	PC-5p-371387_43	gma-miR4995_L-2R+3
osa-miR1863c	PC-5p-503375_30	gma-miR6300_R+3
osa-MIR1871-p5	PC-5p-811127_18	PC-3p-672552_27
osa-MIR1875-p5	PC-3p-113019_198	PC-3p-2270165_7
osa-miR1878	PC-3p-253755_70	PC-3p-319363_52
osa-MIR1878-p3	PC-5p-1048792_17	PC-5p-1273650_12
osa-MIR2863b-p5	osa-MIR156d-p3	PC-3p-1184503_11
osa-MIR2871b-p5	osa-miR164d	PC-3p-386901_45
osa-MIR2875-p5	osa-miR169r-5p_R+1	PC-5p-222023_90
osa-miR2876-3p_R+3	osa-miR169r-3p	PC-3p-98404_354
osa-miR2879	osa-miR169b	PC-3p-505499_29
osa-miR2880	osa-MIR169b-p3	PC-3p-190993_95
osa-miR5143a	osa-miR530-5p_R+1	osa-MIR156d-p3
osa-miR5150-5p	osa-miR535-3p	osa-miR156j-3p_L+1R-1
osa-miR5150-3p	osa-miR1428e-3p	osa-MIR167j-p3
osa-MIR5151-p5	osa-miR1432-5p_R+1	osa-miR167a-3p_L+1R-1
osa-MIR5152-p5	osa-MIR2863b-p5	osa-miR171e-5p
osa-miR5159	osa-miR2878-5p	osa-MIR1428e-p5
osa-MIR5485-p5	osa-miR6250_R+1	osa-MIR1437-p5
osa-MIR5485-p3	osa-MIR5788-p3_1ss19TA	osa-MIR1437-p3
osa-MIR5525-p5_1ss2AT	osa-MIR5788-p3_1ss17GT	osa-MIR2093-p3
osa-MIR5533-p5	osa-miR5802_1ss11CT	osa-miR2118p
osa-MIR5533-p3	PC-5p-404500_43	osa-miR2118e
osa-miR5534a_L+2R+1	PC-5p-576913_28	osa-miR2118c
osa-MIR5534a-p3_1ss2CT	PC-3p-319363_52	osa-miR2118b
osa-MIR5534b-p5	PC-5p-129647_141	osa-MIR2118n-p5
osa-MIR5795-p5_1ss5GA	PC-5p-275581_66	osa-miR2118f
osa-miR5814	PC-5p-689072_27	osa-MIR2118o-p5
osa-MIR6253-p5	PC-3p-409775_39	osa-miR2275d
sbi-miR156a_R+1	PC-5p-137115_144	osa-MIR5075-p3
sbi-miR156e_L+1_1ss15CG	PC-5p-206619_88	osa-MIR5154-p5
bdi-miR156b-5p_R+1	PC-5p-1084672_17	osa-miR5179
zma-miR164c-3p_1ss20TC	PC-5p-1400475_12	osa-miR5504_R-3
sbi-miR167c_R+1	PC-5p-586768_44	osa-miR5505_R-3
tae-miR167b_R+1_2ss9AC21AG	PC-5p-504223_29	osa-MIR5510-p3
zma-miR169c-3p_L+1R-1_1ss9CT	PC-5p-478091_33	osa-miR5820
osa-MIR821a-p5_1ss3AC	PC-5p-896126_17	osa-miR5836
sbi-MIR821c-p3_1ss4AG	zma-miR156i-3p_1ss13AG	osa-miR6249a
osa-MIR821c-p5_1ss3AC	osa-miR160f-5p	mtr-miR5205b_1ss7AT
osa-MIR1442-p3_1ss12GT	osa-miR166c-5p_R+1	zma-miR2275c-5p_2ss14CA15TC
osa-MIR5788-p3_1ss19TA	osa-miR166j-5p	zma-miR2275b-5p_1ss12CG
osa-MIR1862d-p5	osa-MIR167g-p3	PC-3p-907103_20
osa-MIR5788-p3_1ss2AG	osa-miR393b-3p_R-2	PC-3p-1905338_10
osa-miR5788_L-3	osa-miR396a-3p_R+1	PC-3p-3532333_7
osa-MIR7694-p5_1ss13CT	osa-MIR397a-p5	PC-3p-1199644_14
ath-miR156a_R+3	osa-miR408-5p	PC-5p-323520_61
osa-miR810a	osa-MIR440-p5	PC-5p-769962_16
osa-miR1865-3p_R-1	osa-miR820a_R+2	PC-5p-397343_40
osa-miR2121a_L+1R-1_1ss10GA	osa-MIR820a-p3	PC-5p-604498_24
osa-miR5802_1ss11CT	osa-MIR820c-p3	PC-5p-1400475_12
osa-miR5811	osa-MIR820b-p3	PC-5p-480400_33
PC-5p-404500_43	osa-MIR1430-p5	PC-5p-698024_23
PC-5p-1147871_16	osa-MIR1849-p5	PC-3p-194884_85
PC-5p-482135_38	osa-miR1852	PC-3p-800091_18
PC-3p-402513_48	osa-MIR1861h-p3	PC-3p-698349_25
PC-5p-428368_41	osa-miR1863b.2_L+1	PC-5p-555081_46
PC-5p-659745_23	osa-MIR1870-p5	PC-5p-513365_26
PC-3p-670964_23	osa-MIR1870-p3	PC-5p-632841_24
PC-3p-1013933_16	osa-MIR1871-p5	PC-5p-656246_28
PC-5p-1021345_16	osa-miR1874-5p
PC-5p-292742_78	osa-MIR1875-p5
PC-3p-779756_19	osa-MIR1878-p3
PC-3p-3194172_6	osa-MIR1880-p3_1ss5CT
PC-3p-2267780_11	osa-miR2863c
PC-5p-811462_22	osa-MIR2869-p5
PC-3p-391318_50	osa-MIR2871b-p5
PC-3p-752706_21	osa-miR2871a-3p
PC-5p-631096_25	osa-miR2876-3p_R+3
PC-3p-199234_121	osa-miR2879
PC-3p-418157_44	osa-miR2880
PC-5p-323520_61	osa-miR5082_L-1
PC-3p-2713976_6	osa-miR5143a
PC-5p-430417_41	osa-MIR5152-p5
PC-5p-599407_26	osa-miR5159
PC-3p-622999_25	osa-MIR5339-p3
PC-5p-14430_1586	osa-MIR5485-p5
PC-3p-445290_65	osa-MIR5485-p3
PC-3p-1533763_8	osa-miR5493_R+3
PC-5p-439859_35	osa-MIR5510-p3
PC-5p-198516_107	osa-MIR5525-p5_1ss2AT
PC-3p-162663_115	osa-MIR5533-p5
PC-5p-2085403_9	osa-MIR5533-p3
PC-3p-547659_27	osa-miR5534a_L+2R+1
PC-5p-698024_23	osa-MIR5534a-p3_1ss2CT
PC-5p-252764_69	osa-MIR5534b-p5
PC-5p-428630_47	osa-MIR5795-p5_1ss5GA
PC-3p-294452_72	osa-miR5814
PC-5p-1075141_13	osa-MIR6245-p5_1ss21AG
PC-5p-775586_20	sbi-miR156e_2ss14CT20CT
PC-5p-477150_33	sbi-miR156a_R+1
PC-5p-338434_46	sbi-miR156e_L+1_1ss15CG
PC-3p-516258_34	bdi-miR156b-5p_R+1
PC-3p-5690736_5	sbi-miR396c_R+1
PC-3p-504841_27	osa-MIR821a-p5_1ss3AC
PC-5p-563132_27	osa-MIR821c-p5_1ss3AC
PC-5p-2494113_7	osa-MIR7694-p5_1ss13CT
PC-3p-2196160_9	ath-miR156a_R+3
PC-5p-1069933_18	osa-miR810a
PC-3p-340824_56	PC-5p-1147871_16
PC-5p-634713_27	PC-5p-482135_38
PC-3p-1582679_10	PC-3p-402513_48
PC-5p-454873_37	PC-5p-659745_23
PC-5p-741012_19	PC-3p-670964_23
PC-3p-1255607_18	PC-3p-1013933_16
PC-3p-964044_21	PC-5p-1021345_16
PC-5p-315320_53	PC-3p-672552_27
PC-5p-1673084_7	PC-5p-292742_78
PC-5p-433038_47	PC-3p-779756_19
PC-5p-232972_78	PC-3p-391318_50
PC-5p-2595031_5	PC-5p-2519065_9
PC-5p-179627_102	PC-5p-254907_70
PC-3p-4191812_4	PC-3p-314191_76
PC-3p-315439_59	PC-3p-975851_15
PC-5p-1141948_13	PC-3p-611171_29
	PC-3p-2174057_9
	PC-3p-555093_24
	PC-5p-14430_1586
	PC-3p-445290_65
	PC-3p-1184503_11
	PC-5p-1002978_16
	PC-5p-439859_35
	PC-5p-2085403_9
	PC-3p-547659_27
	PC-5p-981922_17
	PC-5p-428630_47
	PC-3p-294452_72
	PC-5p-775586_20
	PC-3p-1183830_15
	PC-3p-5690736_5
	PC-5p-563132_27
	PC-3p-599020_28
	PC-3p-2196160_9
	PC-3p-128130_148
	PC-5p-1069933_18
	PC-3p-340824_56
	PC-5p-3324909_6
	PC-5p-118466_167
	PC-5p-1346014_10
	PC-3p-1255607_18
	PC-5p-785782_19
	PC-5p-315320_53
	PC-5p-179627_102
	PC-5p-875925_18
	PC-5p-3365258_4
	PC-3p-315439_59

## Sheet: Table S8
Table S8 The specific miRNAs found in each library (Development stages)
Library	Numbers	miRNAs	Known/Novel
PMA-4x	12	PC-3p-718694_19	New
		osa-MIR5499-p5	New
		osa-miR2870	Yes
		PC-5p-139435_151	New
		PC-5p-457070_33	New
		osa-miR1857-3p	Yes
		osa-MIR5495-p3	New
		PC-3p-1083083_12	New
		osa-MIR2100-p5	New
		osa-MIR5488-p3	New
		PC-5p-1163845_14	New
		osa-MIR5511-p5	New
MA-4x	1	csi-miR482a-3p_L-2R+2	Diff
SCP-4x	1	PC-5p-465740_32	New
BCP-4x	29	osa-MIR1442-p3_1ss12GT	New
		osa-miR1846d-3p_L+1	Diff
		PC-3p-964044_21	New
		osa-miR5788_L-3	Diff
		osa-MIR1428g-p5	New
		osa-miR167e-3p	Yes
		sbi-miR167c_R+1	Diff
		PC-5p-634713_27	New
		PC-3p-2713976_6	New
		zma-miR164c-3p_1ss20TC	Diff
		osa-miR169n	Yes
		PC-3p-1533763_8	New
		PC-5p-2595031_5	New
		osa-MIR5788-p3_1ss2AG	New
		PC-5p-2494113_7	New
		PC-3p-4191812_4	New
		osa-MIR6253-p5	New
		sbi-MIR821c-p3_1ss4AG	New
		PC-3p-3194172_6	New
		osa-miR156c-3p	Yes
		tae-miR167b_R+1_2ss9AC21AG	Diff
		zma-miR169c-3p_L+1R-1_1ss9CT	Diff
		PC-5p-1673084_7	New
		PC-3p-2267780_11	New
		osa-miR1428e-5p	Yes
		PC-5p-1141948_13	New
		osa-miR5811	Yes
		PC-5p-1075141_13	New
		osa-MIR2875-p5	New
PMA-2x	8	PC-5p-236188_95	New
		zma-miR2118f_1ss14CT	Diff
		bdi-miR166b-5p_R+1	Diff
		PC-3p-890755_17	New
		PC-3p-1212473_14	New
		osa-miR1846a-5p_R+2	Diff
		osa-MIR5518-p5	New
		PC-3p-433374_35	New
MA-2x	5	PC-3p-742610_18	New
		osa-MIR1319a-p3	New
		PC-3p-398029_46	New
		PC-3p-1254065_12	New
		PC-3p-873046_16	New
SCP-2x	3	PC-3p-409775_39	New
		PC-5p-689072_27	New
		osa-miR169r-3p	Yes
BCP-2x	22	PC-5p-3365258_4	New
		PC-5p-981922_17	New
		osa-miR1874-5p	Yes
		PC-3p-1183830_15	New
		PC-3p-611171_29	New
		osa-miR393b-3p_R-2	Diff
		PC-5p-2519065_9	New
		osa-MIR1430-p5	New
		PC-5p-1002978_16	New
		PC-3p-2174057_9	New
		PC-5p-875925_18	New
		osa-MIR2869-p5	New
		PC-3p-599020_28	New
		osa-MIR5339-p3	New
		sbi-miR156e_2ss14CT20CT	Diff
		PC-5p-3324909_6	New
		PC-5p-1346014_10	New
		osa-MIR6245-p5_1ss21AG	New
		PC-5p-785782_19	New
		osa-MIR1880-p3_1ss5CT	New
		PC-3p-975851_15	New
		PC-5p-254907_70	New
MF-4x	13	PC-3p-344732_41	New
		PC-5p-704543_24	New
		PC-3p-997661_12	New
		PC-3p-507085_37	New
		PC-5p-1014958_15	New
		zma-miR319a-3p_R+4	Diff
		osa-MIR5159-p5	New
		osa-MIR319a-p5	New
		osa-MIR5151-p3	New
		osa-MIR1876-p5	New
		PC-5p-588719_30	New
		PC-3p-1790785_8	New
		PC-3p-1085359_14	New
MM-4x	20	PC-5p-1098168_12	New
		PC-5p-612731_24	New
		PC-3p-546275_25	New
		sbi-MIR821d-p3_1ss14AC	New
		PC-5p-361933_49	New
		PC-3p-967614_14	New
		PC-3p-487711_34	New
		PC-3p-568147_32	New
		PC-3p-587957_28	New
		PC-5p-348694_42	New
		osa-MIR439d-p5_1ss2TG	New
		PC-3p-634677_24	New
		PC-3p-1281221_9	New
		PC-5p-866084_19	New
		PC-5p-1732354_8	New
		PC-5p-762383_19	New
		osa-MIR5807-p3	New
		PC-5p-98579_225	New
		PC-5p-652423_24	New
		PC-5p-313457_51	New
FMF-4x	6	osa-MIR169i-p5	New
		PC-3p-190993_95	New
		osa-MIR164c-p3	New
		tae-miR160_R+1_2ss20CT21AT	Diff
		osa-MIR439e-p3	New
		osa-MIR439h-p3	New
EES-4x	10	osa-MIR5075-p3	New
		PC-5p-632841_24	New
		osa-MIR2093-p3	New
		PC-5p-480400_33	New
		osa-MIR5154-p5	New
		PC-5p-555081_46	New
		PC-5p-604498_24	New
		PC-3p-1199644_14	New
		osa-MIR1437-p5	New
		PC-5p-513365_26	New
MF-2x	3	osa-MIR2876-p5	New
		PC-5p-722439_18	New
		osa-miR2872	Yes
FMF-2x	2	PC-3p-2377964_8	New
		osa-miR1320-3p	Yes
4X and 2X indicate autotetraploid and diploid rice, respectively.
PMA: pre-meiotic interphase; MA: meiosis, SCP: single microspore stage; BCP bi-cellular pollen stage
MF: megasporocyte formation stage; MM: megasporocyte meiosis stage; FMF: functional megaspore formation stage; EES: eight-nucleate embryo sac developing-stage
New, miRNA identifed in this study but not reported in miRBase, mainly for new reported 5p or 3p sequence; Diff, confirmed miRNA sequences in miRBase, but some neucleotides found different in our study; Yes, confirmed or similar miRNA sequences in miRBase.
