# Supplementary material for: Analysis of small RNAs revealed differential expressions during pollen and embryo sac development in autotetraploid rice
Source: BMC Genomics. 2017 Feb 6;18:129. doi: 10.1186/s12864-017-3526-8 (PMC5295217; doi:10.1186/s12864-017-3526-8)
Supplement: Additional file 3: Table S9. — Differentially expressed miRNAs (DEM) between diploid and autotetraploid during pollen development. Table S10. Differentially expressed miRNAs (DEM) between diploid and autotetraploid rice during embryo sac development. Table S11. Comparison of the differentially expressed miRNAs (DEM) between the pollen and embryo sac development in autotetraploid rice. Table S12. Differentially expressed miRNAs between embryo sac and pollen development in autotetraploid rice. Table S13. DEM-P (pollen-enriched miRNAs) and DEM-ES (embryo sac-enriched miRNAs) in 02428-4x. Table S14. Overall information about the predicted targets of detected miRNAs by Targetfinder. Table S15. Comparison of targets predicted by differentially expressed miRNAs with the previous studies on MA (meiosis). Table S16. Comparison of targets predicted by differentially expressed miRNAs with the previous studies on MM (megasporocyte meiosis stage). (XLSX 417 kb) [file 12864_2017_3526_MOESM3_ESM.xlsx]

## Sheet: Table S9
Table S9 Differentially expressed miRNAs (DEM) between diploid and autotetraploid during pollen development
37 specific DEM in PMA	regulation	46 specific DEM in MA	regulation	57 specific DEM in SCP	regulation	82 specific DEM in BCP	regulation	4 common DEM in PMA, MA, SCP and BCP	regulation	7 common DEM in PMA, MA and SCP	regulation	1 common DEM in PMA, MA and BCP	regulation	1 common DEM in PMA, SCP and BCP	regulation	13 common DEM in MA, SCP and BCP	regulation	12 common DEM in PMA and MA	regulation	8 common DEM in PMA and SCP	regulation	8 common DEM in PMA and BCP	regulation	24 common DEM in MA and SCP	regulation	8 common DEM in MA and BCP	regulation	13 common DEM in SCP and BCP	regulation
osa-miR164e_R-3	up	osa-MIR2118e-p5	up	osa-miR160a-5p_R-1_1ss20CT	up	osa-miR1428e-5p	up	osa-miR2275d	down in PMA,MA and SCP,up in BCP	osa-miR1432-5p_R+1	up	osa-MIR397b-p3	up	osa-MIR1881-p3	down	osa-miR319a-3p.2-3p_R+1	up in MA, down in SCP and BCP	osa-miR1320-5p_L-1R+1	up	PC-5p-11519_1490	up	osa-miR1863a	up	osa-miR159a.1	up	osa-miR6250_R+1	up in MA,down in BCP	osa-miR166a-3p	up in SCP,down in BCP
osa-MIR1863a-p5	up	osa-miR3979-5p_R+1	up	osa-miR166a-5p	up	osa-MIR1428e-p5	up	PC-3p-199234_121	down	osa-miR171e-5p	up					osa-miR5504_R-3	up	osa-miR2106_L+3R+1	up	PC-3p-162663_115	down	osa-miR408-5p	up	osa-MIR159a-p5	up	bdi-miR5054_L+2	up in MA,down in BCP	osa-miR2118o	up in SCP,down in BCP
osa-miR1869_R-3	up	csi-miR482a-3p_L-2R+2	up	osa-miR166b-5p	up	osa-miR156c-3p	up	PC-3p-353219_42	down	PC-5p-598944_29	down in PMA and SCP,up in MA					osa-MIR5083-p3	up	osa-MIR397a-p5	up	PC-3p-403976_40	down	osa-miR156j-3p_L+1R-1	down	osa-miR2118d	up	osa-miR167a-3p_L+1R-1	down in MA,up in BCP	sbi-miR166a_R+1_1ss17TC	up in SCP,down in BCP
osa-miR2870	up	gma-miR6300_R+3	up	osa-miR166k-5p	up	osa-MIR156d-p3	up	PC-3p-46519_401	down	mes-miR2275	down					osa-MIR2106-p5	up	osa-MIR397b-p5	up	PC-5p-204467_88	down	osa-miR1883a_R-5	down	osa-miR408-3p	up	osa-MIR1860-p5	down in MA,up in BCP	sbi-miR166e_3ss16AT17TC21TC	up in SCP,down in BCP
osa-MIR319b-p5	up	hbr-miR6173_L+1	up	osa-miR166m_R-1	up	osa-miR167e-3p	up			PC-3p-84312_233	down					osa-miR159f_R-1	up	osa-miR5072_L-2_1ss3AG	up	PC-5p-232972_78	down	osa-miR812s_1ss11AG	down	osa-MIR5083-p5	up	PC-5p-198516_107	down in MA,up in BCP	osa-miR1425-5p	up
osa-miR535-3p	up	lus-miR159b_R+1_1ss21CT	up	osa-MIR2118i-p5	up	osa-miR169n	up			PC-5p-252764_69	down					osa-MIR5542-p3_1ss17AG	down in MA, up in SCP and BCP	osa-miR5082_L-1	up	PC-5p-338434_46	down	PC-3p-142189_143	down	osa-miR5836	up	PC-5p-196695_85	down	osa-miR160e-5p	up
osa-miR5486	up	PC-5p-161749_129	up	osa-miR2118p	up	osa-MIR1861h-p3	up			PC-5p-72854_262	down					osa-MIR2275c-p3	down in MA, up in SCP and BCP	osa-miR528-5p	up	PC-5p-50441_402	down	PC-3p-376391_46	down	gma-miR4995_L-2R+3	up	PC-5p-635880_21	down	osa-miR166h-5p	up
osa-miR5492	up	PC-5p-193547_107	up	osa-miR394	up	osa-miR1865-3p_R-1	up									osa-miR1429-5p_R+3	down in MA, up in SCP and BCP	osa-MIR5816-p5_1ss4AG	down	PC-5p-697137_21	down	PC-5p-77957_249	down	osa-miR1319a	down	PC-5p-931711_15	down	osa-miR1846d-5p	up
osa-MIR5495-p3	up	osa-MIR1319a-p3	down	osa-miR5496	up	osa-miR2055	up									zma-miR2275b-3p_1ss22AG	down in MA, up in SCP and BCP	zma-miR2275a-3p_L-1	down					osa-miR172a	down			osa-MIR1846e-p3	up
osa-MIR5511-p5	up	osa-miR1436_L+3_1ss5CT	down	osa-miR5507	up	osa-miR2118i	up									zma-miR2275b-3p_1ss10CT	down in MA, up in SCP and BCP	PC-3p-1473925_11	down					osa-miR1861h	down			ppt-miR894_R+1	down
osa-miR5528	up	osa-MIR156e-p3	down	osa-miR5516a	up	osa-MIR2875-p5	up									osa-miR1875	down	PC-5p-288374_57	down					osa-miR1862d	down			rgl-miR5139_L+3	down
osa-MIR5789-p5	up	osa-miR1871	down	osa-MIR5519-p3	up	osa-miR399d	up									PC-5p-122014_164	down	PC-5p-369868_45	down					osa-MIR5081-p5_1ss22GT	down			PC-5p-331269_54	down
osa-MIR5796-p5	up	osa-MIR1873-p5	down	osa-MIR5528-p5	up	osa-miR529a_L+1	up									PC-3p-478447_34	down							osa-miR5150-3p	down			PC-5p-371387_43	down
PC-3p-120213_185	up	osa-miR2863b	down	osa-miR5793	up	osa-miR5505_R-3	up																	osa-MIR5816-p3_1ss3AG	down
PC-3p-314191_76	up	osa-MIR2866-p3	down	osa-MIR5798-p3	up	osa-MIR5534b-p5	up																	osa-miR5825_L-1R+1	down
PC-3p-698349_25	up	osa-miR396c-5p	down	osa-miR5820	up	osa-MIR5788-p3_1ss2AG	up																	osa-miR812n-5p_L-1R+1	down
PC-5p-139435_151	up	osa-miR396e-5p	down	osa-MIR5832-p5	up	osa-miR5811	up																	PC-3p-129870_147	down
osa-MIR1425-p3	down	osa-MIR5146-p3_1ss1GA	down	aly-miR165a-3p_R+1_1ss16TC	up	osa-miR5818	up																	PC-3p-247427_70	down
osa-MIR1440b-p5_1ss19TC	down	osa-MIR5153-p3	down	osa-miR164d	down	osa-MIR6250-p5	up																	PC-3p-253452_68	down
osa-miR172b	down	osa-MIR5499-p3	down	osa-MIR167j-p3	down	osa-MIR6253-p5	up																	PC-3p-622999_25	down
osa-miR1846a-5p_R+2	down	osa-miR5513	down	osa-miR169r-5p_R+1	down	osa-miR812v_1ss4GA	up																	PC-3p-75342_274	down
osa-MIR2101-p5	down	osa-MIR5820-p5	down	osa-miR1860-3p	down	sbi-miR167c_R+1	up																	PC-5p-1048792_17	down
osa-miR2877	down	osa-miR812o-5p_L+4R-1_1ss10TC	down	osa-miR2121a_L+1R-1_1ss10GA	down	sbi-MIR821c-p3_1ss4AG	up																	PC-5p-284770_65	down
osa-miR5788	down	osa-miR827	down	osa-MIR2122-p3_1ss19GT	down	tae-miR167b_R+1_2ss9AC21AG	up																	PC-5p-29441_748	down
osa-MIR814a-p3_1ss24AT	down	PC-3p-113019_198	down	osa-MIR2863b-p5	down	zma-miR164c-3p_1ss20TC	up
osa-MIR814c-p3	down	PC-3p-1254065_12	down	osa-miR5073_R+1_1ss20AT	down	zma-miR169c-3p_L+1R-1_1ss9CT	up
hvu-miR1436_L+3_2ss5CT13GA	down	PC-3p-37951_581	down	osa-MIR5079a-p3	down	zma-miR529-5p_1ss21TC	up
PC-3p-209833_80	down	PC-3p-508395_34	down	osa-MIR5154-p3_1ss11AG	down	PC-3p-1533763_8	up
PC-3p-452994_30	down	PC-3p-73271_292	down	osa-MIR5487-p5	down	PC-3p-1582679_10	up
PC-3p-565400_27	down	PC-3p-742610_18	down	osa-MIR5491-p5	down	PC-3p-2267780_11	up
PC-3p-757671_18	down	PC-3p-873046_16	down	osa-miR5536_R+2	down	PC-3p-3194172_6	up
PC-5p-1010757_14	down	PC-3p-907103_20	down	osa-MIR5788-p3_1ss17GT	down	PC-3p-4191812_4	up
PC-5p-146318_134	down	PC-5p-140078_122	down	osa-MIR5788-p3_1ss19TA	down	PC-3p-504841_27	up
PC-5p-239769_74	down	PC-5p-148418_156	down	osa-miR5802_1ss11CT	down	PC-3p-87040_284	up
PC-5p-251567_87	down	PC-5p-161545_108	down	osa-MIR7692-p5	down	PC-3p-964044_21	up
PC-5p-259427_69	down	PC-5p-261638_64	down	osa-MIR810b-p5	down	PC-5p-1075141_13	up
PC-5p-54119_380	down	PC-5p-325226_56	down	PC-3p-120677_169	down	PC-5p-1141948_13	up
		PC-5p-428368_41	down	PC-3p-160485_114	down	PC-5p-118466_167	up
		PC-5p-430417_41	down	PC-3p-300105_52	down	PC-5p-2494113_7	up
		PC-5p-500675_39	down	PC-3p-316366_55	down	PC-5p-2595031_5	up
		PC-5p-503375_30	down	PC-3p-418157_44	down	PC-5p-428630_47	up
		PC-5p-606586_25	down	PC-3p-516258_34	down	PC-5p-433038_47	up
		PC-5p-698024_23	down	PC-3p-585025_29	down	PC-5p-631096_25	up
		PC-5p-72318_316	down	PC-3p-98404_354	down	PC-5p-634713_27	up
		PC-5p-797258_19	down	PC-5p-1019442_15	down	PC-5p-741012_19	up
		PC-5p-811127_18	down	PC-5p-1084672_17	down	PC-5p-811462_22	up
				PC-5p-1400475_12	down	osa-miR1423-5p_L-2R+2	down
				PC-5p-206619_88	down	osa-MIR1430-p5	down
				PC-5p-269393_64	down	osa-miR160f-5p	down
				PC-5p-275581_66	down	osa-MIR162a-p5	down
				PC-5p-322460_54	down	osa-MIR162b-p5	down
				PC-5p-393659_41	down	osa-miR166j-5p	down
				PC-5p-397343_40	down	osa-miR168a-5p	down
				PC-5p-404500_43	down	osa-MIR1849-p3_1ss9TA	down
				PC-5p-477150_33	down	osa-MIR1870-p3	down
				PC-5p-576913_28	down	osa-miR1874-3p	down
				PC-5p-896126_17	down	osa-MIR1880-p3_1ss5CT	down
DEM: Differentially expressed miRNAs						osa-MIR1881-p5	down
PMA, MA, SCP and BCP indicate pre-meiotic interphase, meiosis, single microspore stage and bi-cellular pollen stage, respectively.						osa-MIR2869-p5	down
						osa-miR393a	down
						osa-miR393b-3p_R-2	down
						osa-miR396c-3p	down
						osa-MIR440-p5	down
						osa-MIR5485-p5	down
						osa-miR5493_R+3	down
						osa-miR5497	down
						osa-MIR5510-p3	down
						osa-MIR5522-p5_1ss7TC	down
						osa-miR5806	down
						osa-MIR6245-p5_1ss21AG	down
						PC-3p-1184503_11	down
						PC-3p-128130_148	down
						PC-3p-315439_59	down
						PC-3p-402513_48	down
						PC-3p-547659_27	down
						PC-3p-670964_23	down
						PC-3p-779756_19	down
						PC-5p-3324909_6	down
						PC-5p-3365258_4	down
						PC-5p-504223_29	down
						PC-5p-56045_338	down
						PC-5p-981922_17	down

## Sheet: Table S10
Table S10 Differentially expressed miRNAs (DEM) between diploid and autotetraploid rice during embryo sac development
33 specific DEM in MF	regulation	105 specific DEM in MM	regulation	36 specific DEM in FMF	regulation	22 specific DEM in EES	regulation	8 common DEM in MF, MM, FMF and EES	regulation	24 common DEM in MF, MM and FMF	regulation	4 common DEM in MF, MM and EES	regulation	5 common DEM in MF, FMF and EES	regulation	1 common DEM in MM, FMF and EES	regulation	75 common DEM in MF and MM	regulation	12 common DEM in MF and FMF	regulation	2 common DEM in MF and EES	regulation	18 common DEM in MM and FMF	regulation	17 common DEM in MM and EES	regulation	6 common DEM in FMF and EES	regulation
PC-5p-124155_152	up	PC-5p-275581_66	up	osa-miR1428e-3p	up	osa-miR5505_R-3	up	osa-miR535-3p	up	PC-5p-56045_338	up	PC-3p-200088_85	up	osa-miR164c	up	osa-miR166h-5p	down in EMA, up in ESCP and EBCP	osa-miR2879	up	osa-MIR5542-p5_1ss19AG	up in EPMA, down in ESCP	osa-miR1436_L+3_2ss5CT16GA	up	osa-miR390-3p	up in EMA, down in ESCP	osa-miR812o-5p_L+4R-1_1ss10TC	up	rgl-miR5139_L+3	up in ESCP, down in EBCP
osa-miR172b	up	PC-3p-445312_30	up	osa-MIR319b-p5	up	PC-5p-632841_24	up	osa-miR1862d	up	PC-5p-50441_402	up	osa-MIR7692-p5	up	osa-miR1862a	up			PC-5p-115576_169	up	osa-miR166a-3p	up	osa-MIR171b-p5	up	sbi-miR396c_R+1	up in EMA, down in ESCP	hvu-miR1436_L+3_2ss5CT13GA	up	osa-MIR397b-p3	up
osa-miR1865-3p_R-1	up	osa-MIR439d-p5_1ss2TG	up	PC-3p-505499_29	up	osa-MIR2118n-p5	up	osa-miR1432-5p_R+1	up	osa-miR1878	up	PC-3p-84312_233	up	osa-MIR162b-p5	up			PC-3p-1582679_10	up	sbi-miR166e_3ss16AT17TC21TC	up			osa-miR167h-3p	up	PC-3p-549505_34	up	osa-MIR166f-p5	up
osa-MIR1883a-p3	up	PC-5p-741012_19	up	osa-MIR169i-p5	up	PC-3p-319363_52	up	PC-3p-46519_401	up	osa-MIR1859-p5	up	bdi-miR5054_L+2	down	osa-MIR162a-p5	up			PC-5p-1048792_17	up	osa-miR5159	up			osa-miR812g	up	PC-5p-1019442_15	up	osa-miR1876	up
PC-5p-206619_88	up	PC-5p-1098168_12	up	cpa-miR535_R+1	up	PC-3p-800091_18	up	osa-miR2094-3p_L-1R+3	up	PC-5p-261638_64	up			osa-MIR1428e-p5	down in EPMA and ESCP, up in EBCP			osa-MIR1870-p5	up	osa-miR166d-5p	down in EPMA, up in ESCP			PC-3p-209833_80	up	PC-3p-247427_70	up	osa-miR2118b	down in ESCP, up in EBCP
osa-MIR439h-p5_1ss2TG	up	PC-3p-133302_133	up	osa-miR166b-5p	up	osa-miR2055	up	osa-miR5150-3p	up	osa-MIR820a-p3	up							osa-miR5807	up	zma-miR529-5p_1ss21TC	down in EPMA, up in ESCP			osa-MIR1440a-p3_1ss16TC	up	PC-3p-550716_26	up	osa-miR5796	down
osa-MIR1876-p5	up	PC-3p-634677_24	up	osa-MIR5522-p5_1ss7TC	up	PC-5p-397343_40	up	osa-miR1423-5p_L-2R+2	up	PC-3p-160485_114	up							PC-5p-414160_39	up	zma-miR2275b-5p_1ss12CG	down			PC-3p-142189_143	up	PC-3p-162663_115	up
PC-3p-253452_68	up	osa-miR166l-5p	up	osa-MIR529a-p5	up	osa-miR820a_R+2	up	PC-3p-115563_179	up	PC-5p-196695_85	up							osa-miR818f	up	osa-MIR810b-p3	down			osa-MIR439e-p5_1ss2TG	up	PC-5p-137115_144	up
osa-miR2863c	up	PC-5p-612731_24	up	osa-MIR159b-p5	up	PC-5p-480400_33	up			osa-miR1423-3p_R+3	up							PC-5p-503375_30	up	osa-miR5519	down			osa-miR528-3p	up	osa-MIR1873-p3	up
osa-miR393a	up	osa-miR1871	up	osa-miR1874-3p	up	osa-MIR1440b-p3_1ss17TC	up			osa-MIR2095-p5	up							PC-3p-403976_40	up	osa-MIR167c-p3	down			osa-MIR7693-p3	up	PC-3p-376391_46	up
PC-3p-344732_41	up	PC-3p-478447_34	up	osa-miR528-5p	up	osa-miR319a-3p.2-3p_R+1	up			PC-5p-64374_287	up							PC-5p-239769_74	up	osa-miR5818	down			PC-5p-118466_167	up	PC-5p-311831_53	up
PC-5p-704543_24	up	PC-3p-617163_24	up	PC-3p-190993_95	up	PC-5p-513365_26	up			osa-miR1863c	up							PC-5p-288374_57	up	zma-miR2275c-5p_2ss14CA15TC	down			lus-miR159b_R+1_1ss21CT	down in EMA, up in ESCP	osa-miR827	down in EMA, up in EBCP
osa-MIR5519-p3	up	PC-5p-744469_21	up	osa-miR5496	up	osa-MIR5154-p5	up			osa-MIR1878-p3	up							osa-miR1883a_R-5	up					osa-miR164a	down in EMA, up in ESCP	osa-miR166k-5p	down in EMA, up in EBCP
PC-3p-113019_198	up	PC-5p-775586_20	up	PC-5p-428630_47	up	osa-MIR169a-p5	up			osa-miR2877	up							osa-MIR2101-p5	up					osa-miR408-3p	down in EMA, up in ESCP	osa-MIR2118e-p5	down
PC-3p-507085_37	up	PC-5p-1116831_13	up	osa-miR1432-3p	down	PC-5p-555081_46	up			osa-MIR2874-p3	up							PC-3p-300105_52	up					osa-MIR159a-p5	down in EMA, up in ESCP	osa-miR5072_L-2_1ss3AG	down
osa-miR167d-5p_R+1	up	osa-miR2878-5p	up	osa-miR5513	down	osa-MIR5792-p3	up			osa-miR166a-5p	up							osa-MIR2874-p5_1ss24TG	up					osa-miR5504_R-3	down	gma-miR4995_L-2R+3	down
osa-MIR1863a-p5	up	PC-3p-1473925_11	up	osa-miR1859	down	osa-MIR2118o-p5	up			PC-5p-269393_64	up							PC-5p-179627_102	up					osa-miR2118d	down	ppt-miR894_R+1	down
PC-3p-1790785_8	up	osa-MIR1862d-p5	up	osa-miR1846e_L-1R+4	down	PC-5p-198516_107	up			osa-MIR5788-p3_1ss17GT	up							PC-5p-232972_78	up					osa-miR5506	down
PC-5p-1014958_15	up	PC-5p-404500_43	up	osa-miR396a-5p	down	osa-miR5514	down			osa-miR164d	down in EPMA and EMA, up in ESCP							PC-5p-586768_44	up
osa-miR2878-3p	up	osa-miR1320-5p_L-1R+1	up	osa-miR5488	down	hbr-miR6173_L+1	down			osa-MIR5521-p3	down							osa-miR1863a	up
zma-miR319a-3p_R+4	up	osa-MIR814a-p3_1ss24AT	up	osa-MIR5518-p3	down	sbi-miR156e_L+1_1ss15CG	down			osa-miR168a-3p_L-3	down							osa-MIR5081-p5_1ss22GT	up
osa-MIR319a-p5	up	PC-3p-555093_24	up	osa-miR2118e	down	osa-miR2118g_1ss5TC	down			gma-miR6300_R+3	down							PC-5p-122014_164	up
osa-MIR5159-p5	up	PC-5p-430417_41	up	osa-miR5516a	down					osa-miR2275c_R-2	down							osa-miR2876-3p_R+3	up
osa-MIR5533-p3	down	PC-5p-983436_13	up	osa-miR2905	down					osa-MIR5083-p5	down							osa-MIR1862g-p3_1ss11TC	up
osa-miR166c-5p_R+1	down	osa-MIR5542-p3_1ss17AG	up	PC-3p-2377964_8	down													osa-miR2094-5p_L+5R-2	up
osa-miR160f-5p	down	osa-miR2871a-5p_R-3	up	osa-miR2106_L+3R+1	down													PC-5p-303623_65	up
osa-MIR5822-p3	down	PC-5p-204467_88	up	osa-miR1320-3p	down													PC-5p-439859_35	up
osa-MIR2866-p3	down	PC-3p-546275_25	up	osa-MIR5521-p5	down													PC-5p-576913_28	up
osa-miR396f-3p_R-6	down	sbi-MIR821d-p3_1ss14AC	up	osa-miR5509	down													PC-5p-259427_69	up
osa-MIR2093-p5	down	PC-5p-361933_49	up	osa-miR5792_1ss22AC	down													PC-3p-353219_42	up
osa-MIR169c-p3	down	osa-miR1860-3p	up	PC-5p-433391_42	down													osa-MIR5153-p3	up
bdi-miR529-5p_L+2	down	osa-miR2121a_L+1R-1_1ss10GA	up	osa-miR396c-5p	down													PC-3p-316366_55	up
zma-miR2275b-3p_1ss22AG	down	osa-miR812n-5p_L-1R+1	up	osa-miR396e-3p_R-6	down													PC-5p-72854_262	up
		PC-3p-410175_38	up	osa-miR5800	down													PC-5p-150654_123	up
		PC-3p-508395_34	up	osa-MIR5797-p5	down													PC-5p-325226_56	up
		PC-3p-1281221_9	up	osa-MIR2106-p5	down													osa-miR5532_L-2R+4	up
		osa-miR1879	up															PC-3p-340824_56	up
		PC-5p-477150_33	up															osa-MIR5154-p3_1ss11AG	up
		PC-5p-866084_19	up															PC-5p-1021345_16	up
		osa-MIR814c-p5_1ss14GA	up															osa-MIR2101-p3	up
		PC-5p-371387_43	up															PC-5p-433038_47	up
		PC-3p-197145_85	up															PC-5p-77957_249	up
		PC-5p-1732354_8	up															osa-miR1429-5p_R+3	up
		PC-5p-500675_39	up															osa-MIR7692-p3_1ss11AG	up
		PC-3p-452994_30	up															osa-MIR5816-p3_1ss3AG	up
		PC-3p-622999_25	up															PC-5p-294241_51	up
		PC-5p-409279_40	up															osa-miR1863b.2_L+1	up
		PC-5p-811127_18	up															PC-5p-251567_87	up
		osa-miR5148a_L+2R-2	up															osa-MIR5151-p5	up
		PC-5p-1084672_17	up															osa-miR5337a_L-1R+4	up
		osa-MIR820c-p3	up															PC-3p-391318_50	up
		PC-5p-146318_134	up															osa-MIR7694-p5_1ss13CT	up
		PC-5p-140078_122	up															PC-3p-504841_27	up
		PC-5p-284770_65	up															osa-miR5150-5p	up
		osa-miR5145_L+1R-1_1ss14TC	up															osa-MIR5079a-p5_1ss18AT	up
		PC-5p-127210_152	up															PC-3p-199234_121	up
		PC-5p-54119_380	up															PC-3p-120677_169	up
		PC-5p-896126_17	up															PC-5p-1143705_11	up
		PC-5p-797258_19	up															osa-MIR440-p5	up
		PC-5p-606586_25	up															PC-5p-378974_40	up
		PC-5p-454873_37	up															PC-3p-129870_147	up
		osa-miR812v_1ss4GA	up															osa-MIR5148c-p5_1ss12TG	up
		PC-3p-967614_14	up															osa-miR5825_L-1R+1	up
		PC-3p-585025_29	up															PC-5p-931711_15	up
		PC-3p-418157_44	up															PC-5p-315320_53	up
		PC-5p-129647_141	up															osa-MIR1849-p5	up
		PC-5p-631096_25	up															PC-5p-338434_46	up
		PC-5p-697137_21	up															osa-miR2275d	down
		PC-5p-762383_19	up															osa-miR159f_R-1	down
		osa-MIR1846e-p3	up															PC-5p-14430_1586	down
		osa-MIR5807-p3	up															PC-5p-90252_366	down
		osa-miR1436_L+3_1ss5CT	up															osa-miR160a-5p_R-1_1ss20CT	down
		osa-MIR1870-p3	up															osa-miR159c_L-1R-2	down
		PC-3p-128130_148	up															osa-miR159d_1ss20CT	down
		PC-5p-212981_133	up															osa-MIR5798-p3	down
		osa-miR5802_1ss11CT	up
		PC-5p-504223_29	up
		PC-5p-563132_27	up
		PC-5p-1144624_13	up
		PC-5p-1010757_14	up
		PC-3p-130427_160	up
		PC-3p-568147_32	up
		PC-3p-587957_28	up
		PC-5p-652423_24	up
		PC-5p-428368_41	up
		PC-5p-369868_45	up
		PC-3p-73271_292	up
		PC-5p-313457_51	up
		PC-5p-348694_42	up
		osa-MIR820b-p3	up
		osa-MIR5803-p5	up
		osa-miR2095-3p_L+3R+1	up
		osa-miR164e_R-3	down
		osa-miR5507	down
		osa-miR162b	down
		PC-3p-98404_354	down
		osa-miR5820	down
		osa-miR159a.1	down
		osa-miR160e-5p	down
		osa-miR5836	down
		osa-MIR169a-p3	down
		osa-miR1846d-5p	down
		osa-MIR5083-p3	down
		osa-miR394	down
		osa-miR159e_L-1R-2	down
DEM: Differentially expressed miRNAs
MF: megasporocyte formation stage; MM: megasporocyte meiosis stage; FMF: functional megaspore formation stage; EES: eight-nucleate embryo sac developing-stage

## Sheet: Table S11
Table S11 Comparison of the differentially expressed miRNAs (DEM) between the pollen and embryo sac development in autotetraploid rice
PMA Vs FM				MA Vs MM				SCP Vs FMF				BCP Vs EES
Stages	Numbers	miRNAs		Stages	Numbers	miRNAs		Stages	Numbers	miRNAs		Stages	Numbers	miRNAs
MF-U PMA-U	4	osa-miR535-3p		MM-U MA-U	2	osa-miR1320-5p_L-1R+1		FMF-U SCP-U	9	osa-miR408-3p		EES-U BCP-U	6	osa-miR5505_R-3
		osa-MIR1863a-p5				osa-miR1432-5p_R+1				osa-MIR159a-p5				osa-miR2055
		osa-miR1432-5p_R+1		MM-D MA-U	15	osa-miR5504_R-3				sbi-miR166e_3ss16AT17TC21TC				osa-MIR397b-p3
		osa-miR1863a				osa-miR159f_R-1				osa-miR1432-5p_R+1				osa-miR166h-5p
MF-U PMA-D	18	osa-miR172b				osa-miR159a.1				osa-miR166h-5p				osa-MIR1428e-p5
		PC-3p-84312_233				osa-miR5836				osa-miR166a-3p				PC-5p-198516_107
		PC-5p-77957_249				osa-MIR2118e-p5				osa-miR166a-5p		EES-U BCP-D	6	osa-miR319a-3p.2-3p_R+1
		PC-3p-403976_40				osa-miR2118d				osa-miR5496				PC-3p-46519_401
		PC-5p-239769_74				osa-miR5072_L-2_1ss3AG				osa-miR166b-5p				osa-MIR162b-p5
		PC-5p-288374_57				gma-miR4995_L-2R+3		FMF-D SCP-U	5	osa-miR5504_R-3				osa-MIR162a-p5
		PC-5p-251567_87				lus-miR159b_R+1_1ss21CT				osa-miR5516a				osa-miR1423-5p_L-2R+2
		PC-5p-50441_402				osa-MIR5083-p3				osa-MIR5083-p5				PC-3p-376391_46
		osa-miR1883a_R-5				bdi-miR5054_L+2				osa-miR2118d		EES-D BCP-D	3	ppt-miR894_R+1
		osa-miR2877				gma-miR6300_R+3				osa-MIR2106-p5				bdi-miR5054_L+2
		osa-MIR2101-p5				osa-miR408-3p		FMF-U SCP-D	9	PC-5p-50441_402				rgl-miR5139_L+3
		PC-3p-46519_401				osa-MIR159a-p5				osa-miR1862d		BCP-U	61	osa-miR2275d
		PC-5p-232972_78				osa-MIR5083-p5				PC-3p-46519_401				PC-3p-3194172_6
		PC-3p-199234_121		MM-U MA-D	41	PC-5p-1048792_17				PC-3p-160485_114				PC-3p-1582679_10
		PC-5p-259427_69				osa-miR1871				osa-miR5150-3p				osa-miR167a-3p_L+1R-1
		PC-3p-353219_42				PC-5p-503375_30				PC-5p-269393_64				osa-miR529a_L+1
		PC-5p-72854_262				PC-3p-478447_34				osa-miR164d				PC-5p-741012_19
		PC-5p-338434_46				osa-miR812o-5p_L+4R-1_1ss10TC				osa-MIR5788-p3_1ss17GT				osa-miR5504_R-3
MF-D PMA-D	1	osa-miR2275d				PC-5p-288374_57				rgl-miR5139_L+3				osa-miR2118i
PMA-U	26	osa-miR171e-5p				osa-miR1862d		SCP-U	28	gma-miR4995_L-2R+3				osa-miR156c-3p
		osa-miR164e_R-3				PC-3p-1473925_11				osa-miR171e-5p				PC-5p-2595031_5
		osa-miR1869_R-3				PC-5p-430417_41				osa-miR166m_R-1				osa-miR1846d-5p
		osa-MIR5495-p3				osa-MIR5542-p3_1ss17AG				osa-miR5507				PC-5p-433038_47
		osa-MIR319b-p5				PC-3p-46519_401				osa-miR1846d-5p				osa-MIR5534b-p5
		osa-miR5486				PC-5p-261638_64				osa-MIR5519-p3				osa-miR1428e-5p
		osa-miR408-5p				osa-MIR5081-p5_1ss22GT				osa-miR2118p				osa-miR399d
		osa-miR1320-5p_L-1R+1				PC-5p-122014_164				osa-miR159f_R-1				osa-miR159f_R-1
		osa-miR5528				osa-miR5150-3p				osa-miR5820				osa-miR812v_1ss4GA
		osa-MIR397a-p5				PC-5p-196695_85				osa-miR319a-3p.2-3p_R+1				osa-miR1429-5p_R+3
		osa-MIR397b-p3				osa-miR812n-5p_L-1R+1				osa-MIR5083-p3				tae-miR167b_R+1_2ss9AC21AG
		osa-miR528-5p				PC-3p-508395_34				osa-miR394				osa-MIR5788-p3_1ss2AG
		osa-MIR5796-p5				PC-3p-353219_42				osa-miR159a.1				osa-MIR2275c-p3
		PC-3p-120213_185				osa-MIR5153-p3				osa-MIR5832-p5				osa-MIR5083-p3
		osa-miR2870				PC-5p-72854_262				osa-miR160a-5p_R-1_1ss20CT				PC-3p-87040_284
		PC-5p-139435_151				PC-5p-500675_39				osa-MIR1846e-p3				osa-miR408-5p
		PC-3p-698349_25				PC-3p-622999_25				osa-miR5793				PC-5p-631096_25
		osa-MIR5511-p5				PC-3p-247427_70				osa-miR160e-5p				PC-5p-1141948_13
		PC-3p-314191_76				PC-5p-811127_18				osa-miR2118o				osa-MIR156d-p3
		osa-miR5492				PC-5p-325226_56				osa-miR5836				PC-5p-2494113_7
		osa-miR5082_L-1				PC-5p-140078_122				osa-MIR5528-p5				PC-5p-811462_22
		osa-miR5072_L-2_1ss3AG				PC-5p-284770_65				osa-MIR5798-p3				PC-3p-964044_21
		PC-5p-11519_1490				PC-5p-797258_19				osa-MIR2118i-p5				osa-MIR6250-p5
		osa-miR2106_L+3R+1				PC-3p-84312_233				sbi-miR166a_R+1_1ss17TC				PC-3p-504841_27
		osa-MIR397b-p5				PC-5p-606586_25				osa-miR166k-5p				osa-MIR5542-p3_1ss17AG
		osa-MIR5789-p5				osa-miR1429-5p_R+3				PC-5p-11519_1490				osa-MIR1846e-p3
PMA-D	29	PC-3p-209833_80				osa-MIR5816-p3_1ss3AG				osa-miR1425-5p				osa-MIR1860-p5
		osa-MIR1425-p3				osa-miR1436_L+3_1ss5CT				aly-miR165a-3p_R+1_1ss16TC				PC-3p-4191812_4
		PC-5p-146318_134				PC-3p-199234_121		SCP-D	76	PC-5p-275581_66				osa-miR160e-5p
		PC-3p-162663_115				PC-3p-129870_147				osa-MIR167j-p3				osa-miR1863a
		PC-5p-54119_380				osa-miR5825_L-1R+1				osa-miR2275d				osa-miR1865-3p_R-1
		osa-MIR1881-p3				PC-5p-931711_15				PC-5p-1084672_17				osa-miR5811
		osa-MIR814c-p3				PC-5p-428368_41				PC-5p-1048792_17				PC-5p-1075141_13
		mes-miR2275				PC-5p-369868_45				osa-MIR5788-p3_1ss19TA				osa-miR5818
		osa-miR1846a-5p_R+2				PC-3p-73271_292				osa-miR5073_R+1_1ss20AT				zma-miR2275b-3p_1ss10CT
		PC-5p-252764_69		MM-D MA-D	2	osa-miR2275d				ppt-miR894_R+1				zma-miR169c-3p_L+1R-1_1ss9CT
		hvu-miR1436_L+3_2ss5CT13GA				osa-miR827				osa-MIR5491-p5				osa-MIR1861h-p3
		osa-MIR5816-p5_1ss4AG		MA-U	16	osa-miR171e-5p				PC-3p-162663_115				osa-MIR2875-p5
		PC-3p-142189_143				PC-5p-161749_129				PC-5p-284770_65				osa-miR167e-3p
		PC-5p-697137_21				osa-miR3979-5p_R+1				osa-MIR5154-p3_1ss11AG				sbi-miR167c_R+1
		osa-miR5788				osa-MIR397b-p3				osa-MIR7692-p5				PC-5p-118466_167
		PC-3p-1473925_11				hbr-miR6173_L+1				osa-miR1861h				zma-miR2275b-3p_1ss22AG
		osa-MIR814a-p3_1ss24AT				osa-miR5082_L-1				PC-5p-896126_17				PC-5p-634713_27
		PC-5p-598944_29				osa-miR2106_L+3R+1				osa-miR172a				zma-miR529-5p_1ss21TC
		PC-5p-204467_88				osa-miR319a-3p.2-3p_R+1				PC-3p-84312_233				zma-miR164c-3p_1ss20TC
		PC-3p-757671_18				osa-miR6250_R+1				osa-MIR1881-p3				osa-MIR6253-p5
		zma-miR2275a-3p_L-1				PC-5p-598944_29				PC-3p-98404_354				osa-miR169n
		osa-miR156j-3p_L+1R-1				osa-MIR397a-p5				osa-miR1875				PC-5p-428630_47
		osa-miR812s_1ss11AG				csi-miR482a-3p_L-2R+2				PC-5p-29441_748				osa-miR1425-5p
		PC-3p-565400_27				osa-miR528-5p				PC-3p-403976_40				PC-3p-1533763_8
		PC-5p-1010757_14				PC-5p-193547_107				PC-5p-393659_41				PC-3p-2267780_11
		osa-MIR1440b-p5_1ss19TC				osa-MIR397b-p5				osa-miR1429-5p_R+3				osa-MIR2106-p5
		PC-3p-376391_46				osa-MIR2106-p5				osa-miR1319a				sbi-MIR821c-p3_1ss4AG
		PC-5p-369868_45		MA-D	39	PC-3p-742610_18				PC-3p-585025_29		BCP-D	54	osa-miR5806
		PC-3p-452994_30				osa-miR5513				PC-3p-418157_44				osa-MIR5522-p5_1ss7TC
MF-U	107	osa-miR2879				osa-miR1861h				mes-miR2275				PC-5p-3365258_4
		PC-5p-115576_169				osa-miR172a				PC-3p-478447_34				osa-miR168a-5p
		PC-5p-150654_123				PC-5p-29441_748				osa-MIR2275c-p3				osa-miR393b-3p_R-2
		PC-5p-704543_24				PC-3p-907103_20				osa-MIR5816-p3_1ss3AG				PC-5p-981922_17
		PC-3p-200088_85				PC-3p-1254065_12				PC-5p-252764_69				osa-MIR1881-p3
		PC-3p-1582679_10				osa-MIR1860-p5				PC-5p-697137_21				osa-miR1875
		PC-5p-1048792_17				zma-miR2275a-3p_L-1				osa-miR5536_R+2				PC-3p-1184503_11
		osa-MIR171b-p5				PC-3p-873046_16				osa-MIR2863b-p5				PC-5p-77957_249
		osa-MIR1870-p5				zma-miR2275b-3p_1ss10CT				PC-3p-300105_52				PC-3p-478447_34
		PC-5p-325226_56				osa-MIR1873-p5				PC-5p-404500_43				osa-miR6250_R+1
		osa-miR1863c				PC-3p-37951_581				osa-MIR5542-p3_1ss17AG				PC-3p-142189_143
		osa-miR5532_L-2R+4				osa-MIR5146-p3_1ss1GA				PC-5p-598944_29				PC-5p-56045_338
		osa-miR1436_L+3_2ss5CT16GA				PC-5p-161545_108				osa-MIR5079a-p3				osa-MIR1881-p5
		osa-miR5807				osa-miR396e-5p				PC-5p-232972_78				osa-miR5497
		PC-5p-124155_152				osa-MIR2866-p3				PC-5p-204467_88				osa-miR1883a_R-5
		PC-3p-340824_56				PC-3p-75342_274				PC-3p-199234_121				osa-miR166j-5p
		PC-5p-414160_39				osa-MIR156e-p3				PC-5p-397343_40				osa-MIR1430-p5
		osa-MIR7692-p5				PC-3p-253452_68				osa-MIR5081-p5_1ss22GT				PC-3p-779756_19
		PC-5p-1021345_16				osa-MIR1319a-p3				osa-miR169r-5p_R+1				sbi-miR166e_3ss16AT17TC21TC
		osa-MIR5154-p3_1ss11AG				osa-miR167a-3p_L+1R-1				PC-5p-122014_164				PC-3p-402513_48
		osa-miR818f				osa-miR1875				osa-miR5802_1ss11CT				osa-MIR6245-p5_1ss21AG
		osa-MIR5519-p3				osa-miR1319a				zma-miR2275b-3p_1ss10CT				osa-MIR2869-p5
		osa-MIR2101-p3				mes-miR2275				PC-5p-322460_54				osa-MIR1870-p3
		PC-5p-503375_30				osa-MIR2275c-p3				PC-3p-120677_169				osa-miR1874-3p
		PC-5p-433038_47				PC-5p-252764_69				PC-5p-1400475_12				osa-miR166a-3p
		osa-miR1429-5p_R+3				osa-miR2863b				PC-5p-331269_54				PC-3p-199234_121
		osa-miR164c				osa-MIR5816-p5_1ss4AG				PC-5p-206619_88				osa-miR156j-3p_L+1R-1
		osa-MIR7692-p3_1ss11AG				PC-3p-113019_198				PC-5p-576913_28				PC-3p-128130_148
		osa-MIR5816-p3_1ss3AG				PC-5p-698024_23				osa-miR1860-3p				osa-miR812s_1ss11AG
		PC-5p-294241_51				osa-MIR5820-p5				PC-3p-129870_147				PC-5p-122014_164
		osa-miR1863b.2_L+1				PC-5p-148418_156				osa-miR2121a_L+1R-1_1ss10GA				osa-miR2118o
		osa-MIR1878-p3				PC-5p-635880_21				osa-miR812n-5p_L-1R+1				osa-MIR5485-p5
		PC-5p-56045_338				osa-MIR5499-p3				zma-miR2275b-3p_1ss22AG				PC-5p-504223_29
		PC-3p-113019_198				osa-miR396c-5p				osa-MIR5487-p5				PC-3p-547659_27
		osa-MIR5151-p5				PC-5p-198516_107				PC-3p-353219_42				PC-3p-315439_59
		osa-miR1862d				zma-miR2275b-3p_1ss22AG				osa-MIR2122-p3_1ss19GT				PC-5p-196695_85
		PC-3p-507085_37				PC-5p-72318_316				osa-miR5825_L-1R+1				PC-5p-331269_54
		PC-3p-300105_52		MM-U	167	osa-miR2879				PC-3p-316366_55				osa-MIR1849-p3_1ss9TA
		osa-miR1878				PC-5p-115576_169				PC-3p-75342_274				osa-miR160f-5p
		sbi-miR166e_3ss16AT17TC21TC				PC-5p-275581_66				PC-5p-477150_33				osa-MIR440-p5
		osa-miR167d-5p_R+1				PC-3p-445312_30				PC-3p-516258_34				PC-5p-635880_21
		osa-MIR2874-p5_1ss24TG				PC-3p-1582679_10				PC-5p-72854_262				osa-miR5493_R+3
		PC-3p-391318_50				osa-MIR439d-p5_1ss2TG				PC-3p-253452_68				PC-5p-3324909_6
		osa-miR5337a_L-1R+4				PC-5p-741012_19				osa-MIR810b-p5				osa-MIR5510-p3
		PC-3p-504841_27				osa-miR535-3p				PC-5p-371387_43				sbi-miR166a_R+1_1ss17TC
		osa-MIR7694-p5_1ss13CT				PC-5p-1098168_12				PC-5p-1019442_15				PC-3p-353219_42
		osa-MIR2874-p3				osa-miR167h-3p				PC-5p-338434_46				osa-miR396c-3p
		PC-5p-179627_102				osa-MIR1870-p5				PC-3p-622999_25				PC-3p-670964_23
		osa-MIR1859-p5				osa-miR5807				PC-3p-247427_70				PC-5p-931711_15
		osa-miR5150-5p				PC-3p-133302_133		FMF-U	50	PC-3p-209833_80				osa-MIR1880-p3_1ss5CT
		PC-3p-1790785_8				PC-3p-634677_24				osa-MIR5522-p5_1ss7TC				PC-5p-371387_43
		osa-miR5159				osa-miR166l-5p				osa-miR535-3p				osa-miR393a
		osa-miR2094-3p_L-1R+3				PC-5p-414160_39				osa-miR167h-3p		EES-U	42	osa-miR820a_R+2
		osa-MIR5079a-p5_1ss18AT				PC-5p-612731_24				osa-miR1863c				PC-3p-200088_85
		PC-5p-586768_44				osa-miR812g				osa-MIR1440a-p3_1ss16TC				osa-MIR171b-p5
		PC-5p-261638_64				osa-miR818f				osa-miR166d-5p				osa-miR535-3p
		osa-miR1865-3p_R-1				PC-3p-403976_40				lus-miR159b_R+1_1ss21CT				PC-5p-480400_33
		osa-miR166a-3p				PC-5p-239769_74				osa-miR1428e-3p				PC-3p-550716_26
		osa-MIR5081-p5_1ss22GT				PC-3p-617163_24				osa-miR812g				osa-MIR1440b-p3_1ss17TC
		osa-MIR1883a-p3				hvu-miR1436_L+3_2ss5CT13GA				osa-MIR319b-p5				osa-miR1436_L+3_2ss5CT16GA
		PC-5p-122014_164				PC-5p-744469_21				osa-miR164c				PC-3p-162663_115
		PC-5p-1014958_15				PC-5p-775586_20				PC-3p-142189_143				osa-MIR7692-p5
		osa-MIR1862g-p3_1ss11TC				PC-5p-1116831_13				osa-MIR1878-p3				PC-5p-632841_24
		osa-miR2876-3p_R+3				PC-5p-56045_338				PC-5p-56045_338				PC-3p-84312_233
		osa-miR2094-5p_L+5R-2				PC-5p-50441_402				osa-miR164a				osa-miR164c
		osa-miR166a-5p				osa-miR1883a_R-5				PC-3p-505499_29				osa-miR812o-5p_L+4R-1_1ss10TC
		osa-MIR162b-p5				osa-miR2878-5p				osa-miR2877				hvu-miR1436_L+3_2ss5CT13GA
		osa-MIR820a-p3				osa-MIR2101-p5				osa-miR1878				osa-miR1862d
		PC-3p-160485_114				PC-3p-300105_52				osa-MIR529a-p5				PC-5p-513365_26
		osa-miR5150-3p				osa-MIR1862d-p5				osa-MIR159b-p5				PC-3p-549505_34
		PC-5p-303623_65				PC-5p-404500_43				osa-MIR2874-p3				osa-MIR2118n-p5
		PC-3p-120677_169				osa-miR1878				osa-MIR1859-p5				PC-3p-319363_52
		PC-5p-196695_85				PC-3p-549505_34				osa-MIR439e-p5_1ss2TG				osa-MIR5154-p5
		PC-5p-1143705_11				osa-MIR2874-p5_1ss24TG				osa-miR5159				PC-5p-137115_144
		PC-5p-439859_35				osa-MIR814a-p3_1ss24AT				osa-miR1874-3p				osa-MIR1873-p3
		PC-5p-206619_88				PC-3p-555093_24				osa-miR2094-3p_L-1R+3				osa-MIR169a-p5
		osa-MIR440-p5				PC-5p-983436_13				osa-MIR397b-p3				osa-miR1432-5p_R+1
		PC-5p-378974_40				PC-5p-179627_102				PC-5p-261638_64				PC-3p-800091_18
		osa-MIR439h-p5_1ss2TG				osa-miR2871a-5p_R-3				osa-miR528-5p				PC-5p-555081_46
		osa-miR2878-3p				osa-MIR1859-p5				osa-MIR166f-p5				osa-miR2094-3p_L-1R+3
		PC-5p-576913_28				PC-5p-232972_78				osa-miR528-3p				PC-5p-397343_40
		PC-5p-269393_64				PC-5p-204467_88				osa-miR1876				osa-MIR166f-p5
		osa-miR1423-3p_R+3				osa-miR2094-3p_L-1R+3				osa-MIR162b-p5				osa-miR1876
		osa-MIR162a-p5				PC-5p-586768_44				osa-MIR820a-p3				osa-MIR5792-p3
		PC-3p-129870_147				osa-miR1863a				PC-5p-196695_85				osa-miR5150-3p
		osa-miR1423-5p_L-2R+2				PC-3p-546275_25				osa-MIR169i-p5				osa-MIR2118o-p5
		osa-MIR5148c-p5_1ss12TG				osa-MIR1862g-p3_1ss11TC				osa-MIR7693-p3				osa-miR827
		PC-3p-115563_179				osa-miR2876-3p_R+3				osa-miR1423-3p_R+3				osa-miR166k-5p
		zma-miR319a-3p_R+4				osa-miR2094-5p_L+5R-2				osa-MIR162a-p5				PC-3p-115563_179
		osa-miR1862a				osa-MIR820a-p3				cpa-miR535_R+1				osa-miR1862a
		osa-MIR5159-p5				PC-3p-160485_114				osa-miR1423-5p_L-2R+2				osa-miR2118b
		osa-MIR319a-p5				sbi-MIR821d-p3_1ss14AC				PC-5p-118466_167				PC-5p-1019442_15
		osa-miR5825_L-1R+1				PC-5p-303623_65				PC-3p-115563_179				PC-5p-311831_53
		osa-MIR5153-p3				PC-5p-439859_35				PC-3p-190993_95				PC-3p-247427_70
		PC-3p-316366_55				PC-5p-361933_49				osa-miR1862a		EES-D	8	gma-miR4995_L-2R+3
		osa-MIR5788-p3_1ss17GT				osa-miR390-3p				zma-miR529-5p_1ss21TC				sbi-miR156e_L+1_1ss15CG
		osa-MIR1876-p5				PC-5p-576913_28				osa-MIR2095-p5				osa-miR2118g_1ss5TC
		PC-5p-931711_15				osa-miR1423-3p_R+3				PC-5p-428630_47				osa-miR5514
		PC-5p-315320_53				osa-miR1860-3p				PC-5p-64374_287				hbr-miR6173_L+1
		osa-MIR1849-p5				osa-miR2121a_L+1R-1_1ss10GA		FMF-D	37	osa-miR1432-3p				osa-miR5796
		osa-MIR2095-p5				osa-miR1423-5p_L-2R+2				osa-MIR5521-p3				osa-MIR2118e-p5
		PC-3p-253452_68				PC-3p-410175_38				osa-miR5513				osa-miR5072_L-2_1ss3AG
		osa-miR2863c				PC-3p-115563_179				osa-miR1859
		osa-miR393a				PC-5p-259427_69				osa-miR1846e_L-1R+4
		osa-MIR5542-p5_1ss19AG				PC-3p-1281221_9				osa-miR396a-5p
		PC-3p-344732_41				osa-miR1879				osa-MIR5521-p5
		PC-5p-64374_287				PC-3p-316366_55				osa-miR5488
MF-D	33	osa-MIR5521-p3				PC-5p-477150_33				osa-miR5509
		osa-miR396f-3p_R-6				osa-MIR2095-p5				osa-MIR5518-p3
		osa-miR166d-5p				PC-5p-866084_19				gma-miR6300_R+3
		osa-MIR2093-p5				osa-MIR814c-p5_1ss14GA				osa-miR5792_1ss22AC
		osa-MIR5533-p3				PC-5p-371387_43				osa-miR2275c_R-2
		osa-miR159f_R-1				PC-5p-1019442_15				osa-miR2118e
		osa-MIR169c-p3				PC-3p-197145_85				osa-miR5519
		bdi-miR5054_L+2				PC-5p-1732354_8				osa-MIR167c-p3
		gma-miR6300_R+3				PC-3p-452994_30				osa-miR2905
		bdi-miR529-5p_L+2				PC-5p-64374_287				zma-miR2275b-5p_1ss12CG
		PC-5p-90252_366				PC-5p-409279_40				osa-miR5818
		osa-miR2275c_R-2				PC-5p-150654_123				zma-miR2275c-5p_2ss14CA15TC
		osa-miR160a-5p_R-1_1ss20CT				PC-3p-200088_85				PC-5p-433391_42
		osa-miR166c-5p_R+1				osa-miR5148a_L+2R-2				osa-MIR1428e-p5
		osa-miR5519				PC-5p-1084672_17				osa-miR5796
		osa-MIR167c-p3				PC-3p-209833_80				osa-miR390-3p
		zma-miR2275b-5p_1ss12CG				PC-3p-550716_26				osa-miR168a-3p_L-3
		osa-miR5818				osa-MIR820c-p3				osa-MIR810b-p3
		zma-miR2275c-5p_2ss14CA15TC				osa-miR1863c				osa-miR396c-5p
		osa-miR159c_L-1R-2				osa-miR5532_L-2R+4				osa-miR396e-3p_R-6
		PC-5p-14430_1586				PC-5p-146318_134				sbi-miR396c_R+1
		osa-MIR1428e-p5				osa-MIR1440a-p3_1ss16TC				PC-3p-2377964_8
		osa-MIR5083-p5				PC-3p-162663_115				osa-miR2118b
		osa-miR159d_1ss20CT				PC-3p-340824_56				osa-miR5800
		osa-miR160f-5p				osa-miR5145_L+1R-1_1ss14TC				osa-MIR5542-p5_1ss19AG
		osa-miR168a-3p_L-3				osa-MIR5154-p3_1ss11AG				osa-miR2106_L+3R+1
		osa-MIR5822-p3				PC-5p-1021345_16				osa-MIR5797-p5
		osa-MIR5798-p3				osa-MIR7692-p5				osa-miR5506
		osa-MIR810b-p3				PC-5p-127210_152				osa-miR1320-3p
		osa-miR164d				PC-5p-54119_380
		zma-miR2275b-3p_1ss22AG				PC-5p-896126_17
		osa-MIR2866-p3				osa-MIR2101-p3
		zma-miR529-5p_1ss21TC				PC-5p-454873_37
						PC-5p-433038_47
						PC-5p-77957_249
						osa-miR812v_1ss4GA
						PC-3p-585025_29
						PC-3p-967614_14
						osa-MIR7692-p3_1ss11AG
						PC-3p-418157_44
						PC-5p-129647_141
						PC-5p-294241_51
						PC-5p-631096_25
						PC-5p-697137_21
						osa-MIR1878-p3
						osa-miR1863b.2_L+1
						PC-3p-142189_143
						PC-5p-251567_87
						osa-MIR5151-p5
						osa-miR2877
						osa-miR5337a_L-1R+4
						PC-3p-391318_50
						PC-5p-762383_19
						osa-MIR7694-p5_1ss13CT
						PC-3p-504841_27
						PC-5p-137115_144
						osa-MIR1873-p3
						osa-MIR2874-p3
						osa-MIR5807-p3
						osa-MIR1846e-p3
						osa-miR5150-5p
						osa-MIR439e-p5_1ss2TG
						osa-MIR1870-p3
						osa-MIR5079a-p5_1ss18AT
						PC-3p-128130_148
						osa-miR528-3p
						PC-5p-212981_133
						osa-miR5802_1ss11CT
						PC-5p-504223_29
						osa-miR166a-5p
						PC-5p-563132_27
						PC-5p-1144624_13
						PC-5p-1010757_14
						PC-3p-120677_169
						PC-5p-1143705_11
						osa-MIR440-p5
						PC-3p-130427_160
						PC-5p-378974_40
						osa-MIR7693-p3
						PC-5p-269393_64
						PC-5p-118466_167
						PC-3p-568147_32
						osa-MIR5148c-p5_1ss12TG
						PC-3p-587957_28
						sbi-miR396c_R+1
						osa-MIR5788-p3_1ss17GT
						PC-5p-652423_24
						osa-MIR1849-p5
						PC-5p-315320_53
						PC-3p-376391_46
						PC-5p-338434_46
						PC-5p-311831_53
						PC-5p-313457_51
						PC-5p-348694_42
						osa-MIR820b-p3
						osa-MIR5803-p5
						osa-miR2095-3p_L+3R+1
				MM-D	25	osa-MIR5521-p3
						osa-miR164e_R-3
						osa-miR5507
						osa-miR162b
						PC-3p-98404_354
						osa-miR5820
						osa-miR160e-5p
						PC-5p-14430_1586
						osa-MIR169a-p3
						osa-miR168a-3p_L-3
						ppt-miR894_R+1
						osa-miR1846d-5p
						osa-miR394
						osa-miR164a
						PC-5p-90252_366
						osa-miR2275c_R-2
						osa-miR159e_L-1R-2
						osa-miR160a-5p_R-1_1ss20CT
						osa-miR166h-5p
						osa-miR159c_L-1R-2
						osa-miR159d_1ss20CT
						osa-MIR5798-p3
						osa-miR164d
						osa-miR166k-5p
						osa-miR5506
PMA: pre-meiotic interphase; MA: meiosis, SCP: single microspore stage; BCP bi-cellular pollen stage
MF: megasporocyte formation stage; MM: megasporocyte meiosis stage; FMF: functional megaspore formation stage; EES: eight-nucleate embryo sac developing-stage
U: up-regulated in autotetraploid rice
D: down-regulated in autotetraploid rice

## Sheet: Table S12
Table S12 Differentially expressed miRNAs between embryo sac and pollen development in autotetraploid rice
Index	miR_name	MF/PMA	MM/MA	FMF/SCP	EES/BCP
1	osa-miR2118a	down	down	down	down
2	osa-miR2118p	down	down	down	down
3	zma-miR2275b-3p_1ss22AG	down	down	down	down
4	osa-miR2118d	down	down	down	down
5	zma-miR2275b-3p_1ss10CT	down	down	down	down
6	osa-miR2275a_1ss15AG	down	down	down
7	zma-miR2275c-5p_2ss14CA15TC	down	down	down	down
8	zma-miR2275b-5p_1ss12CG	down	down	down	down
9	osa-miR2118c	down	down	down	down
10	osa-miR2118b	down	down	down
11	osa-miR2275c_R-2	down	down	down	down
12	osa-miR2118f	down	down	down	down
13	osa-miR5818	down	down	down	down
14	osa-miR2118g_1ss5TC	down	down	down	down
15	osa-miR2118i	down	down	down	down
16	osa-miR2275d	down	down	down	down
17	osa-miR2118l	down	down	down	down
18	osa-miR2118e	down	down	down	down
19	osa-miR2118h	down	down	down	down
20	osa-miR5791	down	down	down	down
21	osa-MIR5792-p3	down	down	down
22	PC-3p-4030_4031	down	down	down
23	osa-MIR2275c-p3	down	down	down	down
24	osa-miR5796	down	down	down	down
25	osa-MIR5530-p3	down	down	down
26	PC-5p-11519_1490	down	down	down
27	osa-MIR2118a-p5	down	down
28	osa-MIR2118m-p5	down	down	down
29	osa-miR5509	down	down	down	down
30	osa-miR2118o	down	down	down	up
31	osa-MIR5798-p5	down	down	down	down
32	osa-miR5792_1ss22AC	down	down	down
33	PC-3p-87040_284	down	down	down	down
34	osa-MIR5518-p3	down	down	down	down
35	osa-MIR2118g-p5	down	down	down
36	osa-MIR5499-p3	down		down
37	osa-MIR2118h-p5	down	down
38	osa-MIR2118n-p5	down	down	down
39	osa-MIR2118p-p5	down	down	down
40	osa-miR5836	down	down	down	down
41	osa-MIR5489-p3	down	down	down	down
42	osa-MIR5491-p5	down	down
43	osa-MIR2118d-p5	down	down	down
44	osa-MIR2118q-p5	down	down	down
45	osa-miR5820	down	down	down
46	osa-MIR5822-p3	down	down	down
47	osa-MIR2118k-p5	down	down	down	down
48	osa-MIR2118j-p5	down	down	down
49	osa-MIR2118i-p5	down	down	down
50	PC-5p-449355_36	down	down	down
51	osa-MIR5528-p5	down	down	down	down
52	osa-MIR5789-p5	down
53	osa-MIR5521-p3	down	down	down	down
54	osa-miR5515	down	down	down
55	osa-MIR5797-p3	down	down	down	down
56	osa-MIR2118r-p5	down	down	down
57	osa-MIR2118c-p5	down	down	down
58	osa-MIR1869-p3	down	down	down	down
59	osa-miR164e_R-3	down	down
60	osa-miR5490	down	down	down	down
61	osa-MIR2118o-p5	down	down	down
62	PC-5p-72318_316	down		down
63	osa-miR1869_R-3	down	down	down
64	osa-miR5488	down	down	down	down
65	PC-5p-85771_203	down	down	down
66	osa-miR167d-3p	down
67	osa-miR5517	down	down
68	osa-miR5837.2	down	down
69	osa-miR5514	down	down	down	down
70	osa-MIR5529-p5	down	down	down
71	osa-miR5492	down
72	osa-miR5519	down	down	down	down
73	osa-miR171e-5p	down	down	down	up
74	osa-miR5506	down	down	down	down
75	osa-MIR5527-p5_1ss9TC	down	down	down	down
76	osa-MIR167j-p3	down	down	down	down
77	osa-MIR5495-p3	down
78	osa-MIR397a-p5	down	down		down
79	osa-MIR5488-p3	down
80	osa-MIR5506-p3	down	down	down
81	osa-miR5793	down	down	down	down
82	PC-5p-161545_108	down		down
83	osa-miR5528	down	down	down	down
84	osa-MIR5509-p3	down	down	down
85	osa-MIR5487-p5	down	down	down
86	osa-miR5491	down	down	down
87	osa-MIR5796-p5	down	down
88	osa-miR5834	down	down	down
89	PC-3p-1083083_12	down
90	PC-5p-193547_107	down	down	down
91	PC-3p-718694_19	down
92	osa-miR5486	down	down	down
93	osa-miR5496	down	down	down
94	osa-MIR2118e-p5	down	down	down
95	osa-MIR810b-p3	down	down	down	down
96	osa-MIR5798-p3	down	down	down	down
97	osa-MIR5529-p3	down	down	down
98	osa-MIR5522-p3	down	down	down
99	osa-miR5800	down	down	down	up
100	osa-MIR5487-p3	down	down	down
101	osa-MIR5507-p5	down	down	down	down
102	osa-MIR5832-p5	down	down	down
103	osa-MIR5519-p3	down	down	down
104	osa-MIR5797-p5	down	down	down
105	osa-miR167h-3p	down	down	down	down
106	osa-miR5497	down	down	down
107	osa-miR5516a	down	down	down
108	osa-MIR5521-p5	down	down	down	down
109	PC-5p-235406_81	down
110	osa-miR167a-3p_L+1R-1	down	down	down	down
111	osa-MIR156e-p3	down	down	down	down
112	osa-miR5507	down	down	down	down
113	osa-MIR5793-p3	down		down
114	osa-miR3979-5p_R+1	down	down	down
115	osa-miR5789	down
116	PC-5p-117761_204	down	down
117	PC-3p-2181419_12	down
118	osa-miR5530	down	down	down	down
119	PC-3p-120213_185	down
120	osa-miR408-3p	down	down		down
121	osa-miR408-5p	down			down
122	osa-MIR5514-p3	down	down	down
123	osa-MIR171b-p5	down	down		up
124	PC-3p-67260_339	down
125	osa-MIR5522-p5_1ss7TC	down	down	down	down
126	osa-MIR397b-p5	down	down		down
127	osa-MIR2118f-p5_1ss7AT	down	down	down
128	PC-3p-170484_102	down	down	down
129	osa-miR5511	down	down	down
130	osa-miR166b-5p	down	down		up
131	PC-5p-620212_23	down
132	osa-MIR5806-p5	down	down
133	osa-miR171d-5p	down
134	osa-MIR810b-p5	down	down	down	down
135	osa-MIR5083-p5	down	down	down
136	osa-miR167d-5p_R+1	down	down	down	down
137	osa-miR5082_L-1	down	down	down	down
138	osa-miR167a-5p	down	down	down	down
139	PC-3p-698349_25	down
140	osa-miR166l-5p	down	down	down
141	PC-3p-98404_354	down	down		down
142	osa-MIR397b-p3	down	down		down
143	gma-miR6300_R+3	down	down	down	down
144	osa-miR1857-3p	down
145	osa-MIR5486-p3	down	down	down
146	PC-5p-29441_748	down
147	PC-3p-120829_194	down	down	down
148	osa-miR5806	down	down	down
149	osa-miR1874-3p	down	down		down
150	osa-MIR169a-p5	down	down	down	up
151	osa-miR5072_L-2_1ss3AG	down	down
152	osa-miR2106_L+3R+1	down	down	down
153	osa-miR167d-5p_R-1	down	down	down	down
154	osa-miR5504_R-3	down	down	down
155	osa-miR2870	down
156	osa-miR171i-5p	down
157	osa-MIR1847-p3	down
158	osa-miR156a	down	down	down	down
159	osa-miR1846e_L-1R+4	down
160	osa-MIR169a-p3	down	down		up
161	osa-MIR1846e-p3	down		down
162	osa-miR528-5p	down		up	up
163	bdi-miR5054_L+2	down	down
164	osa-MIR167c-p3	down
165	osa-MIR5083-p3	down	down	down
166	osa-miR171b	down			up
167	osa-MIR2863a-p3	down	down		down
168	osa-miR827	down		up	down
169	osa-miR168a-3p_L-3	down			down
170	osa-miR166a-5p	down			up
171	PC-5p-586768_44	up	up
172	PC-5p-90252_366	up	up	up	down
173	PC-5p-118466_167	up	up	up	down
174	PC-5p-325226_56	up	up
175	osa-miR812n-5p_L-1R+1	up	up		down
176	osa-miR168a-5p	up
177	PC-5p-285141_56	up	up		up
178	PC-5p-269393_64	up	up
179	PC-5p-196695_85	up	up
180	osa-miR5148a_L+2R-2	up	up
181	osa-MIR7692-p5	up	up
182	osa-MIR5079a-p5_1ss18AT	up	up
183	PC-3p-129870_147	up	up
184	osa-MIR166f-p5	up
185	PC-5p-72854_262	up	up
186	PC-5p-284770_65	up	up	up
187	PC-5p-477150_33	up	up
188	osa-miR5788	up			down
189	osa-MIR5794-p3	up	up	up
190	osa-MIR7692-p3_1ss11AG	up	up
191	osa-MIR5153-p3	up	up
192	osa-MIR5542-p5_1ss19AG	up
193	PC-3p-115563_179	up	up
194	PC-5p-430417_41	up	up		down
195	PC-3p-316366_55	up	up
196	PC-5p-503375_30	up	up
197	PC-3p-247427_70	up	up
198	osa-miR162a	up	up	up
199	osa-miR1875	up
200	PC-5p-122014_164	up	up
201	osa-miR166k-3p	up			up
202	osa-MIR5081-p5_1ss22GT	up	up		down
203	osa-miR164c	up		up	up
204	osa-miR1879	up	up
205	PC-5p-56045_338	up	up	up
206	osa-miR159a.1	up		up	up
207	osa-MIR5788-p3_1ss17GT	up	up	up
208	PC-3p-253452_68	up	up
209	osa-miR166m_R-1	up			up
210	osa-miR166i-5p	up
211	sbi-miR166a_R+1_1ss17TC	up			up
212	PC-5p-288374_57	up	up
213	PC-3p-376391_46	up	up		up
214	osa-miR535-3p	up	up	up
215	PC-5p-261638_64	up	up
216	osa-miR812g	up	up	up
217	PC-5p-369868_45	up	up
218	PC-5p-150654_123	up	up
219	osa-MIR319b-p5	up	up	up	up
220	PC-3p-622999_25	up	up
221	osa-MIR1849-p3_1ss9TA	up	up
222	osa-miR5145_L+1R-1_1ss14TC	up	up		up
223	PC-3p-403976_40	up
224	PC-5p-50441_402	up	up
225	PC-5p-259427_69	up	up
226	PC-5p-322460_54	up	up	up
227	osa-miR166c-5p_R+1	up	up	up	up
228	PC-3p-209833_80	up
229	osa-MIR439h-p5_1ss2TG	up
230	osa-miR5532_L-2R+4	up	up
231	lus-miR159b_R+1_1ss21CT	up	up	up	up
232	PC-5p-598944_29	up
233	PC-5p-378974_40	up	up
234	PC-5p-232972_78	up	up		down
235	PC-3p-199234_121	up	up
236	aly-miR159b-3p_R+1	up	up	up	up
237	PC-5p-433038_47	up	up		down
238	sbi-miR166e_3ss16AT17TC21TC	up			up
239	osa-miR2880	up	up		down
240	PC-5p-77957_249	up	up
241	PC-5p-1143705_11	up	up
242	osa-miR535-5p	up	up	up	up
243	osa-MIR5159-p5	up
244	osa-miR399d	up			down
245	osa-miR396c-5p	up	up
246	zma-miR529-5p_1ss21TC	up	up	up	up
247	osa-miR166g-3p	up	up	up	up
248	PC-5p-704543_24	up
249	PC-5p-439859_35	up	up
250	osa-MIR2101-p5	up	up	up	up
251	osa-MIR7693-p5	up	up	up	down
252	PC-5p-409279_40	up	up
253	osa-miR529a_L+1	up	up	up	up
254	osa-miR812s_1ss11AG	up	up
255	osa-MIR2122-p3_1ss19GT	up
256	osa-miR159f_R-1	up	up	up	up
257	osa-miR166a-3p	up			up
258	PC-5p-428630_47	up		up	down
259	osa-miR166e-3p	up	up	up	up
260	osa-MIR1862d-p5	up	up		down
261	PC-3p-217456_126	up	up	up	down
262	PC-3p-73271_292	up	up
263	PC-3p-353219_42	up	up
264	osa-miR2878-3p	up	up	up
265	osa-miR5825_L-1R+1	up	up	up	up
266	aly-miR165a-3p_R+1_1ss16TC	up			up
267	osa-MIR529a-p5	up	up	up	up
268	osa-MIR820c-p3	up	up	up	down
269	PC-5p-315320_53	up	up		down
270	PC-3p-162663_115	up	up
271	PC-3p-84312_233	up	up
272	PC-3p-391318_50	up	up		down
273	PC-3p-516258_34	up			down
274	PC-5p-311831_53	up	up
275	osa-MIR5154-p3_1ss11AG	up
276	osa-miR2871a-3p	up	up
277	osa-MIR820a-p3	up	up	up	down
278	osa-MIR1440b-p5_1ss19TC	up
279	PC-5p-179627_102	up	up
280	osa-miR2878-5p	up	up	up	down
281	osa-MIR1870-p5	up	up	up	down
282	osa-miR164a	up	up	up
283	osa-miR1436_L+3_2ss5CT16GA	up
284	osa-MIR1849-p5	up	up		down
285	osa-MIR2095-p5	up	up	up	up
286	osa-miR1862a	up	up	up	down
287	osa-MIR814c-p3	up	up
288	osa-MIR1871-p5	up	up		down
289	sbi-miR529_R+1	up
290	PC-3p-1790785_8	up
291	osa-MIR171a-p3	up	up	up
292	PC-5p-576913_28	up
293	osa-miR2094-3p_L-1R+3	up	up	up	up
294	osa-MIR5151-p3	up
295	osa-MIR5788-p3_1ss19TA	up			down
296	PC-5p-1144624_13	up	up
297	PC-5p-588719_30	up
298	PC-5p-1014958_15	up
299	PC-3p-344732_41	up
300	osa-MIR2101-p3	up	up	up	up
301	osa-miR1428e-3p	up	up	up	down
302	osa-miR1423-5p_L-2R+2	up	up	up
303	osa-miR1876	up	up	up	down
304	osa-MIR1873-p3	up	up	up	down
305	osa-MIR820b-p3	up	up	up	down
306	PC-5p-64374_287	up	up	up	up
307	osa-MIR5151-p5	up	up	up	down
308	osa-miR5807	up	up
309	osa-miR5159	up	up	up	down
310	PC-5p-206619_88	up
311	osa-miR820a_R+2	up	up	up	down
312	PC-3p-130427_160	up	up	up	up
313	PC-5p-198516_107	up	up
314	osa-miR1423-3p_R+3	up	up	up
315	PC-5p-697137_21	up	up
316	osa-miR1883a_R-5	up	up	up
317	osa-miR2879	up	up		down
318	osa-MIR7693-p3	up	up	up
319	osa-MIR1883a-p3	up	up	up	down
320	osa-miR5150-5p	up	up	up	down
321	PC-5p-294241_51	up	up
322	osa-miR169e	up	up	up
323	PC-5p-1021345_16	up	up		down
324	PC-3p-142189_143	up
325	osa-miR1862d	up	up	up	down
326	osa-miR2094-5p_L+5R-2	up	up		up
327	PC-5p-275581_66	up	up
328	osa-miR1871	up	up	up	down
329	osa-MIR814a-p3_1ss24AT	up	up
330	PC-3p-340824_56	up	up	up	down
331	osa-miR396e-5p	up	up	up
332	osa-MIR2874-p5_1ss24TG	up	up
333	osa-miR1863c	up	up	up	down
334	zma-miR319a-3p_R+4	up
335	PC-5p-1048792_17	up	up
336	osa-MIR159b-p5	up	up	up	up
337	osa-miR2095-3p_L+3R+1	up	up	up	up
338	PC-5p-303623_65	up	up
339	osa-miR166i-3p_L+2R-2	up	up	up	up
340	PC-3p-504841_27	up	up
341	PC-5p-1042939_22	up	up
342	osa-miR1859	up	up	up
343	osa-MIR1873-p5	up	up	up
344	osa-miR319a-3p.2-3p_R+1	up	up	up	up
345	osa-MIR2874-p3	up	up	up
346	osa-miR396a-5p	up	up	up
347	PC-5p-239769_74	up	up
348	PC-5p-338434_46	up	up
349	osa-miR396a-3p_R+1	up	up		down
350	osa-miR2877	up	up	up	down
351	osa-miR5150-3p	up	up	up
352	osa-miR1878	up	up	up
353	osa-MIR7694-p5_1ss13CT	up	up	up	down
354	osa-MIR1878-p3	up	up	up	down
355	osa-MIR319a-p5	up
356	osa-MIR440-p5	up	up
357	osa-miR530-5p_R+1	up			down
358	osa-miR1863b.2_L+1	up	up	up	down
359	osa-MIR1870-p3	up	up
360	osa-MIR1876-p5	up
361	osa-miR2863c	up
362	osa-miR2876-3p_R+3	up	up	up	down
363	osa-miR5337a_L-1R+4	up	up
364	sbi-miR396c_R+1	up	up
365	osa-miR1865-3p_R-1	up			down
366	PC-3p-1085359_14	up
367	PC-3p-331615_61	up
368	PC-3p-997661_12	up
369	osa-MIR2118b-p5	down	down	down
370	osa-MIR2118l-p5	down	down	down
371	osa-MIR2275b-p5	down
372	osa-MIR2275a-p5	down
373	osa-MIR5499-p5	down
374	osa-MIR5511-p5	down
375	osa-MIR5820-p5	down	down	down	down
376	osa-MIR5832-p3	down	down
377	mes-miR2275	down		down
378	PC-5p-405211_52	down	down
379	PC-3p-691612_21	down	down
380	PC-5p-139435_151	down
381	PC-3p-75342_274	down	down
382	PC-3p-37951_581	down	down	down
383	PC-5p-114888_188	down	down	down
384	PC-3p-295764_65	down	down
385	osa-miR6250_R+1		down	down	down
386	osa-MIR2106-p5		down	down	down
387	PC-5p-161749_129		down	down
388	gma-miR4995_L-2R+3		down		down
389	hbr-miR6173_L+1		down	down
390	osa-MIR5539a-p5		down	down
391	ppt-miR894_R+1		down
392	osa-miR1432-5p_R+1		down
393	osa-miR172b		down	down	down
394	osa-miR171c-5p		down	down
395	osa-miR1425-5p		down	down
396	osa-miR394		down		up
397	rgl-miR5139_L+3		down
398	osa-MIR1881-p5		down		down
399	osa-MIR1440a-p5		down	down	up
400	osa-miR1846d-5p		down
401	osa-MIR818d-p5_1ss16AG		up		down
402	osa-MIR814c-p5_1ss14GA		up
403	PC-5p-54119_380		up
404	PC-3p-120677_169		up
405	PC-5p-414160_39		up	down
406	osa-MIR439e-p5_1ss2TG		up
407	PC-5p-1732354_8		up
408	PC-3p-133302_133		up		up
409	PC-5p-393659_41		up
410	osa-MIR2866-p3		up
411	PC-5p-599407_26		up		down
412	osa-MIR5542-p3_1ss17AG		up
413	PC-5p-931711_15		up
414	PC-5p-744469_21		up
415	PC-3p-555093_24		up
416	PC-5p-348694_42		up
417	osa-miR396c-3p		up		up
418	osa-miR1436_L+3_1ss5CT		up		up
419	osa-miR1320-5p_L-1R+1		up	up
420	PC-3p-197145_85		up
421	PC-5p-212981_133		up
422	osa-miR1319a		up
423	osa-miR2121a_L+1R-1_1ss10GA		up
424	osa-MIR5079a-p3		up		down
425	PC-5p-1098168_12		up
426	PC-5p-652423_24		up
427	PC-3p-46519_401		up
428	osa-MIR5816-p3_1ss3AG		up
429	PC-3p-487711_34		up
430	osa-miR5802_1ss11CT		up		down
431	PC-5p-797258_19		up		up
432	PC-3p-549505_34		up
433	PC-5p-1019442_15		up
434	osa-MIR1863a-p5		up		down
435	PC-3p-508395_34		up
436	PC-5p-504223_29		up
437	osa-miR528-3p		up	up
438	PC-5p-98579_225		up
439	osa-miR1863a		up		down
440	PC-5p-428368_41		up
441	PC-5p-148418_156		up
442	osa-MIR5816-p5_1ss4AG		up
443	PC-5p-127210_152		up
444	PC-3p-160485_114		up		up
445	PC-3p-1473925_11		up
446	PC-5p-140078_122		up
447	osa-MIR439d-p5_1ss2TG		up
448	PC-3p-200088_85		up
449	osa-miR812o-5p_L+4R-1_1ss10TC		up
450	PC-5p-896126_17		up
451	PC-3p-1582679_10		up		down
452	PC-3p-634677_24		up
453	osa-MIR1859-p5		up	up
454	PC-5p-775586_20		up		down
455	PC-5p-361933_49		up
456	PC-5p-1116831_13		up
457	PC-3p-967614_14		up
458	PC-3p-113019_198		up
459	osa-MIR5803-p5		up	up
460	PC-5p-741012_19		up		down
461	osa-MIR5146-p3_1ss1GA		up
462	PC-5p-500675_39		up
463	PC-3p-587957_28		up
464	PC-3p-1148418_13		up		up
465	PC-5p-454873_37		up		down
466	PC-5p-313457_51		up
467	PC-3p-546275_25		up
468	PC-5p-606586_25		up	down
469	osa-miR164d		up	up
470	PC-3p-128130_148		up
471	PC-5p-204467_88		up
472	osa-MIR2093-p5		up	up	up
473	PC-5p-762383_19		up
474	PC-3p-478447_34		up
475	PC-5p-563132_27		up
476	sbi-MIR821d-p3_1ss14AC		up
477	PC-3p-617163_24		up	up
478	PC-5p-866084_19		up
479	csi-miR482a-3p_L-2R+2		down
480	osa-MIR5148c-p5_1ss12TG		up
481	osa-MIR5807-p3		up
482	PC-3p-585025_29		up	up
483	PC-3p-445312_30		up		up
484	PC-5p-811127_18		up
485	PC-5p-612731_24		up
486	osa-miR172d-5p_R+1			down
487	osa-miR5493_R+3			down
488	osa-miR1880_R-3			down
489	osa-miR172a			down	down
490	osa-miR169b			down	down
491	PC-3p-800091_18			down
492	PC-3p-565400_27			down
493	PC-5p-478091_33			down
494	osa-MIR2905-p5_1ss3GA			down
495	osa-MIR156d-p3			down	down
496	osa-miR166h-5p			up	up
497	osa-MIR159a-p5			up	up
498	osa-miR160e-5p			up	up
499	osa-miR166d-5p			up	up
500	osa-miR2871a-5p_R-3			up
501	osa-miR160a-5p_R-1_1ss20CT			up	up
502	osa-miR159d_1ss20CT			up	up
503	osa-miR164a_1ss21AG			up
504	osa-MIR164c-p3			up
505	osa-MIR164b-p3			up
506	cpa-miR535_R+1			up
507	osa-miR1432-3p			up
508	PC-3p-672552_27			up
509	osa-miR529b			up	up
510	osa-MIR169i-p5			up
511	osa-MIR169b-p3			down
512	osa-miR396f-3p_R-6			up
513	PC-5p-14430_1586				down
514	osa-MIR5533-p3				down
515	osa-MIR5485-p3				down
516	osa-MIR2871b-p5				down
517	zma-miR156i-3p_1ss13AG				down
518	osa-MIR5485-p5				down
519	osa-miR160f-5p				down
520	osa-MIR169c-p3				down
521	PC-3p-445290_65				down
522	PC-5p-659745_23				down
523	osa-miR1428e-5p				down
524	PC-5p-1069933_18				down
525	osa-MIR5534a-p3_1ss2CT				down
526	osa-MIR167g-p3				down
527	PC-3p-402513_48				down
528	osa-miR5534a_L+2R+1				down
529	osa-miR393a				down
530	PC-5p-292742_78				down
531	osa-MIR5534b-p5				down
532	osa-MIR1861h-p3				down
533	PC-3p-1255607_18				down
534	osa-MIR1428e-p5				down
535	PC-5p-482135_38				down
536	PC-3p-1013933_16				down
537	osa-miR166j-5p				down
538	PC-3p-670964_23				down
539	tae-miR167b_R+1_2ss9AC21AG				down
540	PC-3p-2196160_9				down
541	osa-miR810a				down
542	osa-miR1852				down
543	PC-3p-2713976_6				down
544	osa-MIR1428g-p5				down
545	bdi-miR156b-5p_R+1				down
546	osa-miR169r-5p_R+1				down
547	osa-miR5143a				down
548	osa-MIR5795-p5_1ss5GA				down
549	osa-miR5811				down
550	PC-5p-1075141_13				down
551	sbi-miR156a_R+1				down
552	PC-5p-252764_69				down
553	osa-miR5513				down
554	osa-MIR1875-p5				down
555	PC-3p-779756_19				down
556	PC-3p-2267780_11				down
557	zma-miR164c-3p_1ss20TC				down
558	PC-3p-1533763_8				down
559	PC-5p-2595031_5				down
560	PC-3p-314191_76				down
561	osa-miR156c-3p				down
562	osa-miR3982-3p_L+1R-1				down
563	osa-MIR5525-p5_1ss2AT				down
564	PC-3p-294452_72				down
565	PC-5p-634713_27				down
566	osa-MIR1860-p5				down
567	osa-miR1860-3p				down
568	osa-miR1861h				down
569	osa-MIR2863b-p5				down
570	PC-5p-811462_22				down
571	PC-5p-631096_25				down
572	osa-MIR821a-p5_1ss3AC				down
573	osa-MIR821c-p5_1ss3AC				down
574	osa-MIR1442-p3_1ss12GT				down
575	osa-MIR5788-p3_1ss2AG				down
576	PC-3p-3194172_6				down
577	osa-miR162b				down
578	osa-MIR6250-p5				down
579	osa-miR167e-3p				down
580	ath-miR156a_R+3				down
581	zma-miR169c-3p_L+1R-1_1ss9CT				down
582	PC-3p-752706_21				down
583	osa-MIR6253-p5				down
584	osa-miR390-5p				up
585	osa-miR2055				up
586	PC-5p-397343_40				up
587	osa-miR166k-5p				up
588	PC-5p-769962_16				up
589	osa-MIR1440b-p3_1ss17TC				up
590	osa-miR159c_L-1R-2				up
591	osa-miR6249a				up
592	hvu-miR1436_L+3_2ss5CT13GA				up
593	osa-miR390-3p				up
594	PC-5p-513365_26				up
595	osa-MIR1437-p5				up
596	osa-MIR2093-p3				up
597	osa-miR5179				up
598	PC-3p-1199644_14				up
599	PC-5p-480400_33				up
600	osa-miR169n				down
601	osa-MIR2875-p5				down
602	osa-MIR5152-p5				down
603	osa-MIR5533-p5				down
604	osa-miR5814				down
605	sbi-miR167c_R+1				down
606	sbi-MIR821c-p3_1ss4AG				down
607	osa-miR5788_L-3				down
608	PC-5p-1147871_16				down
609	PC-5p-2085403_9				down
610	PC-3p-547659_27				down
611	PC-3p-5690736_5				down
612	PC-5p-2494113_7				down
613	PC-3p-964044_21				down
614	PC-5p-1673084_7				down
615	PC-3p-4191812_4				down
616	PC-3p-315439_59				down
617	PC-5p-1141948_13				down
4X indicate autotetraploid rice
PMA: pre-meiotic interphase; MA: meiosis, SCP: single microspore stage; BCP bi-cellular pollen stage
MF: megasporocyte formation stage; MM: megasporocyte meiosis stage; FMF: functional megaspore formation stage; EES: eight-nucleate embryo sac developing-stage
Up: up-regulated in developing embryo sac compared to pollen at specific stages
Down: down-regulated in developing embryo sac compared to pollen at specific stages

## Sheet: Table S13
Table S13 DEM-P (pollen-enriched miRNAs) and DEM-ES (embryo sac-enriched miRNAs) in 02428-4x
Index	DME-P	DME-ES
1	osa-miR156a	osa-MIR159b-p5
2	osa-MIR156e-p3	osa-miR159f_R-1
3	osa-miR167a-3p_L+1R-1	aly-miR159b-3p_R+1
4	osa-miR167a-5p	lus-miR159b_R+1_1ss21CT
5	osa-miR167d-5p_R+1	osa-miR166c-5p_R+1
6	osa-miR167d-5p_R-1	osa-miR166e-3p
7	osa-miR167h-3p	osa-miR166g-3p
8	osa-MIR167j-p3	osa-miR166i-3p_L+2R-2
9	osa-MIR1869-p3	osa-miR2094-3p_L-1R+3
10	osa-miR2118a	osa-miR2095-3p_L+3R+1
11	osa-miR2118c	osa-MIR2095-p5
12	osa-miR2118d	osa-MIR2101-p3
13	osa-miR2118e	osa-MIR2101-p5
14	osa-miR2118f	osa-miR319a-3p.2-3p_R+1
15	osa-miR2118g_1ss5TC	osa-MIR319b-p5
16	osa-miR2118h	osa-miR529a_L+1
17	osa-miR2118i	osa-MIR529a-p5
18	osa-MIR2118k-p5	zma-miR529-5p_1ss21TC
19	osa-miR2118l	osa-miR535-5p
20	osa-miR2118p	osa-miR5825_L-1R+1
21	osa-miR2275c_R-2	PC-3p-130427_160
22	osa-MIR2275c-p3	PC-5p-64374_287
23	osa-miR2275d
24	zma-miR2275b-3p_1ss10CT
25	zma-miR2275b-3p_1ss22AG
26	zma-miR2275b-5p_1ss12CG
27	zma-miR2275c-5p_2ss14CA15TC
28	osa-miR5082_L-1
29	osa-miR5488
30	osa-MIR5489-p3
31	osa-miR5490
32	osa-miR5506
33	osa-miR5507
34	osa-MIR5507-p5
35	osa-miR5509
36	osa-miR5514
37	osa-MIR5518-p3
38	osa-miR5519
39	osa-MIR5521-p3
40	osa-MIR5521-p5
41	osa-MIR5522-p5_1ss7TC
42	osa-MIR5527-p5_1ss9TC
43	osa-miR5528
44	osa-MIR5528-p5
45	osa-miR5530
46	osa-miR5791
47	osa-miR5793
48	osa-miR5796
49	osa-MIR5797-p3
50	osa-MIR5798-p3
51	osa-MIR5798-p5
52	osa-miR5818
53	osa-MIR5820-p5
54	osa-miR5836
55	osa-MIR810b-p3
56	osa-MIR810b-p5
57	gma-miR6300_R+3
58	PC-3p-87040_284

## Sheet: Table S14
Table S14 Overall information about the predicted targets of detected miRNAs by Targetfinder
miRNAs	Gene ID	Gene Annoation	Score	Range	PMA-DEM	MA-DEM	SCP-DEM	BCP-DEM	MF-DEM	MM-DEM	FMF-DEM	EES-DEM
aly-miR159b-3p_R+1	LOC_Os01g59660	MYB family transcription factor, putative, expressed	4	1259-1280		LOC_Os01g59660	LOC_Os01g59660	LOC_Os01g59660	LOC_Os01g59660	LOC_Os01g59660	LOC_Os01g59660	LOC_Os01g59660
aly-miR159b-3p_R+1	LOC_Os01g59660	MYB family transcription factor, putative, expressed	4	1179-1200		LOC_Os01g59660	LOC_Os01g59660	LOC_Os01g59660	LOC_Os01g59660	LOC_Os01g59660	LOC_Os01g59660	LOC_Os01g59660
aly-miR159b-3p_R+1	LOC_Os01g59660	MYB family transcription factor, putative, expressed	4	1257-1278		LOC_Os01g59660	LOC_Os01g59660	LOC_Os01g59660	LOC_Os01g59660	LOC_Os01g59660	LOC_Os01g59660	LOC_Os01g59660
aly-miR159b-3p_R+1	LOC_Os01g59660	MYB family transcription factor, putative, expressed	4	1347-1368		LOC_Os01g59660	LOC_Os01g59660	LOC_Os01g59660	LOC_Os01g59660	LOC_Os01g59660	LOC_Os01g59660	LOC_Os01g59660
aly-miR165a-3p_R+1_1ss16TC	LOC_Os02g49670	zinc knuckle family protein, expressed	3	2815-2835			LOC_Os02g49670	LOC_Os02g49670	LOC_Os02g49670		LOC_Os02g49670
aly-miR165a-3p_R+1_1ss16TC	LOC_Os10g33960	START domain containing protein, expressed	3.5	924-944			LOC_Os10g33960	LOC_Os10g33960	LOC_Os10g33960		LOC_Os10g33960
aly-miR165a-3p_R+1_1ss16TC	LOC_Os03g01890	START domain containing protein, expressed	3.5	1089-1109			LOC_Os03g01890	LOC_Os03g01890	LOC_Os03g01890		LOC_Os03g01890
aly-miR165a-3p_R+1_1ss16TC	LOC_Os10g33960	START domain containing protein, expressed	3.5	696-716			LOC_Os10g33960	LOC_Os10g33960	LOC_Os10g33960		LOC_Os10g33960
aly-miR165a-3p_R+1_1ss16TC	LOC_Os03g43930	START domain containing protein, expressed	3.5	955-975			LOC_Os03g43930	LOC_Os03g43930	LOC_Os03g43930		LOC_Os03g43930
aly-miR165a-3p_R+1_1ss16TC	LOC_Os12g41860	START domain containing protein, expressed	3.5	877-897			LOC_Os12g41860	LOC_Os12g41860	LOC_Os12g41860		LOC_Os12g41860
ath-miR156a_R+3	LOC_Os11g30370	OsSPL19 - SBP-box gene family member, expressed	2.5	1088-1110				LOC_Os11g30370	LOC_Os11g30370		LOC_Os11g30370
ath-miR156a_R+3	LOC_Os06g45310	OsSPL11 - SBP-box gene family member, expressed	2.5	851-873				LOC_Os06g45310	LOC_Os06g45310		LOC_Os06g45310	LOC_Os06g45310
ath-miR156a_R+3	LOC_Os02g07780	OsSPL4 - SBP-box gene family member, expressed	2.5	984-1006				LOC_Os02g07780	LOC_Os02g07780		LOC_Os02g07780
ath-miR156a_R+3	LOC_Os02g07780	OsSPL4 - SBP-box gene family member, expressed	2.5	2218-2240				LOC_Os02g07780	LOC_Os02g07780		LOC_Os02g07780
ath-miR156a_R+3	LOC_Os06g49010	OsSPL12 - SBP-box gene family member, expressed	3	1436-1458				LOC_Os06g49010	LOC_Os06g49010		LOC_Os06g49010
ath-miR156a_R+3	LOC_Os06g49010	OsSPL12 - SBP-box gene family member, expressed	3	1491-1513				LOC_Os06g49010	LOC_Os06g49010		LOC_Os06g49010
ath-miR156a_R+3	LOC_Os06g49010	OsSPL12 - SBP-box gene family member, expressed	3	1635-1657				LOC_Os06g49010	LOC_Os06g49010		LOC_Os06g49010
ath-miR156a_R+3	LOC_Os06g49010	OsSPL12 - SBP-box gene family member, expressed	3	1683-1705				LOC_Os06g49010	LOC_Os06g49010		LOC_Os06g49010
ath-miR156a_R+3	LOC_Os06g49010	OsSPL12 - SBP-box gene family member, expressed	3	1839-1861				LOC_Os06g49010	LOC_Os06g49010		LOC_Os06g49010
ath-miR156a_R+3	LOC_Os06g49010	OsSPL12 - SBP-box gene family member, expressed	3	2015-2037				LOC_Os06g49010	LOC_Os06g49010		LOC_Os06g49010
ath-miR156a_R+3	LOC_Os09g32944	OsSPL18 - SBP-box gene family member, expressed	3	1031-1053				LOC_Os09g32944	LOC_Os09g32944		LOC_Os09g32944
ath-miR156a_R+3	LOC_Os08g41940	OsSPL16 - SBP-box gene family member, expressed	3	1051-1073				LOC_Os08g41940	LOC_Os08g41940		LOC_Os08g41940	LOC_Os08g41940
ath-miR156a_R+3	LOC_Os01g69830	OsSPL2 - SBP-box gene family member, expressed	3	1150-1172				LOC_Os01g69830	LOC_Os01g69830		LOC_Os01g69830	LOC_Os01g69830
ath-miR156a_R+3	LOC_Os04g46580	OsSPL7 - SBP-box gene family member, expressed	3.5	815-837				LOC_Os04g46580	LOC_Os04g46580		LOC_Os04g46580
ath-miR156a_R+3	LOC_Os09g31438	OsSPL17 - SBP-box gene family member, expressed	3.5	806-828				LOC_Os09g31438	LOC_Os09g31438		LOC_Os09g31438
ath-miR156a_R+3	LOC_Os02g04680	OsSPL3 - SBP-box gene family member, expressed	3.5	1959-1981
ath-miR156a_R+3	LOC_Os02g04680	OsSPL3 - SBP-box gene family member, expressed	3.5	1962-1984
ath-miR156a_R+3	LOC_Os04g25784	expressed protein	4	989-1010	LOC_Os04g25784					LOC_Os04g25784
ath-miR156a_R+3	LOC_Os04g25784	expressed protein	4	1404-1425	LOC_Os04g25784					LOC_Os04g25784
ath-miR156a_R+3	LOC_Os04g25784	expressed protein	4	1585-1606	LOC_Os04g25784					LOC_Os04g25784
bdi-miR156b-5p_R+1	LOC_Os04g46580	OsSPL7 - SBP-box gene family member, expressed	1.5	817-837				LOC_Os04g46580	LOC_Os04g46580		LOC_Os04g46580
bdi-miR156b-5p_R+1	LOC_Os11g30370	OsSPL19 - SBP-box gene family member, expressed	2	1090-1110				LOC_Os11g30370	LOC_Os11g30370		LOC_Os11g30370
bdi-miR156b-5p_R+1	LOC_Os09g32944	OsSPL18 - SBP-box gene family member, expressed	2	1033-1053				LOC_Os09g32944	LOC_Os09g32944		LOC_Os09g32944
bdi-miR156b-5p_R+1	LOC_Os09g31438	OsSPL17 - SBP-box gene family member, expressed	2	808-828				LOC_Os09g31438	LOC_Os09g31438		LOC_Os09g31438
bdi-miR156b-5p_R+1	LOC_Os06g45310	OsSPL11 - SBP-box gene family member, expressed	2	853-873				LOC_Os06g45310	LOC_Os06g45310		LOC_Os06g45310	LOC_Os06g45310
bdi-miR156b-5p_R+1	LOC_Os02g07780	OsSPL4 - SBP-box gene family member, expressed	2	986-1006				LOC_Os02g07780	LOC_Os02g07780		LOC_Os02g07780
bdi-miR156b-5p_R+1	LOC_Os08g41940	OsSPL16 - SBP-box gene family member, expressed	2	1053-1073				LOC_Os08g41940	LOC_Os08g41940		LOC_Os08g41940	LOC_Os08g41940
bdi-miR156b-5p_R+1	LOC_Os08g39890	OsSPL14 - SBP-box gene family member, expressed	2	991-1011				LOC_Os08g39890	LOC_Os08g39890		LOC_Os08g39890
bdi-miR156b-5p_R+1	LOC_Os01g69830	OsSPL2 - SBP-box gene family member, expressed	2	1152-1172				LOC_Os01g69830	LOC_Os01g69830		LOC_Os01g69830	LOC_Os01g69830
bdi-miR156b-5p_R+1	LOC_Os06g49010	OsSPL12 - SBP-box gene family member, expressed	2	1438-1458				LOC_Os06g49010	LOC_Os06g49010		LOC_Os06g49010
bdi-miR156b-5p_R+1	LOC_Os06g49010	OsSPL12 - SBP-box gene family member, expressed	2	1493-1513				LOC_Os06g49010	LOC_Os06g49010		LOC_Os06g49010
bdi-miR156b-5p_R+1	LOC_Os06g49010	OsSPL12 - SBP-box gene family member, expressed	2	1637-1657				LOC_Os06g49010	LOC_Os06g49010		LOC_Os06g49010
bdi-miR156b-5p_R+1	LOC_Os06g49010	OsSPL12 - SBP-box gene family member, expressed	2	1685-1705				LOC_Os06g49010	LOC_Os06g49010		LOC_Os06g49010
bdi-miR156b-5p_R+1	LOC_Os06g49010	OsSPL12 - SBP-box gene family member, expressed	2	1841-1861				LOC_Os06g49010	LOC_Os06g49010		LOC_Os06g49010
bdi-miR156b-5p_R+1	LOC_Os06g49010	OsSPL12 - SBP-box gene family member, expressed	2	2017-2037				LOC_Os06g49010	LOC_Os06g49010		LOC_Os06g49010
bdi-miR156b-5p_R+1	LOC_Os02g07780	OsSPL4 - SBP-box gene family member, expressed	2	2220-2240				LOC_Os02g07780	LOC_Os02g07780		LOC_Os02g07780
bdi-miR156b-5p_R+1	LOC_Os07g32170	OsSPL13 - SBP-box gene family member, expressed	3	663-683								LOC_Os07g32170
bdi-miR156b-5p_R+1	LOC_Os07g32170	OsSPL13 - SBP-box gene family member, expressed	3	851-871								LOC_Os07g32170
bdi-miR156b-5p_R+1	LOC_Os02g04680	OsSPL3 - SBP-box gene family member, expressed	3	1961-1981
bdi-miR156b-5p_R+1	LOC_Os02g04680	OsSPL3 - SBP-box gene family member, expressed	3	1964-1984
bdi-miR156b-5p_R+1	LOC_Os02g06600	receptor-like protein kinase 2 precursor, putative, expressed	3.5	2224-2243
bdi-miR156b-5p_R+1	LOC_Os06g06850	resistance protein LR10, putative, expressed	3.5	2097-2116		LOC_Os06g06850	LOC_Os06g06850			LOC_Os06g06850	LOC_Os06g06850	LOC_Os06g06850
bdi-miR156b-5p_R+1	LOC_Os09g33820	lecithine cholesterol acyltransferase, putative, expressed	4	1383-1403
bdi-miR156b-5p_R+1	LOC_Os04g25784	expressed protein	4	991-1010	LOC_Os04g25784					LOC_Os04g25784
bdi-miR156b-5p_R+1	LOC_Os04g25784	expressed protein	4	1406-1425	LOC_Os04g25784					LOC_Os04g25784
bdi-miR156b-5p_R+1	LOC_Os04g25784	expressed protein	4	1587-1606	LOC_Os04g25784					LOC_Os04g25784
bdi-miR156b-5p_R+1	LOC_Os04g53320	expressed protein	4	2-21
bdi-miR156b-5p_R+1	LOC_Os02g18810	pentatricopeptide, putative, expressed	4	2370-2391
bdi-miR5054_L+2	LOC_Os10g40220	expressed protein	3	686-705		LOC_Os10g40220		LOC_Os10g40220	LOC_Os10g40220	LOC_Os10g40220		LOC_Os10g40220
bdi-miR5054_L+2	LOC_Os09g29050	mitochondrial carrier protein, putative, expressed	3	417-435		LOC_Os09g29050		LOC_Os09g29050	LOC_Os09g29050	LOC_Os09g29050		LOC_Os09g29050
bdi-miR5054_L+2	LOC_Os03g51240	glycosyl hydrolases family 17, putative, expressed	3	1055-1073		LOC_Os03g51240		LOC_Os03g51240	LOC_Os03g51240	LOC_Os03g51240		LOC_Os03g51240
bdi-miR5054_L+2	LOC_Os03g51240	glycosyl hydrolases family 17, putative, expressed	3	1167-1185		LOC_Os03g51240		LOC_Os03g51240	LOC_Os03g51240	LOC_Os03g51240		LOC_Os03g51240
bdi-miR5054_L+2	LOC_Os03g51240	glycosyl hydrolases family 17, putative, expressed	3	1224-1242		LOC_Os03g51240		LOC_Os03g51240	LOC_Os03g51240	LOC_Os03g51240		LOC_Os03g51240
bdi-miR5054_L+2	LOC_Os08g37370	mitochondrial carrier protein, putative, expressed	3	701-719		LOC_Os08g37370		LOC_Os08g37370	LOC_Os08g37370	LOC_Os08g37370		LOC_Os08g37370
bdi-miR5054_L+2	LOC_Os08g37370	mitochondrial carrier protein, putative, expressed	3	828-846		LOC_Os08g37370		LOC_Os08g37370	LOC_Os08g37370	LOC_Os08g37370		LOC_Os08g37370
bdi-miR5054_L+2	LOC_Os05g37050	MYB family transcription factor, putative, expressed	4	282-302		LOC_Os05g37050		LOC_Os05g37050	LOC_Os05g37050	LOC_Os05g37050		LOC_Os05g37050
bdi-miR5054_L+2	LOC_Os03g08500	AP2 domain containing protein, expressed	4	364-383		LOC_Os03g08500		LOC_Os03g08500	LOC_Os03g08500	LOC_Os03g08500		LOC_Os03g08500
bdi-miR5054_L+2	LOC_Os03g08490	AP2 domain containing protein, expressed	4	360-379		LOC_Os03g08490		LOC_Os03g08490	LOC_Os03g08490	LOC_Os03g08490		LOC_Os03g08490
bdi-miR5054_L+2	LOC_Os02g01780	expressed protein	4	321-340		LOC_Os02g01780		LOC_Os02g01780	LOC_Os02g01780	LOC_Os02g01780		LOC_Os02g01780
bdi-miR5054_L+2	LOC_Os12g08970	hypothetical protein	4	400-419		LOC_Os12g08970		LOC_Os12g08970	LOC_Os12g08970	LOC_Os12g08970		LOC_Os12g08970
bdi-miR5054_L+2	LOC_Os12g06140	expressed protein	4	291-310		LOC_Os12g06140		LOC_Os12g06140	LOC_Os12g06140	LOC_Os12g06140		LOC_Os12g06140
bdi-miR5054_L+2	LOC_Os01g66350	DUF647 domain containing protein, putative, expressed	4	161-180		LOC_Os01g66350		LOC_Os01g66350	LOC_Os01g66350	LOC_Os01g66350		LOC_Os01g66350
bdi-miR5054_L+2	LOC_Os03g10650	cyclin, putative, expressed	4	329-348		LOC_Os03g10650		LOC_Os03g10650	LOC_Os03g10650	LOC_Os03g10650		LOC_Os03g10650
bdi-miR5054_L+2	LOC_Os09g23650	FAM10 family protein, putative, expressed	4	1452-1471		LOC_Os09g23650		LOC_Os09g23650	LOC_Os09g23650	LOC_Os09g23650		LOC_Os09g23650
bdi-miR5054_L+2	LOC_Os08g27678	protease inhibitor/seed storage/LTP family, putative, expressed	4	125-144		LOC_Os08g27678		LOC_Os08g27678	LOC_Os08g27678	LOC_Os08g27678		LOC_Os08g27678
bdi-miR5054_L+2	LOC_Os05g47730	LTPL153 - Protease inhibitor/seed storage/LTP family protein precursor, expressed	4	199-218		LOC_Os05g47730		LOC_Os05g47730	LOC_Os05g47730	LOC_Os05g47730		LOC_Os05g47730
bdi-miR5054_L+2	LOC_Os04g03910	expressed protein	4	915-933		LOC_Os04g03910		LOC_Os04g03910	LOC_Os04g03910	LOC_Os04g03910		LOC_Os04g03910
bdi-miR5054_L+2	LOC_Os02g13330	bet v I allergen family protein, putative, expressed	4	264-282		LOC_Os02g13330		LOC_Os02g13330	LOC_Os02g13330	LOC_Os02g13330		LOC_Os02g13330
bdi-miR5054_L+2	LOC_Os05g49930	GRAS family transcription factor domain containing protein, expressed	4	1429-1449		LOC_Os05g49930		LOC_Os05g49930	LOC_Os05g49930	LOC_Os05g49930		LOC_Os05g49930
bdi-miR5054_L+2	LOC_Os10g27320	expressed protein	4	82-102		LOC_Os10g27320		LOC_Os10g27320	LOC_Os10g27320	LOC_Os10g27320		LOC_Os10g27320
bdi-miR5054_L+2	LOC_Os08g32470	expressed protein	3.5	558-577		LOC_Os08g32470		LOC_Os08g32470	LOC_Os08g32470	LOC_Os08g32470		LOC_Os08g32470
bdi-miR5054_L+2	LOC_Os02g32600	expressed protein	3.5	309-328		LOC_Os02g32600		LOC_Os02g32600	LOC_Os02g32600	LOC_Os02g32600		LOC_Os02g32600
bdi-miR5054_L+2	LOC_Os01g36760	expressed protein	3.5	36-56		LOC_Os01g36760		LOC_Os01g36760	LOC_Os01g36760	LOC_Os01g36760		LOC_Os01g36760
bdi-miR5054_L+2	LOC_Os07g35560	glucan endo-1,3-beta-glucosidase precursor, putative, expressed	3.5	416-434		LOC_Os07g35560		LOC_Os07g35560	LOC_Os07g35560	LOC_Os07g35560		LOC_Os07g35560
bdi-miR5054_L+2	LOC_Os07g35560	glucan endo-1,3-beta-glucosidase precursor, putative, expressed	3.5	445-463		LOC_Os07g35560		LOC_Os07g35560	LOC_Os07g35560	LOC_Os07g35560		LOC_Os07g35560
bdi-miR5054_L+2	LOC_Os07g35560	glucan endo-1,3-beta-glucosidase precursor, putative, expressed	3.5	537-555		LOC_Os07g35560		LOC_Os07g35560	LOC_Os07g35560	LOC_Os07g35560		LOC_Os07g35560
bdi-miR529-5p_L+2	LOC_Os08g39890	OsSPL14 - SBP-box gene family member, expressed	4	987-1009				LOC_Os08g39890	LOC_Os08g39890		LOC_Os08g39890
bdi-miR529-5p_L+2	LOC_Os07g29310	OsSAUR30 - Auxin-responsive SAUR gene family member, expressed	4	500-523					LOC_Os07g29310		LOC_Os07g29310
bdi-miR529-5p_L+2	LOC_Os11g42340	expressed protein	4	47-68					LOC_Os11g42340
bdi-miR529-5p_L+2	LOC_Os06g13800	expressed protein	4	18-39					LOC_Os06g13800		LOC_Os06g13800
bdi-miR529-5p_L+2	LOC_Os06g10260	cytochrome P450, putative, expressed	4	36-57					LOC_Os06g10260		LOC_Os06g10260
bdi-miR529-5p_L+2	LOC_Os09g25900	CSLC2 - cellulose synthase-like family C, expressed	4	1954-1975	LOC_Os09g25900		LOC_Os09g25900	LOC_Os09g25900	LOC_Os09g25900	LOC_Os09g25900	LOC_Os09g25900
bdi-miR529-5p_L+2	LOC_Os03g01890	START domain containing protein, expressed	4	1-24			LOC_Os03g01890	LOC_Os03g01890	LOC_Os03g01890		LOC_Os03g01890
bdi-miR529-5p_L+2	LOC_Os10g31864	expressed protein	4	11427-11450				LOC_Os10g31864	LOC_Os10g31864
bdi-miR529-5p_L+2	LOC_Os03g22420	AAA-type ATPase family protein, putative, expressed	4	86-107				LOC_Os03g22420	LOC_Os03g22420		LOC_Os03g22420
bdi-miR529-5p_L+2	LOC_Os04g42480	receptor-like protein kinase At3g46290 precursor, putative, expressed	4	369-390				LOC_Os04g42480	LOC_Os04g42480		LOC_Os04g42480
bdi-miR529-5p_L+2	LOC_Os10g21810	histidine kinase, putative, expressed	4	37-60				LOC_Os10g21810	LOC_Os10g21810		LOC_Os10g21810
bdi-miR529-5p_L+2	LOC_Os06g03970	receptor-like protein kinase 5 precursor, putative, expressed	4	17-38					LOC_Os06g03970		LOC_Os06g03970
cpa-miR535_R+1	LOC_Os02g09080	expressed protein	4	37-58							LOC_Os02g09080
cpa-miR535_R+1	LOC_Os06g45310	OsSPL11 - SBP-box gene family member, expressed	4	851-873				LOC_Os06g45310	LOC_Os06g45310		LOC_Os06g45310	LOC_Os06g45310
cpa-miR535_R+1	LOC_Os02g07780	OsSPL4 - SBP-box gene family member, expressed	4	984-1006				LOC_Os02g07780	LOC_Os02g07780		LOC_Os02g07780
cpa-miR535_R+1	LOC_Os05g05490	pentatricopeptide, putative, expressed	4	1715-1735							LOC_Os05g05490
cpa-miR535_R+1	LOC_Os02g07780	OsSPL4 - SBP-box gene family member, expressed	4	2218-2240				LOC_Os02g07780	LOC_Os02g07780		LOC_Os02g07780
csi-miR482a-3p_L-2R+2	LOC_Os01g20720	CC-NBS-LRR, putative, expressed	2.5	638-659		LOC_Os01g20720
csi-miR482a-3p_L-2R+2	LOC_Os12g32680	NB-ARC domain containing protein, expressed	4	554-575		LOC_Os12g32680
csi-miR482a-3p_L-2R+2	LOC_Os04g22090	NB-ARC domain containing protein, expressed	4	305-326		LOC_Os04g22090
csi-miR482a-3p_L-2R+2	LOC_Os08g12740	disease resistance protein RGA3, putative, expressed	4	915-936		LOC_Os08g12740
csi-miR482a-3p_L-2R+2	LOC_Os08g12740	disease resistance protein RGA3, putative, expressed	4	901-922		LOC_Os08g12740
gma-miR6300_R+3	LOC_Os07g15940	legume lectins beta domain containing protein, expressed	3	596-615		LOC_Os07g15940			LOC_Os07g15940	LOC_Os07g15940	LOC_Os07g15940
gma-miR6300_R+3	LOC_Os09g32280	thaumatin, putative, expressed	4	859-879		LOC_Os09g32280			LOC_Os09g32280	LOC_Os09g32280	LOC_Os09g32280
gma-miR6300_R+3	LOC_Os05g25430	receptor-like protein kinase At3g46290 precursor, putative, expressed	4	3284-3304		LOC_Os05g25430			LOC_Os05g25430	LOC_Os05g25430	LOC_Os05g25430	LOC_Os05g25430
gma-miR6300_R+3	LOC_Os05g25430	receptor-like protein kinase At3g46290 precursor, putative, expressed	4	4306-4326		LOC_Os05g25430			LOC_Os05g25430	LOC_Os05g25430	LOC_Os05g25430	LOC_Os05g25430
gma-miR6300_R+3	LOC_Os08g23880	No apical meristem protein, putative, expressed	4	835-855		LOC_Os08g23880			LOC_Os08g23880	LOC_Os08g23880	LOC_Os08g23880
gma-miR6300_R+3	LOC_Os06g46460	expressed protein	3.5	509-528		LOC_Os06g46460			LOC_Os06g46460	LOC_Os06g46460	LOC_Os06g46460
gma-miR6300_R+3	LOC_Os07g14160	polygalacturonase, putative, expressed	3.5	418-437		LOC_Os07g14160			LOC_Os07g14160	LOC_Os07g14160	LOC_Os07g14160
gma-miR6300_R+3	LOC_Os07g14160	polygalacturonase, putative, expressed	3.5	483-502		LOC_Os07g14160			LOC_Os07g14160	LOC_Os07g14160	LOC_Os07g14160
gma-miR6300_R+3	LOC_Os07g14160	polygalacturonase, putative, expressed	3.5	476-495		LOC_Os07g14160			LOC_Os07g14160	LOC_Os07g14160	LOC_Os07g14160
hbr-miR6173_L+1	LOC_Os02g24134	Sec1 family transport protein, putative, expressed	4	1431-1451		LOC_Os02g24134						LOC_Os02g24134
hbr-miR6173_L+1	LOC_Os11g39670	seryl-tRNA synthetase, putative, expressed	3.5	2253-2274		LOC_Os11g39670						LOC_Os11g39670
hbr-miR6173_L+1	LOC_Os11g39670	seryl-tRNA synthetase, putative, expressed	3.5	2260-2281		LOC_Os11g39670						LOC_Os11g39670
hvu-miR1436_L+3_2ss5CT13GA	LOC_Os03g48010	exostosin, putative, expressed	0	2426-2449	LOC_Os03g48010	LOC_Os03g48010			LOC_Os03g48010	LOC_Os03g48010	LOC_Os03g48010	LOC_Os03g48010
hvu-miR1436_L+3_2ss5CT13GA	LOC_Os07g09675	expressed protein	0	2498-2521	LOC_Os07g09675	LOC_Os07g09675			LOC_Os07g09675	LOC_Os07g09675		LOC_Os07g09675
hvu-miR1436_L+3_2ss5CT13GA	LOC_Os09g37710	NIN, putative, expressed	0	3478-3501	LOC_Os09g37710	LOC_Os09g37710			LOC_Os09g37710	LOC_Os09g37710		LOC_Os09g37710
hvu-miR1436_L+3_2ss5CT13GA	LOC_Os09g37710	NIN, putative, expressed	0	3535-3558	LOC_Os09g37710	LOC_Os09g37710			LOC_Os09g37710	LOC_Os09g37710		LOC_Os09g37710
hvu-miR1436_L+3_2ss5CT13GA	LOC_Os06g38210	expressed protein	0	494-517	LOC_Os06g38210	LOC_Os06g38210		LOC_Os06g38210	LOC_Os06g38210	LOC_Os06g38210		LOC_Os06g38210
hvu-miR1436_L+3_2ss5CT13GA	LOC_Os04g31020	expressed protein	1	513-536	LOC_Os04g31020	LOC_Os04g31020			LOC_Os04g31020	LOC_Os04g31020		LOC_Os04g31020
hvu-miR1436_L+3_2ss5CT13GA	LOC_Os05g25890	expressed protein	1	123-146	LOC_Os05g25890	LOC_Os05g25890			LOC_Os05g25890	LOC_Os05g25890		LOC_Os05g25890
hvu-miR1436_L+3_2ss5CT13GA	LOC_Os01g41730	serine/threonine-protein kinase, putative, expressed	2	1150-1173	LOC_Os01g41730	LOC_Os01g41730			LOC_Os01g41730	LOC_Os01g41730		LOC_Os01g41730
hvu-miR1436_L+3_2ss5CT13GA	LOC_Os07g40450	expressed protein	2	84-107	LOC_Os07g40450	LOC_Os07g40450			LOC_Os07g40450	LOC_Os07g40450		LOC_Os07g40450
hvu-miR1436_L+3_2ss5CT13GA	LOC_Os03g63370	CRAL/TRIO domain containing protein, expressed	2	1252-1275	LOC_Os03g63370	LOC_Os03g63370			LOC_Os03g63370	LOC_Os03g63370		LOC_Os03g63370
hvu-miR1436_L+3_2ss5CT13GA	LOC_Os02g10210	expressed protein	2	815-838	LOC_Os02g10210	LOC_Os02g10210	LOC_Os02g10210		LOC_Os02g10210	LOC_Os02g10210		LOC_Os02g10210
hvu-miR1436_L+3_2ss5CT13GA	LOC_Os09g36320	tyrosine protein kinase domain containing protein, putative, expressed	2	1582-1605	LOC_Os09g36320	LOC_Os09g36320			LOC_Os09g36320	LOC_Os09g36320		LOC_Os09g36320
hvu-miR1436_L+3_2ss5CT13GA	LOC_Os07g43390	4-alpha-glucanotransferase, chloroplast precursor, putative, expressed	2	2073-2096	LOC_Os07g43390	LOC_Os07g43390			LOC_Os07g43390	LOC_Os07g43390		LOC_Os07g43390
hvu-miR1436_L+3_2ss5CT13GA	LOC_Os03g15350	Sel1 repeat domain containing protein, putative, expressed	2	2441-2464	LOC_Os03g15350	LOC_Os03g15350			LOC_Os03g15350	LOC_Os03g15350		LOC_Os03g15350
hvu-miR1436_L+3_2ss5CT13GA	LOC_Os01g63880	expressed protein	2	2151-2174	LOC_Os01g63880	LOC_Os01g63880			LOC_Os01g63880	LOC_Os01g63880		LOC_Os01g63880
hvu-miR1436_L+3_2ss5CT13GA	LOC_Os06g11500	MCM9 - Putative minichromosome maintenance MCM family subunit 9, expressed	2	2478-2501	LOC_Os06g11500	LOC_Os06g11500			LOC_Os06g11500	LOC_Os06g11500		LOC_Os06g11500
hvu-miR1436_L+3_2ss5CT13GA	LOC_Os02g48194	expressed protein	3	519-542	LOC_Os02g48194	LOC_Os02g48194				LOC_Os02g48194		LOC_Os02g48194
hvu-miR1436_L+3_2ss5CT13GA	LOC_Os09g27690	expressed protein	3	845-868	LOC_Os09g27690	LOC_Os09g27690				LOC_Os09g27690		LOC_Os09g27690
hvu-miR1436_L+3_2ss5CT13GA	LOC_Os03g24760	terpene synthase, putative, expressed	3	1527-1550	LOC_Os03g24760					LOC_Os03g24760		LOC_Os03g24760
hvu-miR1436_L+3_2ss5CT13GA	LOC_Os12g32610	expressed protein	3	726-749	LOC_Os12g32610	LOC_Os12g32610				LOC_Os12g32610		LOC_Os12g32610
hvu-miR1436_L+3_2ss5CT13GA	LOC_Os11g48070	GDSL-like lipase/acylhydrolase, putative, expressed	3	1388-1411	LOC_Os11g48070	LOC_Os11g48070				LOC_Os11g48070		LOC_Os11g48070
hvu-miR1436_L+3_2ss5CT13GA	LOC_Os08g40440	dihydroflavonol-4-reductase, putative, expressed	3	1282-1305	LOC_Os08g40440	LOC_Os08g40440				LOC_Os08g40440		LOC_Os08g40440
hvu-miR1436_L+3_2ss5CT13GA	LOC_Os12g31860	ureide permease, putative, expressed	3	1215-1238	LOC_Os12g31860	LOC_Os12g31860				LOC_Os12g31860		LOC_Os12g31860
hvu-miR1436_L+3_2ss5CT13GA	LOC_Os11g31450	expressed protein	3	1922-1945	LOC_Os11g31450	LOC_Os11g31450				LOC_Os11g31450		LOC_Os11g31450
hvu-miR1436_L+3_2ss5CT13GA	LOC_Os01g12820	harpin-induced protein, putative, expressed	3	1383-1406	LOC_Os01g12820	LOC_Os01g12820			LOC_Os01g12820	LOC_Os01g12820		LOC_Os01g12820
hvu-miR1436_L+3_2ss5CT13GA	LOC_Os08g38620	expressed protein	3	827-850	LOC_Os08g38620	LOC_Os08g38620				LOC_Os08g38620		LOC_Os08g38620
hvu-miR1436_L+3_2ss5CT13GA	LOC_Os12g35480	expressed protein	3	1613-1636	LOC_Os12g35480	LOC_Os12g35480				LOC_Os12g35480		LOC_Os12g35480
hvu-miR1436_L+3_2ss5CT13GA	LOC_Os02g14290	scramblase, putative, expressed	3	969-992	LOC_Os02g14290	LOC_Os02g14290			LOC_Os02g14290	LOC_Os02g14290		LOC_Os02g14290
hvu-miR1436_L+3_2ss5CT13GA	LOC_Os03g49126	expressed protein	3	2023-2046	LOC_Os03g49126	LOC_Os03g49126			LOC_Os03g49126	LOC_Os03g49126		LOC_Os03g49126
hvu-miR1436_L+3_2ss5CT13GA	LOC_Os01g52864	transmembrane protein, putative, expressed	3	1654-1677	LOC_Os01g52864	LOC_Os01g52864			LOC_Os01g52864	LOC_Os01g52864		LOC_Os01g52864
hvu-miR1436_L+3_2ss5CT13GA	LOC_Os01g52864	transmembrane protein, putative, expressed	3	1657-1680	LOC_Os01g52864	LOC_Os01g52864			LOC_Os01g52864	LOC_Os01g52864		LOC_Os01g52864
hvu-miR1436_L+3_2ss5CT13GA	LOC_Os01g52864	transmembrane protein, putative, expressed	3	1659-1682	LOC_Os01g52864	LOC_Os01g52864			LOC_Os01g52864	LOC_Os01g52864		LOC_Os01g52864
hvu-miR1436_L+3_2ss5CT13GA	LOC_Os06g08080	inorganic H+ pyrophosphatase, putative, expressed	3	2810-2833	LOC_Os06g08080	LOC_Os06g08080				LOC_Os06g08080		LOC_Os06g08080
hvu-miR1436_L+3_2ss5CT13GA	LOC_Os01g52864	transmembrane protein, putative, expressed	3	1751-1774	LOC_Os01g52864	LOC_Os01g52864			LOC_Os01g52864	LOC_Os01g52864		LOC_Os01g52864
hvu-miR1436_L+3_2ss5CT13GA	LOC_Os02g43560	WRKY34, expressed	3	2725-2748	LOC_Os02g43560	LOC_Os02g43560			LOC_Os02g43560	LOC_Os02g43560		LOC_Os02g43560
hvu-miR1436_L+3_2ss5CT13GA	LOC_Os03g05200	DENN domain containing protein, expressed	3	3469-3492	LOC_Os03g05200	LOC_Os03g05200				LOC_Os03g05200		LOC_Os03g05200
hvu-miR1436_L+3_2ss5CT13GA	LOC_Os09g28180	D-mannose binding lectin family protein, expressed	3	3804-3827	LOC_Os09g28180	LOC_Os09g28180				LOC_Os09g28180		LOC_Os09g28180
hvu-miR1436_L+3_2ss5CT13GA	LOC_Os03g05200	DENN domain containing protein, expressed	3	3656-3679	LOC_Os03g05200	LOC_Os03g05200				LOC_Os03g05200		LOC_Os03g05200
hvu-miR1436_L+3_2ss5CT13GA	LOC_Os05g43570	AGC_AGC_other_NDRh_TRCd.2 - ACG kinases include homologs to PKA, PKG and PKC, expressed	3	2563-2586	LOC_Os05g43570	LOC_Os05g43570			LOC_Os05g43570	LOC_Os05g43570		LOC_Os05g43570
hvu-miR1436_L+3_2ss5CT13GA	LOC_Os12g16350	enoyl-CoA hydratase/isomerase family protein, putative, expressed	3	3279-3302	LOC_Os12g16350	LOC_Os12g16350			LOC_Os12g16350	LOC_Os12g16350		LOC_Os12g16350
hvu-miR1436_L+3_2ss5CT13GA	LOC_Os06g23504	DTW domain containing protein, putative, expressed	3	1261-1284	LOC_Os06g23504	LOC_Os06g23504				LOC_Os06g23504		LOC_Os06g23504
hvu-miR1436_L+3_2ss5CT13GA	LOC_Os01g63050	expressed protein	3	1814-1837	LOC_Os01g63050	LOC_Os01g63050			LOC_Os01g63050	LOC_Os01g63050		LOC_Os01g63050
hvu-miR1436_L+3_2ss5CT13GA	LOC_Os09g10710	R-interacting factor 1, putative, expressed	3	1996-2019	LOC_Os09g10710	LOC_Os09g10710			LOC_Os09g10710	LOC_Os09g10710		LOC_Os09g10710
hvu-miR1436_L+3_2ss5CT13GA	LOC_Os09g10710	R-interacting factor 1, putative, expressed	3	2010-2033	LOC_Os09g10710	LOC_Os09g10710			LOC_Os09g10710	LOC_Os09g10710		LOC_Os09g10710
hvu-miR1436_L+3_2ss5CT13GA	LOC_Os09g10710	R-interacting factor 1, putative, expressed	3	2431-2454	LOC_Os09g10710	LOC_Os09g10710			LOC_Os09g10710	LOC_Os09g10710		LOC_Os09g10710
hvu-miR1436_L+3_2ss5CT13GA	LOC_Os10g05069	lysosomal alpha-mannosidase precursor, putative, expressed	3	307-330	LOC_Os10g05069	LOC_Os10g05069				LOC_Os10g05069		LOC_Os10g05069
hvu-miR1436_L+3_2ss5CT13GA	LOC_Os03g19480	SET domain containing protein, expressed	3	3153-3177	LOC_Os03g19480	LOC_Os03g19480	LOC_Os03g19480	LOC_Os03g19480		LOC_Os03g19480		LOC_Os03g19480
hvu-miR1436_L+3_2ss5CT13GA	LOC_Os02g50710	expressed protein	4	515-538	LOC_Os02g50710					LOC_Os02g50710		LOC_Os02g50710
hvu-miR1436_L+3_2ss5CT13GA	LOC_Os12g44250	vesicle-associated membrane protein, putative, expressed	4	841-864	LOC_Os12g44250					LOC_Os12g44250		LOC_Os12g44250
hvu-miR1436_L+3_2ss5CT13GA	LOC_Os03g40600	cytochrome P450 78A11, putative, expressed	4	688-711	LOC_Os03g40600					LOC_Os03g40600		LOC_Os03g40600
hvu-miR1436_L+3_2ss5CT13GA	LOC_Os06g12455	expressed protein	4	805-828	LOC_Os06g12455					LOC_Os06g12455		LOC_Os06g12455
hvu-miR1436_L+3_2ss5CT13GA	LOC_Os06g03960	expressed protein	4	397-420	LOC_Os06g03960					LOC_Os06g03960		LOC_Os06g03960
hvu-miR1436_L+3_2ss5CT13GA	LOC_Os05g05760	expressed protein	4	1266-1289	LOC_Os05g05760					LOC_Os05g05760		LOC_Os05g05760
hvu-miR1436_L+3_2ss5CT13GA	LOC_Os08g41000	extracellular ligand-gated ion channel, putative, expressed	4	1463-1486	LOC_Os08g41000					LOC_Os08g41000		LOC_Os08g41000
hvu-miR1436_L+3_2ss5CT13GA	LOC_Os09g33930	farnesyltransferase/geranylgeranyltransferase type-1 subunitalpha, putative, expressed	4	1302-1325	LOC_Os09g33930					LOC_Os09g33930		LOC_Os09g33930
hvu-miR1436_L+3_2ss5CT13GA	LOC_Os06g39330	UDP-glucoronosyl and UDP-glucosyl transferase domain containing protein, expressed	4	1627-1650	LOC_Os06g39330	LOC_Os06g39330			LOC_Os06g39330	LOC_Os06g39330		LOC_Os06g39330
hvu-miR1436_L+3_2ss5CT13GA	LOC_Os09g33930	farnesyltransferase/geranylgeranyltransferase type-1 subunitalpha, putative, expressed	4	1380-1403	LOC_Os09g33930					LOC_Os09g33930		LOC_Os09g33930
hvu-miR1436_L+3_2ss5CT13GA	LOC_Os09g33930	farnesyltransferase/geranylgeranyltransferase type-1 subunitalpha, putative, expressed	4	1381-1404	LOC_Os09g33930					LOC_Os09g33930		LOC_Os09g33930
hvu-miR1436_L+3_2ss5CT13GA	LOC_Os09g33930	farnesyltransferase/geranylgeranyltransferase type-1 subunitalpha, putative, expressed	4	1384-1407	LOC_Os09g33930					LOC_Os09g33930		LOC_Os09g33930
hvu-miR1436_L+3_2ss5CT13GA	LOC_Os04g58070	aspartic proteinase nepenthesin precursor, putative, expressed	4	1496-1519	LOC_Os04g58070					LOC_Os04g58070		LOC_Os04g58070
hvu-miR1436_L+3_2ss5CT13GA	LOC_Os02g29140	ankyrin, putative, expressed	4	1521-1544	LOC_Os02g29140					LOC_Os02g29140		LOC_Os02g29140
hvu-miR1436_L+3_2ss5CT13GA	LOC_Os02g21460	uncharacterized protein yqjG, putative, expressed	4	1502-1525	LOC_Os02g21460					LOC_Os02g21460		LOC_Os02g21460
hvu-miR1436_L+3_2ss5CT13GA	LOC_Os10g38110	cytochrome P450, putative, expressed	4	151-174	LOC_Os10g38110					LOC_Os10g38110		LOC_Os10g38110
hvu-miR1436_L+3_2ss5CT13GA	LOC_Os09g33930	farnesyltransferase/geranylgeranyltransferase type-1 subunitalpha, putative, expressed	4	1667-1690	LOC_Os09g33930					LOC_Os09g33930		LOC_Os09g33930
hvu-miR1436_L+3_2ss5CT13GA	LOC_Os09g35830	RNA recognition motif containing protein, putative, expressed	4	1771-1794	LOC_Os09g35830					LOC_Os09g35830		LOC_Os09g35830
hvu-miR1436_L+3_2ss5CT13GA	LOC_Os09g35830	RNA recognition motif containing protein, putative, expressed	4	1788-1811	LOC_Os09g35830					LOC_Os09g35830		LOC_Os09g35830
hvu-miR1436_L+3_2ss5CT13GA	LOC_Os01g34620	OsGrx_S15.1 - glutaredoxin subgroup II, expressed	4	467-490	LOC_Os01g34620				LOC_Os01g34620	LOC_Os01g34620		LOC_Os01g34620
hvu-miR1436_L+3_2ss5CT13GA	LOC_Os05g45580	expressed protein	4	2002-2025	LOC_Os05g45580	LOC_Os05g45580			LOC_Os05g45580	LOC_Os05g45580		LOC_Os05g45580
hvu-miR1436_L+3_2ss5CT13GA	LOC_Os07g44920	expressed protein	4	696-719	LOC_Os07g44920					LOC_Os07g44920		LOC_Os07g44920
hvu-miR1436_L+3_2ss5CT13GA	LOC_Os09g35830	RNA recognition motif containing protein, putative, expressed	4	2404-2427	LOC_Os09g35830					LOC_Os09g35830		LOC_Os09g35830
hvu-miR1436_L+3_2ss5CT13GA	LOC_Os11g35340	methyltransferase, putative, expressed	4	1200-1223	LOC_Os11g35340					LOC_Os11g35340		LOC_Os11g35340
hvu-miR1436_L+3_2ss5CT13GA	LOC_Os09g35830	RNA recognition motif containing protein, putative, expressed	4	2458-2481	LOC_Os09g35830					LOC_Os09g35830		LOC_Os09g35830
hvu-miR1436_L+3_2ss5CT13GA	LOC_Os04g49160	zinc finger, C3HC4 type domain containing protein, expressed	4	1060-1083	LOC_Os04g49160					LOC_Os04g49160		LOC_Os04g49160
hvu-miR1436_L+3_2ss5CT13GA	LOC_Os09g23620	MYB family transcription factor, putative, expressed	4	1022-1045	LOC_Os09g23620	LOC_Os09g23620			LOC_Os09g23620	LOC_Os09g23620		LOC_Os09g23620
hvu-miR1436_L+3_2ss5CT13GA	LOC_Os01g16060	expressed protein	4	1105-1128	LOC_Os01g16060					LOC_Os01g16060		LOC_Os01g16060
hvu-miR1436_L+3_2ss5CT13GA	LOC_Os03g08530	aminotransferase, classes I and II, domain containing protein, expressed	4	1872-1895	LOC_Os03g08530	LOC_Os03g08530			LOC_Os03g08530	LOC_Os03g08530		LOC_Os03g08530
hvu-miR1436_L+3_2ss5CT13GA	LOC_Os11g40680	MBTB64 - Bric-a-Brac, Tramtrack, Broad Complex BTB domain with Meprin and TRAF Homology MATH domain, expressed	4	1338-1361	LOC_Os11g40680					LOC_Os11g40680		LOC_Os11g40680
hvu-miR1436_L+3_2ss5CT13GA	LOC_Os02g49620	expressed protein	4	1707-1730	LOC_Os02g49620	LOC_Os02g49620			LOC_Os02g49620	LOC_Os02g49620		LOC_Os02g49620
hvu-miR1436_L+3_2ss5CT13GA	LOC_Os09g36100	expressed protein	4	640-663	LOC_Os09g36100	LOC_Os09g36100	LOC_Os09g36100		LOC_Os09g36100	LOC_Os09g36100		LOC_Os09g36100
hvu-miR1436_L+3_2ss5CT13GA	LOC_Os05g46490	mov34 family protein, putative, expressed	4	1878-1901	LOC_Os05g46490	LOC_Os05g46490			LOC_Os05g46490	LOC_Os05g46490		LOC_Os05g46490
hvu-miR1436_L+3_2ss5CT13GA	LOC_Os08g37444	signal recognition particle receptor, putative, expressed	4	1961-1984	LOC_Os08g37444					LOC_Os08g37444		LOC_Os08g37444
hvu-miR1436_L+3_2ss5CT13GA	LOC_Os01g61010	nodulin, putative, expressed	4	2654-2677	LOC_Os01g61010					LOC_Os01g61010		LOC_Os01g61010
hvu-miR1436_L+3_2ss5CT13GA	LOC_Os08g37444	signal recognition particle receptor, putative, expressed	4	2061-2084	LOC_Os08g37444					LOC_Os08g37444		LOC_Os08g37444
hvu-miR1436_L+3_2ss5CT13GA	LOC_Os02g02980	MATE domain containing protein, expressed	4	1938-1961	LOC_Os02g02980	LOC_Os02g02980			LOC_Os02g02980	LOC_Os02g02980		LOC_Os02g02980
hvu-miR1436_L+3_2ss5CT13GA	LOC_Os01g57630	pentatricopeptide containing protein, putative, expressed	4	1593-1616	LOC_Os01g57630					LOC_Os01g57630		LOC_Os01g57630
hvu-miR1436_L+3_2ss5CT13GA	LOC_Os12g21784	expressed protein	4	427-450	LOC_Os12g21784					LOC_Os12g21784		LOC_Os12g21784
hvu-miR1436_L+3_2ss5CT13GA	LOC_Os01g61010	nodulin, putative, expressed	4	2992-3015	LOC_Os01g61010					LOC_Os01g61010		LOC_Os01g61010
hvu-miR1436_L+3_2ss5CT13GA	LOC_Os11g47160	receptor kinase 1, putative, expressed	4	2497-2520	LOC_Os11g47160	LOC_Os11g47160			LOC_Os11g47160	LOC_Os11g47160		LOC_Os11g47160
hvu-miR1436_L+3_2ss5CT13GA	LOC_Os09g02214	Citrate transporter protein, putative, expressed	4	3300-3323	LOC_Os09g02214	LOC_Os09g02214			LOC_Os09g02214	LOC_Os09g02214		LOC_Os09g02214
hvu-miR1436_L+3_2ss5CT13GA	LOC_Os12g18960	integral membrane protein DUF6 containing protein, expressed	4	1715-1738	LOC_Os12g18960					LOC_Os12g18960		LOC_Os12g18960
hvu-miR1436_L+3_2ss5CT13GA	LOC_Os09g07320	ethanol tolerance protein GEKO1, putative, expressed	4	1094-1117	LOC_Os09g07320	LOC_Os09g07320			LOC_Os09g07320	LOC_Os09g07320		LOC_Os09g07320
hvu-miR1436_L+3_2ss5CT13GA	LOC_Os08g32500	nucleobase-ascorbate transporter, putative, expressed	4	19-42	LOC_Os08g32500					LOC_Os08g32500		LOC_Os08g32500
hvu-miR1436_L+3_2ss5CT13GA	LOC_Os02g17940	leucoanthocyanidin dioxygenase, putative, expressed	4	1349-1371	LOC_Os02g17940					LOC_Os02g17940		LOC_Os02g17940
hvu-miR1436_L+3_2ss5CT13GA	LOC_Os01g18850	OsSPL1 - SBP-box gene family member, expressed	4	3094-3117	LOC_Os01g18850	LOC_Os01g18850			LOC_Os01g18850	LOC_Os01g18850		LOC_Os01g18850
hvu-miR1436_L+3_2ss5CT13GA	LOC_Os02g17940	leucoanthocyanidin dioxygenase, putative, expressed	4	1567-1589	LOC_Os02g17940					LOC_Os02g17940		LOC_Os02g17940
hvu-miR1436_L+3_2ss5CT13GA	LOC_Os01g18850	OsSPL1 - SBP-box gene family member, expressed	4	3232-3255	LOC_Os01g18850	LOC_Os01g18850			LOC_Os01g18850	LOC_Os01g18850		LOC_Os01g18850
hvu-miR1436_L+3_2ss5CT13GA	LOC_Os02g17940	leucoanthocyanidin dioxygenase, putative, expressed	4	1579-1601	LOC_Os02g17940					LOC_Os02g17940		LOC_Os02g17940
hvu-miR1436_L+3_2ss5CT13GA	LOC_Os02g17940	leucoanthocyanidin dioxygenase, putative, expressed	4	1608-1630	LOC_Os02g17940					LOC_Os02g17940		LOC_Os02g17940
hvu-miR1436_L+3_2ss5CT13GA	LOC_Os02g17940	leucoanthocyanidin dioxygenase, putative, expressed	4	1625-1647	LOC_Os02g17940					LOC_Os02g17940		LOC_Os02g17940
hvu-miR1436_L+3_2ss5CT13GA	LOC_Os02g17940	leucoanthocyanidin dioxygenase, putative, expressed	4	1637-1659	LOC_Os02g17940					LOC_Os02g17940		LOC_Os02g17940
hvu-miR1436_L+3_2ss5CT13GA	LOC_Os04g39160	RNA-dependent RNA polymerase, putative, expressed	4	3886-3909	LOC_Os04g39160	LOC_Os04g39160			LOC_Os04g39160	LOC_Os04g39160		LOC_Os04g39160
hvu-miR1436_L+3_2ss5CT13GA	LOC_Os09g17344	expressed protein	4	487-510	LOC_Os09g17344					LOC_Os09g17344		LOC_Os09g17344
hvu-miR1436_L+3_2ss5CT13GA	LOC_Os01g18850	OsSPL1 - SBP-box gene family member, expressed	4	3485-3508	LOC_Os01g18850	LOC_Os01g18850			LOC_Os01g18850	LOC_Os01g18850		LOC_Os01g18850
hvu-miR1436_L+3_2ss5CT13GA	LOC_Os01g18850	OsSPL1 - SBP-box gene family member, expressed	4	3570-3593	LOC_Os01g18850	LOC_Os01g18850			LOC_Os01g18850	LOC_Os01g18850		LOC_Os01g18850
hvu-miR1436_L+3_2ss5CT13GA	LOC_Os06g45890	MYB family transcription factor, putative, expressed	4	1435-1458	LOC_Os06g45890					LOC_Os06g45890		LOC_Os06g45890
hvu-miR1436_L+3_2ss5CT13GA	LOC_Os11g16530	mal, putative, expressed	4	3284-3307	LOC_Os11g16530					LOC_Os11g16530		LOC_Os11g16530
hvu-miR1436_L+3_2ss5CT13GA	LOC_Os05g40180	serine/threonine-protein kinase stt7, chloroplast precursor, putative, expressed	4	3205-3228	LOC_Os05g40180	LOC_Os05g40180			LOC_Os05g40180	LOC_Os05g40180		LOC_Os05g40180
hvu-miR1436_L+3_2ss5CT13GA	LOC_Os09g10340	cytochrome P450, putative, expressed	4	1680-1702	LOC_Os09g10340					LOC_Os09g10340		LOC_Os09g10340
hvu-miR1436_L+3_2ss5CT13GA	LOC_Os10g25420	GDSL-like lipase/acylhydrolase, putative, expressed	4	1402-1424	LOC_Os10g25420					LOC_Os10g25420		LOC_Os10g25420
hvu-miR1436_L+3_2ss5CT13GA	LOC_Os09g31506	dihydroflavonol-4-reductase, putative, expressed	1.5	1316-1339	LOC_Os09g31506	LOC_Os09g31506			LOC_Os09g31506	LOC_Os09g31506		LOC_Os09g31506
hvu-miR1436_L+3_2ss5CT13GA	LOC_Os02g53000	lysM domain-containing GPI-anchored protein precursor, putative, expressed	1.5	1267-1290	LOC_Os02g53000	LOC_Os02g53000			LOC_Os02g53000	LOC_Os02g53000		LOC_Os02g53000
hvu-miR1436_L+3_2ss5CT13GA	LOC_Os09g29210	purine permease, putative, expressed	1.5	999-1022	LOC_Os09g29210	LOC_Os09g29210			LOC_Os09g29210	LOC_Os09g29210		LOC_Os09g29210
hvu-miR1436_L+3_2ss5CT13GA	LOC_Os09g22505	expressed protein	2.5	918-941	LOC_Os09g22505	LOC_Os09g22505				LOC_Os09g22505		LOC_Os09g22505
hvu-miR1436_L+3_2ss5CT13GA	LOC_Os01g19529	pentatricopeptide, putative, expressed	3.5	1641-1664	LOC_Os01g19529					LOC_Os01g19529		LOC_Os01g19529
hvu-miR1436_L+3_2ss5CT13GA	LOC_Os01g07950	OsGrx_S15.2 - glutaredoxin subgroup II, expressed	3.5	986-1009	LOC_Os01g07950				LOC_Os01g07950	LOC_Os01g07950		LOC_Os01g07950
hvu-miR1436_L+3_2ss5CT13GA	LOC_Os05g29920	expressed protein	3.5	1213-1236	LOC_Os05g29920					LOC_Os05g29920		LOC_Os05g29920
hvu-miR1436_L+3_2ss5CT13GA	LOC_Os07g09150	expressed protein	3.5	787-810	LOC_Os07g09150					LOC_Os07g09150		LOC_Os07g09150
hvu-miR1436_L+3_2ss5CT13GA	LOC_Os12g02520	OsMan09 - Endo-Beta-Mannanase, expressed	3.5	1148-1171	LOC_Os12g02520					LOC_Os12g02520		LOC_Os12g02520
hvu-miR1436_L+3_2ss5CT13GA	LOC_Os08g36840	glycoprotein 3-alpha-L-fucosyltransferase A, putative, expressed	3.5	1744-1767	LOC_Os08g36840					LOC_Os08g36840		LOC_Os08g36840
hvu-miR1436_L+3_2ss5CT13GA	LOC_Os07g33710	expressed protein	3.5	1849-1872	LOC_Os07g33710					LOC_Os07g33710		LOC_Os07g33710
hvu-miR1436_L+3_2ss5CT13GA	LOC_Os09g37020	expressed protein	3.5	1091-1114	LOC_Os09g37020	LOC_Os09g37020			LOC_Os09g37020	LOC_Os09g37020		LOC_Os09g37020
hvu-miR1436_L+3_2ss5CT13GA	LOC_Os01g02290	Ser/Thr receptor-like kinase, putative, expressed	3.5	1945-1968	LOC_Os01g02290					LOC_Os01g02290		LOC_Os01g02290
hvu-miR1436_L+3_2ss5CT13GA	LOC_Os01g02290	Ser/Thr receptor-like kinase, putative, expressed	3.5	2058-2081	LOC_Os01g02290					LOC_Os01g02290		LOC_Os01g02290
hvu-miR1436_L+3_2ss5CT13GA	LOC_Os09g37020	expressed protein	3.5	1206-1229	LOC_Os09g37020	LOC_Os09g37020			LOC_Os09g37020	LOC_Os09g37020		LOC_Os09g37020
hvu-miR1436_L+3_2ss5CT13GA	LOC_Os07g30250	RFT1, putative, expressed	3.5	3027-3050	LOC_Os07g30250	LOC_Os07g30250	LOC_Os07g30250		LOC_Os07g30250	LOC_Os07g30250		LOC_Os07g30250
hvu-miR1436_L+3_2ss5CT13GA	LOC_Os01g57630	pentatricopeptide containing protein, putative, expressed	3.5	1818-1841	LOC_Os01g57630					LOC_Os01g57630		LOC_Os01g57630
hvu-miR1436_L+3_2ss5CT13GA	LOC_Os12g13174	expressed protein	3.5	919-942	LOC_Os12g13174					LOC_Os12g13174		LOC_Os12g13174
hvu-miR1436_L+3_2ss5CT13GA	LOC_Os08g37700	RNA recognition motif containing protein, putative, expressed	3.5	3065-3088	LOC_Os08g37700	LOC_Os08g37700	LOC_Os08g37700	LOC_Os08g37700	LOC_Os08g37700	LOC_Os08g37700		LOC_Os08g37700
hvu-miR1436_L+3_2ss5CT13GA	LOC_Os08g37700	RNA recognition motif containing protein, putative, expressed	3.5	3187-3210	LOC_Os08g37700	LOC_Os08g37700	LOC_Os08g37700	LOC_Os08g37700	LOC_Os08g37700	LOC_Os08g37700		LOC_Os08g37700
hvu-miR1436_L+3_2ss5CT13GA	LOC_Os08g37700	RNA recognition motif containing protein, putative, expressed	3.5	3546-3569	LOC_Os08g37700	LOC_Os08g37700	LOC_Os08g37700	LOC_Os08g37700	LOC_Os08g37700	LOC_Os08g37700		LOC_Os08g37700
lus-miR159b_R+1_1ss21CT	LOC_Os01g59660	MYB family transcription factor, putative, expressed	4	1259-1280		LOC_Os01g59660	LOC_Os01g59660	LOC_Os01g59660	LOC_Os01g59660	LOC_Os01g59660	LOC_Os01g59660	LOC_Os01g59660
lus-miR159b_R+1_1ss21CT	LOC_Os01g59660	MYB family transcription factor, putative, expressed	4	1179-1200		LOC_Os01g59660	LOC_Os01g59660	LOC_Os01g59660	LOC_Os01g59660	LOC_Os01g59660	LOC_Os01g59660	LOC_Os01g59660
lus-miR159b_R+1_1ss21CT	LOC_Os01g59660	MYB family transcription factor, putative, expressed	4	1257-1278		LOC_Os01g59660	LOC_Os01g59660	LOC_Os01g59660	LOC_Os01g59660	LOC_Os01g59660	LOC_Os01g59660	LOC_Os01g59660
lus-miR159b_R+1_1ss21CT	LOC_Os01g59660	MYB family transcription factor, putative, expressed	4	1347-1368		LOC_Os01g59660	LOC_Os01g59660	LOC_Os01g59660	LOC_Os01g59660	LOC_Os01g59660	LOC_Os01g59660	LOC_Os01g59660
lus-miR159b_R+1_1ss21CT	LOC_Os01g12700	MYB family transcription factor, putative	3.5	802-823		LOC_Os01g12700	LOC_Os01g12700	LOC_Os01g12700	LOC_Os01g12700	LOC_Os01g12700	LOC_Os01g12700
lus-miR159b_R+1_1ss21CT	LOC_Os05g41166	MYB family transcription factor, putative, expressed	3.5	1067-1088		LOC_Os05g41166	LOC_Os05g41166	LOC_Os05g41166	LOC_Os05g41166	LOC_Os05g41166	LOC_Os05g41166
mes-miR2275	LOC_Os08g01940	non-lysosomal glucosylceramidase, putative, expressed	2.5	212-232	LOC_Os08g01940	LOC_Os08g01940	LOC_Os08g01940
mes-miR2275	LOC_Os08g01940	non-lysosomal glucosylceramidase, putative, expressed	2.5	217-237	LOC_Os08g01940	LOC_Os08g01940	LOC_Os08g01940
mes-miR2275	LOC_Os10g18990	receptor kinase 2, putative, expressed	3.5	986-1006	LOC_Os10g18990	LOC_Os10g18990	LOC_Os10g18990
mes-miR2275	LOC_Os02g36390	nucleotide-sugar transporter family protein, putative, expressed	4	1152-1173	LOC_Os02g36390	LOC_Os02g36390	LOC_Os02g36390
mes-miR2275	LOC_Os02g36390	nucleotide-sugar transporter family protein, putative, expressed	4	2084-2105	LOC_Os02g36390	LOC_Os02g36390	LOC_Os02g36390
mes-miR2275	LOC_Os01g25450	AIG1 family protein, expressed	4	6052-6072	LOC_Os01g25450	LOC_Os01g25450	LOC_Os01g25450
mes-miR2275	LOC_Os11g43760	lipase class 3 family protein, putative, expressed	4	1808-1828	LOC_Os11g43760	LOC_Os11g43760	LOC_Os11g43760
mes-miR2275	LOC_Os10g19160	receptor kinase, putative, expressed	4	1218-1238	LOC_Os10g19160	LOC_Os10g19160	LOC_Os10g19160
mtr-miR5205b_1ss7AT	LOC_Os03g47960	expressed protein	0	832-855		LOC_Os03g47960	LOC_Os03g47960	LOC_Os03g47960	LOC_Os03g47960	LOC_Os03g47960	LOC_Os03g47960
mtr-miR5205b_1ss7AT	LOC_Os01g10580	B-box zinc finger family protein, putative, expressed	1	1383-1407
mtr-miR5205b_1ss7AT	LOC_Os09g36100	expressed protein	2	640-663	LOC_Os09g36100	LOC_Os09g36100	LOC_Os09g36100		LOC_Os09g36100	LOC_Os09g36100		LOC_Os09g36100
mtr-miR5205b_1ss7AT	LOC_Os02g02980	MATE domain containing protein, expressed	2	1938-1961	LOC_Os02g02980	LOC_Os02g02980			LOC_Os02g02980	LOC_Os02g02980		LOC_Os02g02980
mtr-miR5205b_1ss7AT	LOC_Os01g01720	pex14, putative, expressed	3	1662-1685
mtr-miR5205b_1ss7AT	LOC_Os01g01720	pex14, putative, expressed	3	1665-1688
mtr-miR5205b_1ss7AT	LOC_Os12g17950	expressed protein	3	1457-1480		LOC_Os12g17950			LOC_Os12g17950	LOC_Os12g17950		LOC_Os12g17950
mtr-miR5205b_1ss7AT	LOC_Os09g39360	expressed protein	3	2222-2245		LOC_Os09g39360			LOC_Os09g39360	LOC_Os09g39360		LOC_Os09g39360
mtr-miR5205b_1ss7AT	LOC_Os05g25430	receptor-like protein kinase At3g46290 precursor, putative, expressed	3	1070-1093		LOC_Os05g25430			LOC_Os05g25430	LOC_Os05g25430	LOC_Os05g25430	LOC_Os05g25430
mtr-miR5205b_1ss7AT	LOC_Os12g42044	OsWAK127b - OsWAK short gene, expressed	3	1904-1927		LOC_Os12g42044			LOC_Os12g42044	LOC_Os12g42044		LOC_Os12g42044
mtr-miR5205b_1ss7AT	LOC_Os12g42044	OsWAK127b - OsWAK short gene, expressed	3	2421-2444		LOC_Os12g42044			LOC_Os12g42044	LOC_Os12g42044		LOC_Os12g42044
mtr-miR5205b_1ss7AT	LOC_Os02g18080	NB-ARC domain containing protein, expressed	3	4015-4038		LOC_Os02g18080			LOC_Os02g18080	LOC_Os02g18080		LOC_Os02g18080
mtr-miR5205b_1ss7AT	LOC_Os01g68800	expressed protein	4	744-767		LOC_Os01g68800				LOC_Os01g68800
mtr-miR5205b_1ss7AT	LOC_Os07g40450	expressed protein	4	84-107	LOC_Os07g40450	LOC_Os07g40450			LOC_Os07g40450	LOC_Os07g40450		LOC_Os07g40450
mtr-miR5205b_1ss7AT	LOC_Os01g57610	OsGH3.1 - Probable indole-3-acetic acid-amido synthetase, expressed	4	2201-2224		LOC_Os01g57610				LOC_Os01g57610
mtr-miR5205b_1ss7AT	LOC_Os03g63370	CRAL/TRIO domain containing protein, expressed	4	1252-1275	LOC_Os03g63370	LOC_Os03g63370			LOC_Os03g63370	LOC_Os03g63370		LOC_Os03g63370
mtr-miR5205b_1ss7AT	LOC_Os05g34700	GDSL-like lipase/acylhydrolase, putative, expressed	4	1271-1294			LOC_Os05g34700		LOC_Os05g34700	LOC_Os05g34700	LOC_Os05g34700
mtr-miR5205b_1ss7AT	LOC_Os04g36859	signal peptidase complex subunit 2, putative, expressed	4	1048-1071		LOC_Os04g36859				LOC_Os04g36859
mtr-miR5205b_1ss7AT	LOC_Os04g36859	signal peptidase complex subunit 2, putative, expressed	4	1067-1090		LOC_Os04g36859				LOC_Os04g36859
mtr-miR5205b_1ss7AT	LOC_Os02g10210	expressed protein	4	815-838	LOC_Os02g10210	LOC_Os02g10210	LOC_Os02g10210		LOC_Os02g10210	LOC_Os02g10210		LOC_Os02g10210
mtr-miR5205b_1ss7AT	LOC_Os02g49620	expressed protein	4	1707-1730	LOC_Os02g49620	LOC_Os02g49620			LOC_Os02g49620	LOC_Os02g49620		LOC_Os02g49620
mtr-miR5205b_1ss7AT	LOC_Os09g36320	tyrosine protein kinase domain containing protein, putative, expressed	4	1582-1605	LOC_Os09g36320	LOC_Os09g36320			LOC_Os09g36320	LOC_Os09g36320		LOC_Os09g36320
mtr-miR5205b_1ss7AT	LOC_Os05g46490	mov34 family protein, putative, expressed	4	1878-1901	LOC_Os05g46490	LOC_Os05g46490			LOC_Os05g46490	LOC_Os05g46490		LOC_Os05g46490
mtr-miR5205b_1ss7AT	LOC_Os09g20000	heavy metal-associated domain containing protein, expressed	4	762-785		LOC_Os09g20000				LOC_Os09g20000
mtr-miR5205b_1ss7AT	LOC_Os06g23504	DTW domain containing protein, putative, expressed	4	1261-1284	LOC_Os06g23504	LOC_Os06g23504				LOC_Os06g23504		LOC_Os06g23504
mtr-miR5205b_1ss7AT	LOC_Os06g12790	ras-related protein, putative, expressed	4	978-1001		LOC_Os06g12790				LOC_Os06g12790
mtr-miR5205b_1ss7AT	LOC_Os03g15350	Sel1 repeat domain containing protein, putative, expressed	4	2441-2464	LOC_Os03g15350	LOC_Os03g15350			LOC_Os03g15350	LOC_Os03g15350		LOC_Os03g15350
mtr-miR5205b_1ss7AT	LOC_Os01g63880	expressed protein	4	2151-2174	LOC_Os01g63880	LOC_Os01g63880			LOC_Os01g63880	LOC_Os01g63880		LOC_Os01g63880
mtr-miR5205b_1ss7AT	LOC_Os11g47160	receptor kinase 1, putative, expressed	4	2497-2520	LOC_Os11g47160	LOC_Os11g47160			LOC_Os11g47160	LOC_Os11g47160		LOC_Os11g47160
mtr-miR5205b_1ss7AT	LOC_Os12g16290	isoflavone reductase, putative, expressed	4	1283-1306		LOC_Os12g16290				LOC_Os12g16290
mtr-miR5205b_1ss7AT	LOC_Os09g07320	ethanol tolerance protein GEKO1, putative, expressed	4	1094-1117	LOC_Os09g07320	LOC_Os09g07320			LOC_Os09g07320	LOC_Os09g07320		LOC_Os09g07320
mtr-miR5205b_1ss7AT	LOC_Os05g07880	phospholipase D, putative, expressed	4	2825-2848
mtr-miR5205b_1ss7AT	LOC_Os05g07880	phospholipase D, putative, expressed	4	2836-2859
mtr-miR5205b_1ss7AT	LOC_Os07g48370	glycosyl transferase, family 8, putative, expressed	4	2856-2879		LOC_Os07g48370		LOC_Os07g48370	LOC_Os07g48370	LOC_Os07g48370	LOC_Os07g48370
mtr-miR5205b_1ss7AT	LOC_Os09g32270	expressed protein	4	1561-1584		LOC_Os09g32270				LOC_Os09g32270
mtr-miR5205b_1ss7AT	LOC_Os10g40740	helix-loop-helix DNA-binding domain containing protein, expressed	4	1619-1642		LOC_Os10g40740				LOC_Os10g40740
mtr-miR5205b_1ss7AT	LOC_Os10g05069	lysosomal alpha-mannosidase precursor, putative, expressed	4	307-330	LOC_Os10g05069	LOC_Os10g05069				LOC_Os10g05069		LOC_Os10g05069
mtr-miR5205b_1ss7AT	LOC_Os06g11500	MCM9 - Putative minichromosome maintenance MCM family subunit 9, expressed	4	2478-2501	LOC_Os06g11500	LOC_Os06g11500			LOC_Os06g11500	LOC_Os06g11500		LOC_Os06g11500
mtr-miR5205b_1ss7AT	LOC_Os05g34240	hAT dimerisation domain containing protein, expressed	4	2343-2366		LOC_Os05g34240				LOC_Os05g34240
mtr-miR5205b_1ss7AT	LOC_Os05g34240	hAT dimerisation domain containing protein, expressed	4	2442-2465		LOC_Os05g34240				LOC_Os05g34240
mtr-miR5205b_1ss7AT	LOC_Os05g34240	hAT dimerisation domain containing protein, expressed	4	2495-2518		LOC_Os05g34240				LOC_Os05g34240
mtr-miR5205b_1ss7AT	LOC_Os06g12790	ras-related protein, putative, expressed	4	2553-2576		LOC_Os06g12790				LOC_Os06g12790
mtr-miR5205b_1ss7AT	LOC_Os09g20010	SNF1-related protein kinase regulatory subunit beta-2, putative, expressed	4	1667-1689		LOC_Os09g20010				LOC_Os09g20010
osa-miR1319a	LOC_Os11g02379	LTPL6 - Protease inhibitor/seed storage/LTP family protein precursor, expressed	0	1207-1230		LOC_Os11g02379	LOC_Os11g02379	LOC_Os11g02379
osa-MIR1319a-p3	LOC_Os11g02379	LTPL6 - Protease inhibitor/seed storage/LTP family protein precursor, expressed	0	1172-1195		LOC_Os11g02379	LOC_Os11g02379	LOC_Os11g02379
osa-miR1320-3p	LOC_Os08g19610	peptidyl-prolyl cis-trans isomerase, putative, expressed	4	1005-1025							LOC_Os08g19610
osa-miR1320-3p	LOC_Os08g19610	peptidyl-prolyl cis-trans isomerase, putative, expressed	4	1105-1125							LOC_Os08g19610
osa-miR1320-3p	LOC_Os08g19610	peptidyl-prolyl cis-trans isomerase, putative, expressed	4	1719-1739							LOC_Os08g19610
osa-miR1320-3p	LOC_Os06g09170	zinc ion binding protein, putative, expressed	4	1806-1826							LOC_Os06g09170
osa-miR1320-3p	LOC_Os08g40610	30S ribosomal protein S16, putative, expressed	4	735-756							LOC_Os08g40610
osa-miR1320-5p_L-1R+1	LOC_Os03g12140	glucan endo-1,3-beta-glucosidase precursor, putative, expressed	3	86-105	LOC_Os03g12140	LOC_Os03g12140				LOC_Os03g12140
osa-miR1320-5p_L-1R+1	LOC_Os06g10980	xyloglucan fucosyltransferase, putative, expressed	4	1804-1824	LOC_Os06g10980	LOC_Os06g10980				LOC_Os06g10980
osa-miR1320-5p_L-1R+1	LOC_Os01g54350	protein kinase domain containing protein, expressed	4	837-858	LOC_Os01g54350	LOC_Os01g54350				LOC_Os01g54350
osa-miR1320-5p_L-1R+1	LOC_Os01g64100	glycosyl hydrolase, putative, expressed	4	1068-1089	LOC_Os01g64100	LOC_Os01g64100				LOC_Os01g64100
osa-miR1320-5p_L-1R+1	LOC_Os05g47550	ANTH/ENTH domain containing protein, putative, expressed	2.5	2222-2242	LOC_Os05g47550	LOC_Os05g47550				LOC_Os05g47550
osa-miR1320-5p_L-1R+1	LOC_Os06g43800	methyltransferase domain containing protein, putative, expressed	3.5	1590-1610	LOC_Os06g43800	LOC_Os06g43800				LOC_Os06g43800
osa-miR1320-5p_L-1R+1	LOC_Os06g43800	methyltransferase domain containing protein, putative, expressed	3.5	1755-1775	LOC_Os06g43800	LOC_Os06g43800				LOC_Os06g43800
osa-miR1320-5p_L-1R+1	LOC_Os06g06760	protein kinase, putative, expressed	3.5	45-65	LOC_Os06g06760	LOC_Os06g06760				LOC_Os06g06760
osa-miR1425-5p	LOC_Os08g01650	Rf1, mitochondrial precursor, putative, expressed	3	1325-1345			LOC_Os08g01650	LOC_Os08g01650
osa-miR1425-5p	LOC_Os10g35436	Rf1, mitochondrial precursor, putative, expressed	3	1308-1328			LOC_Os10g35436	LOC_Os10g35436
osa-miR1425-5p	LOC_Os02g49730	pre-mRNA processing ribonucleoprotein, binding region, putative, expressed	4	615-636			LOC_Os02g49730	LOC_Os02g49730
osa-miR1425-5p	LOC_Os05g40700	transmembrane protein 56, putative, expressed	4	148-168			LOC_Os05g40700	LOC_Os05g40700
osa-miR1425-5p	LOC_Os01g49580	Protein kinase domain containing protein, expressed	4	1788-1808			LOC_Os01g49580	LOC_Os01g49580
osa-miR1425-5p	LOC_Os01g49614	Protein kinase domain containing protein, expressed	4	1138-1158			LOC_Os01g49614	LOC_Os01g49614
osa-miR1425-5p	LOC_Os08g17970	hypothetical protein	1.5	114-134			LOC_Os08g17970	LOC_Os08g17970
osa-miR1425-5p	LOC_Os10g35640	Rf1, mitochondrial precursor, putative, expressed	2.5	1376-1396			LOC_Os10g35640	LOC_Os10g35640
osa-miR1425-5p	LOC_Os08g01640	Rf1, mitochondrial precursor, putative, expressed	2.5	1453-1473			LOC_Os08g01640	LOC_Os08g01640
osa-miR1425-5p	LOC_Os10g35230	Rf1, mitochondrial precursor, putative, expressed	3.5	1437-1457			LOC_Os10g35230	LOC_Os10g35230
osa-miR1425-5p	LOC_Os10g35240	Rf1, mitochondrial precursor, putative, expressed	3.5	1296-1316			LOC_Os10g35240	LOC_Os10g35240
osa-miR1425-5p	LOC_Os10g35240	Rf1, mitochondrial precursor, putative, expressed	3.5	1299-1319			LOC_Os10g35240	LOC_Os10g35240
osa-MIR1425-p3	LOC_Os07g31010	expressed protein	3.5	670-690	LOC_Os07g31010
osa-MIR1425-p3	LOC_Os02g13560	transporter family protein, putative, expressed	3.5	33-53	LOC_Os02g13560	LOC_Os02g13560	LOC_Os02g13560		LOC_Os02g13560	LOC_Os02g13560	LOC_Os02g13560	LOC_Os02g13560
osa-MIR1425-p3	LOC_Os10g28665	PPR repeat domain containing protein, putative, expressed	3.5	611-631	LOC_Os10g28665
osa-MIR1425-p3	LOC_Os10g28665	PPR repeat domain containing protein, putative, expressed	3.5	909-929	LOC_Os10g28665
osa-MIR1425-p3	LOC_Os12g33194	expressed protein	3.5	247-268	LOC_Os12g33194
osa-MIR1425-p3	LOC_Os12g36750	expressed protein	3.5	314-335	LOC_Os12g36750
osa-MIR1425-p3	LOC_Os10g30590	pentatricopeptide, putative, expressed	3.5	2176-2196	LOC_Os10g30590
osa-MIR1425-p3	LOC_Os03g04320	expressed protein	4	564-584	LOC_Os03g04320
osa-MIR1425-p3	LOC_Os03g15120	imidazole glycerol phosphate synthase hisHF, chloroplast precursor, putative, expressed	4	1232-1252	LOC_Os03g15120
osa-MIR1425-p3	LOC_Os05g07050	pre-mRNA-processing-splicing factor 8, putative, expressed	4	7216-7236	LOC_Os05g07050		LOC_Os05g07050		LOC_Os05g07050	LOC_Os05g07050
osa-MIR1425-p3	LOC_Os10g35500	epoxide hydrolase, putative, expressed	4	772-791	LOC_Os10g35500			LOC_Os10g35500		LOC_Os10g35500
osa-MIR1425-p3	LOC_Os02g32280	expressed protein	4	597-617	LOC_Os02g32280
osa-MIR1425-p3	LOC_Os09g37240	glutathione S-transferase, C-terminal domain containing protein, expressed	4	7755-7775	LOC_Os09g37240	LOC_Os09g37240	LOC_Os09g37240	LOC_Os09g37240	LOC_Os09g37240	LOC_Os09g37240
osa-MIR1425-p3	LOC_Os12g06070	expressed protein	4	1517-1538	LOC_Os12g06070
osa-MIR1425-p3	LOC_Os11g44330	expressed protein	4	1682-1701	LOC_Os11g44330	LOC_Os11g44330	LOC_Os11g44330	LOC_Os11g44330		LOC_Os11g44330	LOC_Os11g44330	LOC_Os11g44330
osa-MIR1425-p3	LOC_Os09g28590	AGAP010609-PA, putative, expressed	4	133-152	LOC_Os09g28590
osa-MIR1425-p3	LOC_Os09g28590	AGAP010609-PA, putative, expressed	4	312-331	LOC_Os09g28590
osa-MIR1425-p3	LOC_Os07g25440	WD domain, G-beta repeat domain containing protein, expressed	4	1297-1316	LOC_Os07g25440
osa-MIR1425-p3	LOC_Os07g25440	WD domain, G-beta repeat domain containing protein, expressed	4	1372-1391	LOC_Os07g25440
osa-MIR1425-p3	LOC_Os02g47150	DNA topoisomerase 2, putative, expressed	4	3291-3310	LOC_Os02g47150
osa-MIR1425-p3	LOC_Os09g04440	DNA-binding protein, putative, expressed	4	3590-3609	LOC_Os09g04440
osa-miR1428e-3p	LOC_Os03g17980	CAMK_KIN1/SNF1/Nim1_like_AMPKh.2 - CAMK includes calcium/calmodulin depedent protein kinases, expressed	4	1259-1279							LOC_Os03g17980
osa-miR1428e-3p	LOC_Os03g17980	CAMK_KIN1/SNF1/Nim1_like_AMPKh.2 - CAMK includes calcium/calmodulin depedent protein kinases, expressed	4	2277-2297							LOC_Os03g17980
osa-miR1428e-3p	LOC_Os01g49350	DUF292 domain containing protein, expressed	4	1252-1271							LOC_Os01g49350
osa-MIR1428g-p5	LOC_Os10g36370	heat shock protein DnaJ, putative, expressed	3	1726-1746
osa-MIR1428g-p5	LOC_Os12g39100	expressed protein	4	5-25
osa-MIR1428g-p5	LOC_Os02g06130	phytosulfokine receptor precursor, putative, expressed	4	1163-1183
osa-MIR1428g-p5	LOC_Os06g09660	auxin response factor, putative, expressed	4	2859-2879
osa-MIR1428g-p5	LOC_Os01g50470	regulator of chromosome condensation, putative, expressed	4	2894-2913
osa-MIR1428g-p5	LOC_Os03g40670	glycerophosphoryl diester phosphodiesterase family protein, putative, expressed	4	992-1011
osa-MIR1430-p5	LOC_Os12g42400	nuclear transcription factor Y subunit, putative, expressed	4	1200-1222			LOC_Os12g42400	LOC_Os12g42400
osa-MIR1430-p5	LOC_Os12g42400	nuclear transcription factor Y subunit, putative, expressed	4	1245-1267			LOC_Os12g42400	LOC_Os12g42400
osa-MIR1430-p5	LOC_Os12g42400	nuclear transcription factor Y subunit, putative, expressed	4	1254-1276			LOC_Os12g42400	LOC_Os12g42400
osa-miR1432-3p	LOC_Os03g53990	expressed protein	4	3362-3382							LOC_Os03g53990
osa-miR1432-3p	LOC_Os03g19580	expressed protein	4	311-330							LOC_Os03g19580
osa-miR1432-3p	LOC_Os09g36810	beta-galactosidase precursor, putative, expressed	4	2133-2153							LOC_Os09g36810
osa-miR1432-5p_R+1	LOC_Os03g59790	EF hand family protein, putative, expressed	1	44-65	LOC_Os03g59790	LOC_Os03g59790	LOC_Os03g59790		LOC_Os03g59790	LOC_Os03g59790	LOC_Os03g59790	LOC_Os03g59790
osa-miR1432-5p_R+1	LOC_Os03g59870	EF hand family protein, putative, expressed	1	29-50	LOC_Os03g59870	LOC_Os03g59870	LOC_Os03g59870		LOC_Os03g59870	LOC_Os03g59870	LOC_Os03g59870	LOC_Os03g59870
osa-miR1432-5p_R+1	LOC_Os03g59770	EF hand family protein, putative, expressed	1	116-137	LOC_Os03g59770	LOC_Os03g59770	LOC_Os03g59770		LOC_Os03g59770	LOC_Os03g59770	LOC_Os03g59770	LOC_Os03g59770
osa-miR1432-5p_R+1	LOC_Os04g51610	calcium-transporting ATPase, plasma membrane-type, putative, expressed	4	146-167	LOC_Os04g51610	LOC_Os04g51610	LOC_Os04g51610		LOC_Os04g51610	LOC_Os04g51610	LOC_Os04g51610	LOC_Os04g51610
osa-miR1432-5p_R+1	LOC_Os05g07210	metal cation transporter, putative, expressed	4	1165-1186	LOC_Os05g07210	LOC_Os05g07210	LOC_Os05g07210		LOC_Os05g07210	LOC_Os05g07210	LOC_Os05g07210	LOC_Os05g07210
osa-miR1436_L+3_1ss5CT	LOC_Os07g40450	expressed protein	0	84-107	LOC_Os07g40450	LOC_Os07g40450			LOC_Os07g40450	LOC_Os07g40450		LOC_Os07g40450
osa-miR1436_L+3_1ss5CT	LOC_Os03g63370	CRAL/TRIO domain containing protein, expressed	0	1252-1275	LOC_Os03g63370	LOC_Os03g63370			LOC_Os03g63370	LOC_Os03g63370		LOC_Os03g63370
osa-miR1436_L+3_1ss5CT	LOC_Os02g10210	expressed protein	0	815-838	LOC_Os02g10210	LOC_Os02g10210	LOC_Os02g10210		LOC_Os02g10210	LOC_Os02g10210		LOC_Os02g10210
osa-miR1436_L+3_1ss5CT	LOC_Os09g36320	tyrosine protein kinase domain containing protein, putative, expressed	0	1582-1605	LOC_Os09g36320	LOC_Os09g36320			LOC_Os09g36320	LOC_Os09g36320		LOC_Os09g36320
osa-miR1436_L+3_1ss5CT	LOC_Os03g15350	Sel1 repeat domain containing protein, putative, expressed	0	2441-2464	LOC_Os03g15350	LOC_Os03g15350			LOC_Os03g15350	LOC_Os03g15350		LOC_Os03g15350
osa-miR1436_L+3_1ss5CT	LOC_Os01g63880	expressed protein	0	2151-2174	LOC_Os01g63880	LOC_Os01g63880			LOC_Os01g63880	LOC_Os01g63880		LOC_Os01g63880
osa-miR1436_L+3_1ss5CT	LOC_Os06g11500	MCM9 - Putative minichromosome maintenance MCM family subunit 9, expressed	0	2478-2501	LOC_Os06g11500	LOC_Os06g11500			LOC_Os06g11500	LOC_Os06g11500		LOC_Os06g11500
osa-miR1436_L+3_1ss5CT	LOC_Os02g14290	scramblase, putative, expressed	1	969-992	LOC_Os02g14290	LOC_Os02g14290			LOC_Os02g14290	LOC_Os02g14290		LOC_Os02g14290
osa-miR1436_L+3_1ss5CT	LOC_Os03g49126	expressed protein	1	2023-2046	LOC_Os03g49126	LOC_Os03g49126			LOC_Os03g49126	LOC_Os03g49126		LOC_Os03g49126
osa-miR1436_L+3_1ss5CT	LOC_Os03g48010	exostosin, putative, expressed	1	2426-2449	LOC_Os03g48010	LOC_Os03g48010			LOC_Os03g48010	LOC_Os03g48010	LOC_Os03g48010	LOC_Os03g48010
osa-miR1436_L+3_1ss5CT	LOC_Os01g52864	transmembrane protein, putative, expressed	1	1654-1677	LOC_Os01g52864	LOC_Os01g52864			LOC_Os01g52864	LOC_Os01g52864		LOC_Os01g52864
osa-miR1436_L+3_1ss5CT	LOC_Os01g52864	transmembrane protein, putative, expressed	1	1657-1680	LOC_Os01g52864	LOC_Os01g52864			LOC_Os01g52864	LOC_Os01g52864		LOC_Os01g52864
osa-miR1436_L+3_1ss5CT	LOC_Os01g52864	transmembrane protein, putative, expressed	1	1659-1682	LOC_Os01g52864	LOC_Os01g52864			LOC_Os01g52864	LOC_Os01g52864		LOC_Os01g52864
osa-miR1436_L+3_1ss5CT	LOC_Os01g52864	transmembrane protein, putative, expressed	1	1751-1774	LOC_Os01g52864	LOC_Os01g52864			LOC_Os01g52864	LOC_Os01g52864		LOC_Os01g52864
osa-miR1436_L+3_1ss5CT	LOC_Os07g09675	expressed protein	1	2498-2521	LOC_Os07g09675	LOC_Os07g09675			LOC_Os07g09675	LOC_Os07g09675		LOC_Os07g09675
osa-miR1436_L+3_1ss5CT	LOC_Os09g37710	NIN, putative, expressed	1	3478-3501	LOC_Os09g37710	LOC_Os09g37710			LOC_Os09g37710	LOC_Os09g37710		LOC_Os09g37710
osa-miR1436_L+3_1ss5CT	LOC_Os09g37710	NIN, putative, expressed	1	3535-3558	LOC_Os09g37710	LOC_Os09g37710			LOC_Os09g37710	LOC_Os09g37710		LOC_Os09g37710
osa-miR1436_L+3_1ss5CT	LOC_Os06g38210	expressed protein	1	494-517	LOC_Os06g38210	LOC_Os06g38210		LOC_Os06g38210	LOC_Os06g38210	LOC_Os06g38210		LOC_Os06g38210
osa-miR1436_L+3_1ss5CT	LOC_Os12g16350	enoyl-CoA hydratase/isomerase family protein, putative, expressed	1	3279-3302	LOC_Os12g16350	LOC_Os12g16350			LOC_Os12g16350	LOC_Os12g16350		LOC_Os12g16350
osa-miR1436_L+3_1ss5CT	LOC_Os05g43570	AGC_AGC_other_NDRh_TRCd.2 - ACG kinases include homologs to PKA, PKG and PKC, expressed	1	2563-2586	LOC_Os05g43570	LOC_Os05g43570			LOC_Os05g43570	LOC_Os05g43570		LOC_Os05g43570
osa-miR1436_L+3_1ss5CT	LOC_Os01g63050	expressed protein	1	1814-1837	LOC_Os01g63050	LOC_Os01g63050			LOC_Os01g63050	LOC_Os01g63050		LOC_Os01g63050
osa-miR1436_L+3_1ss5CT	LOC_Os09g10710	R-interacting factor 1, putative, expressed	1	1996-2019	LOC_Os09g10710	LOC_Os09g10710			LOC_Os09g10710	LOC_Os09g10710		LOC_Os09g10710
osa-miR1436_L+3_1ss5CT	LOC_Os09g10710	R-interacting factor 1, putative, expressed	1	2010-2033	LOC_Os09g10710	LOC_Os09g10710			LOC_Os09g10710	LOC_Os09g10710		LOC_Os09g10710
osa-miR1436_L+3_1ss5CT	LOC_Os09g10710	R-interacting factor 1, putative, expressed	1	2431-2454	LOC_Os09g10710	LOC_Os09g10710			LOC_Os09g10710	LOC_Os09g10710		LOC_Os09g10710
osa-miR1436_L+3_1ss5CT	LOC_Os06g39330	UDP-glucoronosyl and UDP-glucosyl transferase domain containing protein, expressed	2	1627-1650	LOC_Os06g39330	LOC_Os06g39330			LOC_Os06g39330	LOC_Os06g39330		LOC_Os06g39330
osa-miR1436_L+3_1ss5CT	LOC_Os05g45580	expressed protein	2	2002-2025	LOC_Os05g45580	LOC_Os05g45580			LOC_Os05g45580	LOC_Os05g45580		LOC_Os05g45580
osa-miR1436_L+3_1ss5CT	LOC_Os04g31020	expressed protein	2	513-536	LOC_Os04g31020	LOC_Os04g31020			LOC_Os04g31020	LOC_Os04g31020		LOC_Os04g31020
osa-miR1436_L+3_1ss5CT	LOC_Os09g23620	MYB family transcription factor, putative, expressed	2	1022-1045	LOC_Os09g23620	LOC_Os09g23620			LOC_Os09g23620	LOC_Os09g23620		LOC_Os09g23620
osa-miR1436_L+3_1ss5CT	LOC_Os03g08530	aminotransferase, classes I and II, domain containing protein, expressed	2	1872-1895	LOC_Os03g08530	LOC_Os03g08530			LOC_Os03g08530	LOC_Os03g08530		LOC_Os03g08530
osa-miR1436_L+3_1ss5CT	LOC_Os02g49620	expressed protein	2	1707-1730	LOC_Os02g49620	LOC_Os02g49620			LOC_Os02g49620	LOC_Os02g49620		LOC_Os02g49620
osa-miR1436_L+3_1ss5CT	LOC_Os09g36100	expressed protein	2	640-663	LOC_Os09g36100	LOC_Os09g36100	LOC_Os09g36100		LOC_Os09g36100	LOC_Os09g36100		LOC_Os09g36100
osa-miR1436_L+3_1ss5CT	LOC_Os05g46490	mov34 family protein, putative, expressed	2	1878-1901	LOC_Os05g46490	LOC_Os05g46490			LOC_Os05g46490	LOC_Os05g46490		LOC_Os05g46490
osa-miR1436_L+3_1ss5CT	LOC_Os05g25890	expressed protein	2	123-146	LOC_Os05g25890	LOC_Os05g25890			LOC_Os05g25890	LOC_Os05g25890		LOC_Os05g25890
osa-miR1436_L+3_1ss5CT	LOC_Os02g02980	MATE domain containing protein, expressed	2	1938-1961	LOC_Os02g02980	LOC_Os02g02980			LOC_Os02g02980	LOC_Os02g02980		LOC_Os02g02980
osa-miR1436_L+3_1ss5CT	LOC_Os09g02214	Citrate transporter protein, putative, expressed	2	3300-3323	LOC_Os09g02214	LOC_Os09g02214			LOC_Os09g02214	LOC_Os09g02214		LOC_Os09g02214
osa-miR1436_L+3_1ss5CT	LOC_Os11g47160	receptor kinase 1, putative, expressed	2	2497-2520	LOC_Os11g47160	LOC_Os11g47160			LOC_Os11g47160	LOC_Os11g47160		LOC_Os11g47160
osa-miR1436_L+3_1ss5CT	LOC_Os12g16290	isoflavone reductase, putative, expressed	2	1283-1306		LOC_Os12g16290				LOC_Os12g16290
osa-miR1436_L+3_1ss5CT	LOC_Os09g07320	ethanol tolerance protein GEKO1, putative, expressed	2	1094-1117	LOC_Os09g07320	LOC_Os09g07320			LOC_Os09g07320	LOC_Os09g07320		LOC_Os09g07320
osa-miR1436_L+3_1ss5CT	LOC_Os01g18850	OsSPL1 - SBP-box gene family member, expressed	2	3094-3117	LOC_Os01g18850	LOC_Os01g18850			LOC_Os01g18850	LOC_Os01g18850		LOC_Os01g18850
osa-miR1436_L+3_1ss5CT	LOC_Os01g18850	OsSPL1 - SBP-box gene family member, expressed	2	3232-3255	LOC_Os01g18850	LOC_Os01g18850			LOC_Os01g18850	LOC_Os01g18850		LOC_Os01g18850
osa-miR1436_L+3_1ss5CT	LOC_Os04g39160	RNA-dependent RNA polymerase, putative, expressed	2	3886-3909	LOC_Os04g39160	LOC_Os04g39160			LOC_Os04g39160	LOC_Os04g39160		LOC_Os04g39160
osa-miR1436_L+3_1ss5CT	LOC_Os01g18850	OsSPL1 - SBP-box gene family member, expressed	2	3485-3508	LOC_Os01g18850	LOC_Os01g18850			LOC_Os01g18850	LOC_Os01g18850		LOC_Os01g18850
osa-miR1436_L+3_1ss5CT	LOC_Os01g18850	OsSPL1 - SBP-box gene family member, expressed	2	3570-3593	LOC_Os01g18850	LOC_Os01g18850			LOC_Os01g18850	LOC_Os01g18850		LOC_Os01g18850
osa-miR1436_L+3_1ss5CT	LOC_Os05g40180	serine/threonine-protein kinase stt7, chloroplast precursor, putative, expressed	2	3205-3228	LOC_Os05g40180	LOC_Os05g40180			LOC_Os05g40180	LOC_Os05g40180		LOC_Os05g40180
osa-miR1436_L+3_1ss5CT	LOC_Os08g41080	expressed protein	3	679-702		LOC_Os08g41080			LOC_Os08g41080	LOC_Os08g41080		LOC_Os08g41080
osa-miR1436_L+3_1ss5CT	LOC_Os01g41730	serine/threonine-protein kinase, putative, expressed	3	1150-1173	LOC_Os01g41730	LOC_Os01g41730			LOC_Os01g41730	LOC_Os01g41730		LOC_Os01g41730
osa-miR1436_L+3_1ss5CT	LOC_Os01g12820	harpin-induced protein, putative, expressed	3	1383-1406	LOC_Os01g12820	LOC_Os01g12820			LOC_Os01g12820	LOC_Os01g12820		LOC_Os01g12820
osa-miR1436_L+3_1ss5CT	LOC_Os07g43390	4-alpha-glucanotransferase, chloroplast precursor, putative, expressed	3	2073-2096	LOC_Os07g43390	LOC_Os07g43390			LOC_Os07g43390	LOC_Os07g43390		LOC_Os07g43390
osa-miR1436_L+3_1ss5CT	LOC_Os12g17950	expressed protein	3	1457-1480		LOC_Os12g17950			LOC_Os12g17950	LOC_Os12g17950		LOC_Os12g17950
osa-miR1436_L+3_1ss5CT	LOC_Os09g39360	expressed protein	3	2222-2245		LOC_Os09g39360			LOC_Os09g39360	LOC_Os09g39360		LOC_Os09g39360
osa-miR1436_L+3_1ss5CT	LOC_Os02g43560	WRKY34, expressed	3	2689-2712	LOC_Os02g43560	LOC_Os02g43560			LOC_Os02g43560	LOC_Os02g43560		LOC_Os02g43560
osa-miR1436_L+3_1ss5CT	LOC_Os04g37820	cytokinin-O-glucosyltransferase 2, putative, expressed	3	1595-1618		LOC_Os04g37820			LOC_Os04g37820	LOC_Os04g37820		LOC_Os04g37820
osa-miR1436_L+3_1ss5CT	LOC_Os06g11090	CXE carboxylesterase, putative, expressed	3	1354-1377		LOC_Os06g11090	LOC_Os06g11090	LOC_Os06g11090	LOC_Os06g11090	LOC_Os06g11090		LOC_Os06g11090
osa-miR1436_L+3_1ss5CT	LOC_Os05g25430	receptor-like protein kinase At3g46290 precursor, putative, expressed	3	1070-1093		LOC_Os05g25430			LOC_Os05g25430	LOC_Os05g25430	LOC_Os05g25430	LOC_Os05g25430
osa-miR1436_L+3_1ss5CT	LOC_Os12g42044	OsWAK127b - OsWAK short gene, expressed	3	1904-1927		LOC_Os12g42044			LOC_Os12g42044	LOC_Os12g42044		LOC_Os12g42044
osa-miR1436_L+3_1ss5CT	LOC_Os02g37140	expressed protein	3	3464-3487		LOC_Os02g37140			LOC_Os02g37140	LOC_Os02g37140		LOC_Os02g37140
osa-miR1436_L+3_1ss5CT	LOC_Os02g37140	expressed protein	3	3469-3492		LOC_Os02g37140			LOC_Os02g37140	LOC_Os02g37140		LOC_Os02g37140
osa-miR1436_L+3_1ss5CT	LOC_Os12g42044	OsWAK127b - OsWAK short gene, expressed	3	2421-2444		LOC_Os12g42044			LOC_Os12g42044	LOC_Os12g42044		LOC_Os12g42044
osa-miR1436_L+3_1ss5CT	LOC_Os08g29760	membrane protein, putative, expressed	3	1898-1921		LOC_Os08g29760			LOC_Os08g29760	LOC_Os08g29760		LOC_Os08g29760
osa-miR1436_L+3_1ss5CT	LOC_Os09g24520	pentatricopeptide, putative, expressed	3	2219-2242		LOC_Os09g24520			LOC_Os09g24520	LOC_Os09g24520		LOC_Os09g24520
osa-miR1436_L+3_1ss5CT	LOC_Os09g24520	pentatricopeptide, putative, expressed	3	2411-2434		LOC_Os09g24520			LOC_Os09g24520	LOC_Os09g24520		LOC_Os09g24520
osa-miR1436_L+3_1ss5CT	LOC_Os02g18080	NB-ARC domain containing protein, expressed	3	4015-4038		LOC_Os02g18080			LOC_Os02g18080	LOC_Os02g18080		LOC_Os02g18080
osa-miR1436_L+3_1ss5CT	LOC_Os01g60910	CAMK_KIN1/SNF1/Nim1_like.12 - CAMK includes calcium/calmodulin depedent protein kinases, expressed	3	3050-3073		LOC_Os01g60910			LOC_Os01g60910	LOC_Os01g60910		LOC_Os01g60910
osa-miR1436_L+3_1ss5CT	LOC_Os02g48194	expressed protein	4	519-542	LOC_Os02g48194	LOC_Os02g48194				LOC_Os02g48194		LOC_Os02g48194
osa-miR1436_L+3_1ss5CT	LOC_Os09g27690	expressed protein	4	845-868	LOC_Os09g27690	LOC_Os09g27690				LOC_Os09g27690		LOC_Os09g27690
osa-miR1436_L+3_1ss5CT	LOC_Os12g32610	expressed protein	4	726-749	LOC_Os12g32610	LOC_Os12g32610				LOC_Os12g32610		LOC_Os12g32610
osa-miR1436_L+3_1ss5CT	LOC_Os11g48070	GDSL-like lipase/acylhydrolase, putative, expressed	4	1388-1411	LOC_Os11g48070	LOC_Os11g48070				LOC_Os11g48070		LOC_Os11g48070
osa-miR1436_L+3_1ss5CT	LOC_Os08g40440	dihydroflavonol-4-reductase, putative, expressed	4	1282-1305	LOC_Os08g40440	LOC_Os08g40440				LOC_Os08g40440		LOC_Os08g40440
osa-miR1436_L+3_1ss5CT	LOC_Os01g68800	expressed protein	4	744-767		LOC_Os01g68800				LOC_Os01g68800
osa-miR1436_L+3_1ss5CT	LOC_Os11g31450	expressed protein	4	1922-1945	LOC_Os11g31450	LOC_Os11g31450				LOC_Os11g31450		LOC_Os11g31450
osa-miR1436_L+3_1ss5CT	LOC_Os12g31860	ureide permease, putative, expressed	4	1215-1238	LOC_Os12g31860	LOC_Os12g31860				LOC_Os12g31860		LOC_Os12g31860
osa-miR1436_L+3_1ss5CT	LOC_Os02g54000	mRNA cap guanine-N7 methyltransferase 2, putative, expressed	4	1673-1696		LOC_Os02g54000	LOC_Os02g54000		LOC_Os02g54000	LOC_Os02g54000		LOC_Os02g54000
osa-miR1436_L+3_1ss5CT	LOC_Os12g35480	expressed protein	4	1613-1636	LOC_Os12g35480	LOC_Os12g35480				LOC_Os12g35480		LOC_Os12g35480
osa-miR1436_L+3_1ss5CT	LOC_Os08g38620	expressed protein	4	827-850	LOC_Os08g38620	LOC_Os08g38620				LOC_Os08g38620		LOC_Os08g38620
osa-miR1436_L+3_1ss5CT	LOC_Os04g39320	expressed protein	4	1161-1184		LOC_Os04g39320				LOC_Os04g39320
osa-miR1436_L+3_1ss5CT	LOC_Os06g08080	inorganic H+ pyrophosphatase, putative, expressed	4	2810-2833	LOC_Os06g08080	LOC_Os06g08080				LOC_Os06g08080		LOC_Os06g08080
osa-miR1436_L+3_1ss5CT	LOC_Os04g39320	expressed protein	4	1257-1280		LOC_Os04g39320				LOC_Os04g39320
osa-miR1436_L+3_1ss5CT	LOC_Os01g57610	OsGH3.1 - Probable indole-3-acetic acid-amido synthetase, expressed	4	2201-2224		LOC_Os01g57610				LOC_Os01g57610
osa-miR1436_L+3_1ss5CT	LOC_Os04g36859	signal peptidase complex subunit 2, putative, expressed	4	1048-1071		LOC_Os04g36859				LOC_Os04g36859
osa-miR1436_L+3_1ss5CT	LOC_Os04g36859	signal peptidase complex subunit 2, putative, expressed	4	1067-1090		LOC_Os04g36859				LOC_Os04g36859
osa-miR1436_L+3_1ss5CT	LOC_Os06g48060	ABC transporter, ATP-binding protein, putative, expressed	4	1502-1525		LOC_Os06g48060				LOC_Os06g48060
osa-miR1436_L+3_1ss5CT	LOC_Os03g47960	expressed protein	4	832-855		LOC_Os03g47960	LOC_Os03g47960	LOC_Os03g47960	LOC_Os03g47960	LOC_Os03g47960	LOC_Os03g47960
osa-miR1436_L+3_1ss5CT	LOC_Os04g39320	expressed protein	4	1535-1558		LOC_Os04g39320				LOC_Os04g39320
osa-miR1436_L+3_1ss5CT	LOC_Os04g45970	glutamate dehydrogenase protein, putative, expressed	4	1258-1281		LOC_Os04g45970				LOC_Os04g45970
osa-miR1436_L+3_1ss5CT	LOC_Os09g28180	D-mannose binding lectin family protein, expressed	4	3804-3827	LOC_Os09g28180	LOC_Os09g28180				LOC_Os09g28180		LOC_Os09g28180
osa-miR1436_L+3_1ss5CT	LOC_Os03g05200	DENN domain containing protein, expressed	4	3469-3492	LOC_Os03g05200	LOC_Os03g05200				LOC_Os03g05200		LOC_Os03g05200
osa-miR1436_L+3_1ss5CT	LOC_Os03g05200	DENN domain containing protein, expressed	4	3656-3679	LOC_Os03g05200	LOC_Os03g05200				LOC_Os03g05200		LOC_Os03g05200
osa-miR1436_L+3_1ss5CT	LOC_Os09g20000	heavy metal-associated domain containing protein, expressed	4	762-785		LOC_Os09g20000				LOC_Os09g20000
osa-miR1436_L+3_1ss5CT	LOC_Os06g23504	DTW domain containing protein, putative, expressed	4	1261-1284	LOC_Os06g23504	LOC_Os06g23504				LOC_Os06g23504		LOC_Os06g23504
osa-miR1436_L+3_1ss5CT	LOC_Os06g12790	ras-related protein, putative, expressed	4	978-1001		LOC_Os06g12790				LOC_Os06g12790
osa-miR1436_L+3_1ss5CT	LOC_Os08g36030	plant viral response family protein, putative, expressed	4	1024-1047		LOC_Os08g36030				LOC_Os08g36030
osa-miR1436_L+3_1ss5CT	LOC_Os08g25010	TBC domain containing protein, expressed	4	2328-2351		LOC_Os08g25010				LOC_Os08g25010
osa-miR1436_L+3_1ss5CT	LOC_Os07g48370	glycosyl transferase, family 8, putative, expressed	4	2856-2879		LOC_Os07g48370		LOC_Os07g48370	LOC_Os07g48370	LOC_Os07g48370	LOC_Os07g48370
osa-miR1436_L+3_1ss5CT	LOC_Os10g40740	helix-loop-helix DNA-binding domain containing protein, expressed	4	1619-1642		LOC_Os10g40740				LOC_Os10g40740
osa-miR1436_L+3_1ss5CT	LOC_Os09g32270	expressed protein	4	1561-1584		LOC_Os09g32270				LOC_Os09g32270
osa-miR1436_L+3_1ss5CT	LOC_Os10g05069	lysosomal alpha-mannosidase precursor, putative, expressed	4	307-330	LOC_Os10g05069	LOC_Os10g05069				LOC_Os10g05069		LOC_Os10g05069
osa-miR1436_L+3_1ss5CT	LOC_Os05g34240	hAT dimerisation domain containing protein, expressed	4	2343-2366		LOC_Os05g34240				LOC_Os05g34240
osa-miR1436_L+3_1ss5CT	LOC_Os05g34240	hAT dimerisation domain containing protein, expressed	4	2442-2465		LOC_Os05g34240				LOC_Os05g34240
osa-miR1436_L+3_1ss5CT	LOC_Os05g34240	hAT dimerisation domain containing protein, expressed	4	2495-2518		LOC_Os05g34240				LOC_Os05g34240
osa-miR1436_L+3_1ss5CT	LOC_Os06g12790	ras-related protein, putative, expressed	4	2553-2576		LOC_Os06g12790				LOC_Os06g12790
osa-miR1436_L+3_1ss5CT	LOC_Os01g01360	peptide transporter PTR2, putative, expressed	4	9-32		LOC_Os01g01360				LOC_Os01g01360
osa-miR1436_L+3_1ss5CT	LOC_Os04g20960	expressed protein	4	2085-2108		LOC_Os04g20960				LOC_Os04g20960
osa-miR1436_L+3_1ss5CT	LOC_Os03g25945	expressed protein	4	3345-3368		LOC_Os03g25945	LOC_Os03g25945		LOC_Os03g25945	LOC_Os03g25945		LOC_Os03g25945
osa-miR1436_L+3_1ss5CT	LOC_Os09g20010	SNF1-related protein kinase regulatory subunit beta-2, putative, expressed	4	1667-1689		LOC_Os09g20010				LOC_Os09g20010
osa-miR1436_L+3_1ss5CT	LOC_Os03g19480	SET domain containing protein, expressed	4	3153-3177	LOC_Os03g19480	LOC_Os03g19480	LOC_Os03g19480	LOC_Os03g19480		LOC_Os03g19480		LOC_Os03g19480
osa-miR1436_L+3_1ss5CT	LOC_Os02g43560	WRKY34, expressed	4	2725-2748	LOC_Os02g43560	LOC_Os02g43560			LOC_Os02g43560	LOC_Os02g43560		LOC_Os02g43560
osa-miR1436_L+3_1ss5CT	LOC_Os09g37020	expressed protein	1.5	1091-1114	LOC_Os09g37020	LOC_Os09g37020			LOC_Os09g37020	LOC_Os09g37020		LOC_Os09g37020
osa-miR1436_L+3_1ss5CT	LOC_Os09g37020	expressed protein	1.5	1206-1229	LOC_Os09g37020	LOC_Os09g37020			LOC_Os09g37020	LOC_Os09g37020		LOC_Os09g37020
osa-miR1436_L+3_1ss5CT	LOC_Os07g30250	RFT1, putative, expressed	1.5	3027-3050	LOC_Os07g30250	LOC_Os07g30250	LOC_Os07g30250		LOC_Os07g30250	LOC_Os07g30250		LOC_Os07g30250
osa-miR1436_L+3_1ss5CT	LOC_Os08g37700	RNA recognition motif containing protein, putative, expressed	1.5	3065-3088	LOC_Os08g37700	LOC_Os08g37700	LOC_Os08g37700	LOC_Os08g37700	LOC_Os08g37700	LOC_Os08g37700		LOC_Os08g37700
osa-miR1436_L+3_1ss5CT	LOC_Os08g37700	RNA recognition motif containing protein, putative, expressed	1.5	3187-3210	LOC_Os08g37700	LOC_Os08g37700	LOC_Os08g37700	LOC_Os08g37700	LOC_Os08g37700	LOC_Os08g37700		LOC_Os08g37700
osa-miR1436_L+3_1ss5CT	LOC_Os08g37700	RNA recognition motif containing protein, putative, expressed	1.5	3546-3569	LOC_Os08g37700	LOC_Os08g37700	LOC_Os08g37700	LOC_Os08g37700	LOC_Os08g37700	LOC_Os08g37700		LOC_Os08g37700
osa-miR1436_L+3_1ss5CT	LOC_Os09g31506	dihydroflavonol-4-reductase, putative, expressed	2.5	1316-1339	LOC_Os09g31506	LOC_Os09g31506			LOC_Os09g31506	LOC_Os09g31506		LOC_Os09g31506
osa-miR1436_L+3_1ss5CT	LOC_Os02g53000	lysM domain-containing GPI-anchored protein precursor, putative, expressed	2.5	1267-1290	LOC_Os02g53000	LOC_Os02g53000			LOC_Os02g53000	LOC_Os02g53000		LOC_Os02g53000
osa-miR1436_L+3_1ss5CT	LOC_Os07g38440	uncharacterized 50.6 kDa protein in the 5region of gyrA and gyrB, putative, expressed	2.5	1676-1699		LOC_Os07g38440			LOC_Os07g38440	LOC_Os07g38440		LOC_Os07g38440
osa-miR1436_L+3_1ss5CT	LOC_Os09g29210	purine permease, putative, expressed	2.5	999-1022	LOC_Os09g29210	LOC_Os09g29210			LOC_Os09g29210	LOC_Os09g29210		LOC_Os09g29210
osa-miR1436_L+3_1ss5CT	LOC_Os10g42100	pyruvate kinase, putative, expressed	2.5	2016-2039		LOC_Os10g42100	LOC_Os10g42100	LOC_Os10g42100	LOC_Os10g42100	LOC_Os10g42100		LOC_Os10g42100
osa-miR1436_L+3_1ss5CT	LOC_Os09g22505	expressed protein	3.5	918-941	LOC_Os09g22505	LOC_Os09g22505				LOC_Os09g22505		LOC_Os09g22505
osa-miR1436_L+3_1ss5CT	LOC_Os01g15970	expressed protein	3.5	539-562		LOC_Os01g15970				LOC_Os01g15970
osa-miR1436_L+3_1ss5CT	LOC_Os01g51890	endonuclease/exonuclease/phosphatase family domain containing protein, expressed	3.5	2642-2665		LOC_Os01g51890				LOC_Os01g51890
osa-miR1436_L+3_1ss5CT	LOC_Os01g41240	hydrolase, alpha/beta fold family domain containing protein, expressed	3.5	1191-1214		LOC_Os01g41240				LOC_Os01g41240
osa-miR1436_L+3_1ss5CT	LOC_Os11g30620	expressed protein	3.5	1461-1484		LOC_Os11g30620	LOC_Os11g30620		LOC_Os11g30620	LOC_Os11g30620	LOC_Os11g30620
osa-miR1436_L+3_1ss5CT	LOC_Os11g27799	expressed protein	3.5	1773-1796		LOC_Os11g27799			LOC_Os11g27799	LOC_Os11g27799		LOC_Os11g27799
osa-miR1436_L+3_1ss5CT	LOC_Os12g42160	kinesin motor domain containing protein, putative, expressed	3.5	3022-3045		LOC_Os12g42160			LOC_Os12g42160	LOC_Os12g42160		LOC_Os12g42160
osa-miR1436_L+3_1ss5CT	LOC_Os04g57154	expressed protein	3.5	2673-2696		LOC_Os04g57154				LOC_Os04g57154
osa-miR1436_L+3_2ss5CT16GA	LOC_Os07g40450	expressed protein	1	84-107	LOC_Os07g40450	LOC_Os07g40450			LOC_Os07g40450	LOC_Os07g40450		LOC_Os07g40450
osa-miR1436_L+3_2ss5CT16GA	LOC_Os07g30250	RFT1, putative, expressed	1	3027-3050	LOC_Os07g30250	LOC_Os07g30250	LOC_Os07g30250		LOC_Os07g30250	LOC_Os07g30250		LOC_Os07g30250
osa-miR1436_L+3_2ss5CT16GA	LOC_Os03g63370	CRAL/TRIO domain containing protein, expressed	1	1252-1275	LOC_Os03g63370	LOC_Os03g63370			LOC_Os03g63370	LOC_Os03g63370		LOC_Os03g63370
osa-miR1436_L+3_2ss5CT16GA	LOC_Os02g10210	expressed protein	1	815-838	LOC_Os02g10210	LOC_Os02g10210	LOC_Os02g10210		LOC_Os02g10210	LOC_Os02g10210		LOC_Os02g10210
osa-miR1436_L+3_2ss5CT16GA	LOC_Os09g36320	tyrosine protein kinase domain containing protein, putative, expressed	1	1582-1605	LOC_Os09g36320	LOC_Os09g36320			LOC_Os09g36320	LOC_Os09g36320		LOC_Os09g36320
osa-miR1436_L+3_2ss5CT16GA	LOC_Os03g15350	Sel1 repeat domain containing protein, putative, expressed	1	2441-2464	LOC_Os03g15350	LOC_Os03g15350			LOC_Os03g15350	LOC_Os03g15350		LOC_Os03g15350
osa-miR1436_L+3_2ss5CT16GA	LOC_Os01g63880	expressed protein	1	2151-2174	LOC_Os01g63880	LOC_Os01g63880			LOC_Os01g63880	LOC_Os01g63880		LOC_Os01g63880
osa-miR1436_L+3_2ss5CT16GA	LOC_Os06g11500	MCM9 - Putative minichromosome maintenance MCM family subunit 9, expressed	1	2478-2501	LOC_Os06g11500	LOC_Os06g11500			LOC_Os06g11500	LOC_Os06g11500		LOC_Os06g11500
osa-miR1436_L+3_2ss5CT16GA	LOC_Os09g23620	MYB family transcription factor, putative, expressed	2	1022-1045	LOC_Os09g23620	LOC_Os09g23620			LOC_Os09g23620	LOC_Os09g23620		LOC_Os09g23620
osa-miR1436_L+3_2ss5CT16GA	LOC_Os09g29210	purine permease, putative, expressed	2	999-1022	LOC_Os09g29210	LOC_Os09g29210			LOC_Os09g29210	LOC_Os09g29210		LOC_Os09g29210
osa-miR1436_L+3_2ss5CT16GA	LOC_Os02g14290	scramblase, putative, expressed	2	969-992	LOC_Os02g14290	LOC_Os02g14290			LOC_Os02g14290	LOC_Os02g14290		LOC_Os02g14290
osa-miR1436_L+3_2ss5CT16GA	LOC_Os03g49126	expressed protein	2	2023-2046	LOC_Os03g49126	LOC_Os03g49126			LOC_Os03g49126	LOC_Os03g49126		LOC_Os03g49126
osa-miR1436_L+3_2ss5CT16GA	LOC_Os01g52864	transmembrane protein, putative, expressed	2	1654-1677	LOC_Os01g52864	LOC_Os01g52864			LOC_Os01g52864	LOC_Os01g52864		LOC_Os01g52864
osa-miR1436_L+3_2ss5CT16GA	LOC_Os01g52864	transmembrane protein, putative, expressed	2	1657-1680	LOC_Os01g52864	LOC_Os01g52864			LOC_Os01g52864	LOC_Os01g52864		LOC_Os01g52864
osa-miR1436_L+3_2ss5CT16GA	LOC_Os03g48010	exostosin, putative, expressed	2	2426-2449	LOC_Os03g48010	LOC_Os03g48010			LOC_Os03g48010	LOC_Os03g48010	LOC_Os03g48010	LOC_Os03g48010
osa-miR1436_L+3_2ss5CT16GA	LOC_Os01g52864	transmembrane protein, putative, expressed	2	1659-1682	LOC_Os01g52864	LOC_Os01g52864			LOC_Os01g52864	LOC_Os01g52864		LOC_Os01g52864
osa-miR1436_L+3_2ss5CT16GA	LOC_Os01g52864	transmembrane protein, putative, expressed	2	1751-1774	LOC_Os01g52864	LOC_Os01g52864			LOC_Os01g52864	LOC_Os01g52864		LOC_Os01g52864
osa-miR1436_L+3_2ss5CT16GA	LOC_Os07g09675	expressed protein	2	2498-2521	LOC_Os07g09675	LOC_Os07g09675			LOC_Os07g09675	LOC_Os07g09675		LOC_Os07g09675
osa-miR1436_L+3_2ss5CT16GA	LOC_Os09g37710	NIN, putative, expressed	2	3478-3501	LOC_Os09g37710	LOC_Os09g37710			LOC_Os09g37710	LOC_Os09g37710		LOC_Os09g37710
osa-miR1436_L+3_2ss5CT16GA	LOC_Os09g37710	NIN, putative, expressed	2	3535-3558	LOC_Os09g37710	LOC_Os09g37710			LOC_Os09g37710	LOC_Os09g37710		LOC_Os09g37710
osa-miR1436_L+3_2ss5CT16GA	LOC_Os06g38210	expressed protein	2	494-517	LOC_Os06g38210	LOC_Os06g38210		LOC_Os06g38210	LOC_Os06g38210	LOC_Os06g38210		LOC_Os06g38210
osa-miR1436_L+3_2ss5CT16GA	LOC_Os12g16350	enoyl-CoA hydratase/isomerase family protein, putative, expressed	2	3279-3302	LOC_Os12g16350	LOC_Os12g16350			LOC_Os12g16350	LOC_Os12g16350		LOC_Os12g16350
osa-miR1436_L+3_2ss5CT16GA	LOC_Os05g43570	AGC_AGC_other_NDRh_TRCd.2 - ACG kinases include homologs to PKA, PKG and PKC, expressed	2	2563-2586	LOC_Os05g43570	LOC_Os05g43570			LOC_Os05g43570	LOC_Os05g43570		LOC_Os05g43570
osa-miR1436_L+3_2ss5CT16GA	LOC_Os01g63050	expressed protein	2	1814-1837	LOC_Os01g63050	LOC_Os01g63050			LOC_Os01g63050	LOC_Os01g63050		LOC_Os01g63050
osa-miR1436_L+3_2ss5CT16GA	LOC_Os09g10710	R-interacting factor 1, putative, expressed	2	1996-2019	LOC_Os09g10710	LOC_Os09g10710			LOC_Os09g10710	LOC_Os09g10710		LOC_Os09g10710
osa-miR1436_L+3_2ss5CT16GA	LOC_Os09g10710	R-interacting factor 1, putative, expressed	2	2010-2033	LOC_Os09g10710	LOC_Os09g10710			LOC_Os09g10710	LOC_Os09g10710		LOC_Os09g10710
osa-miR1436_L+3_2ss5CT16GA	LOC_Os09g10710	R-interacting factor 1, putative, expressed	2	2431-2454	LOC_Os09g10710	LOC_Os09g10710			LOC_Os09g10710	LOC_Os09g10710		LOC_Os09g10710
osa-miR1436_L+3_2ss5CT16GA	LOC_Os06g39330	UDP-glucoronosyl and UDP-glucosyl transferase domain containing protein, expressed	3	1627-1650	LOC_Os06g39330	LOC_Os06g39330			LOC_Os06g39330	LOC_Os06g39330		LOC_Os06g39330
osa-miR1436_L+3_2ss5CT16GA	LOC_Os04g31020	expressed protein	3	513-536	LOC_Os04g31020	LOC_Os04g31020			LOC_Os04g31020	LOC_Os04g31020		LOC_Os04g31020
osa-miR1436_L+3_2ss5CT16GA	LOC_Os03g08530	aminotransferase, classes I and II, domain containing protein, expressed	3	1872-1895	LOC_Os03g08530	LOC_Os03g08530			LOC_Os03g08530	LOC_Os03g08530		LOC_Os03g08530
osa-miR1436_L+3_2ss5CT16GA	LOC_Os06g11090	CXE carboxylesterase, putative, expressed	3	1354-1377		LOC_Os06g11090	LOC_Os06g11090	LOC_Os06g11090	LOC_Os06g11090	LOC_Os06g11090		LOC_Os06g11090
osa-miR1436_L+3_2ss5CT16GA	LOC_Os02g49620	expressed protein	3	1707-1730	LOC_Os02g49620	LOC_Os02g49620			LOC_Os02g49620	LOC_Os02g49620		LOC_Os02g49620
osa-miR1436_L+3_2ss5CT16GA	LOC_Os09g36100	expressed protein	3	640-663	LOC_Os09g36100	LOC_Os09g36100	LOC_Os09g36100		LOC_Os09g36100	LOC_Os09g36100		LOC_Os09g36100
osa-miR1436_L+3_2ss5CT16GA	LOC_Os05g46490	mov34 family protein, putative, expressed	3	1878-1901	LOC_Os05g46490	LOC_Os05g46490			LOC_Os05g46490	LOC_Os05g46490		LOC_Os05g46490
osa-miR1436_L+3_2ss5CT16GA	LOC_Os11g27799	expressed protein	3	1773-1796		LOC_Os11g27799			LOC_Os11g27799	LOC_Os11g27799		LOC_Os11g27799
osa-miR1436_L+3_2ss5CT16GA	LOC_Os05g25890	expressed protein	3	123-146	LOC_Os05g25890	LOC_Os05g25890			LOC_Os05g25890	LOC_Os05g25890		LOC_Os05g25890
osa-miR1436_L+3_2ss5CT16GA	LOC_Os02g02980	MATE domain containing protein, expressed	3	1938-1961	LOC_Os02g02980	LOC_Os02g02980			LOC_Os02g02980	LOC_Os02g02980		LOC_Os02g02980
osa-miR1436_L+3_2ss5CT16GA	LOC_Os09g02214	Citrate transporter protein, putative, expressed	3	3300-3323	LOC_Os09g02214	LOC_Os09g02214			LOC_Os09g02214	LOC_Os09g02214		LOC_Os09g02214
osa-miR1436_L+3_2ss5CT16GA	LOC_Os11g47160	receptor kinase 1, putative, expressed	3	2497-2520	LOC_Os11g47160	LOC_Os11g47160			LOC_Os11g47160	LOC_Os11g47160		LOC_Os11g47160
osa-miR1436_L+3_2ss5CT16GA	LOC_Os12g42160	kinesin motor domain containing protein, putative, expressed	3	3022-3045		LOC_Os12g42160			LOC_Os12g42160	LOC_Os12g42160		LOC_Os12g42160
osa-miR1436_L+3_2ss5CT16GA	LOC_Os09g07320	ethanol tolerance protein GEKO1, putative, expressed	3	1094-1117	LOC_Os09g07320	LOC_Os09g07320			LOC_Os09g07320	LOC_Os09g07320		LOC_Os09g07320
osa-miR1436_L+3_2ss5CT16GA	LOC_Os01g18850	OsSPL1 - SBP-box gene family member, expressed	3	3094-3117	LOC_Os01g18850	LOC_Os01g18850			LOC_Os01g18850	LOC_Os01g18850		LOC_Os01g18850
osa-miR1436_L+3_2ss5CT16GA	LOC_Os01g18850	OsSPL1 - SBP-box gene family member, expressed	3	3232-3255	LOC_Os01g18850	LOC_Os01g18850			LOC_Os01g18850	LOC_Os01g18850		LOC_Os01g18850
osa-miR1436_L+3_2ss5CT16GA	LOC_Os04g39160	RNA-dependent RNA polymerase, putative, expressed	3	3886-3909	LOC_Os04g39160	LOC_Os04g39160			LOC_Os04g39160	LOC_Os04g39160		LOC_Os04g39160
osa-miR1436_L+3_2ss5CT16GA	LOC_Os01g18850	OsSPL1 - SBP-box gene family member, expressed	3	3485-3508	LOC_Os01g18850	LOC_Os01g18850			LOC_Os01g18850	LOC_Os01g18850		LOC_Os01g18850
osa-miR1436_L+3_2ss5CT16GA	LOC_Os01g18850	OsSPL1 - SBP-box gene family member, expressed	3	3570-3593	LOC_Os01g18850	LOC_Os01g18850			LOC_Os01g18850	LOC_Os01g18850		LOC_Os01g18850
osa-miR1436_L+3_2ss5CT16GA	LOC_Os08g41080	expressed protein	4	679-702		LOC_Os08g41080			LOC_Os08g41080	LOC_Os08g41080		LOC_Os08g41080
osa-miR1436_L+3_2ss5CT16GA	LOC_Os01g41730	serine/threonine-protein kinase, putative, expressed	4	1150-1173	LOC_Os01g41730	LOC_Os01g41730			LOC_Os01g41730	LOC_Os01g41730		LOC_Os01g41730
osa-miR1436_L+3_2ss5CT16GA	LOC_Os01g12820	harpin-induced protein, putative, expressed	4	1383-1406	LOC_Os01g12820	LOC_Os01g12820			LOC_Os01g12820	LOC_Os01g12820		LOC_Os01g12820
osa-miR1436_L+3_2ss5CT16GA	LOC_Os07g43390	4-alpha-glucanotransferase, chloroplast precursor, putative, expressed	4	2073-2096	LOC_Os07g43390	LOC_Os07g43390			LOC_Os07g43390	LOC_Os07g43390		LOC_Os07g43390
osa-miR1436_L+3_2ss5CT16GA	LOC_Os12g17950	expressed protein	4	1457-1480		LOC_Os12g17950			LOC_Os12g17950	LOC_Os12g17950		LOC_Os12g17950
osa-miR1436_L+3_2ss5CT16GA	LOC_Os11g14570	expressed protein	4	2425-2448	LOC_Os11g14570	LOC_Os11g14570			LOC_Os11g14570			LOC_Os11g14570
osa-miR1436_L+3_2ss5CT16GA	LOC_Os11g14570	expressed protein	4	2434-2457	LOC_Os11g14570	LOC_Os11g14570			LOC_Os11g14570			LOC_Os11g14570
osa-miR1436_L+3_2ss5CT16GA	LOC_Os09g39360	expressed protein	4	2222-2245		LOC_Os09g39360			LOC_Os09g39360	LOC_Os09g39360		LOC_Os09g39360
osa-miR1436_L+3_2ss5CT16GA	LOC_Os02g43560	WRKY34, expressed	4	2689-2712	LOC_Os02g43560	LOC_Os02g43560			LOC_Os02g43560	LOC_Os02g43560		LOC_Os02g43560
osa-miR1436_L+3_2ss5CT16GA	LOC_Os04g37820	cytokinin-O-glucosyltransferase 2, putative, expressed	4	1595-1618		LOC_Os04g37820			LOC_Os04g37820	LOC_Os04g37820		LOC_Os04g37820
osa-miR1436_L+3_2ss5CT16GA	LOC_Os04g39780	AMP-binding enzyme family protein, expressed	4	1323-1346					LOC_Os04g39780			LOC_Os04g39780
osa-miR1436_L+3_2ss5CT16GA	LOC_Os12g42044	OsWAK127b - OsWAK short gene, expressed	4	1904-1927		LOC_Os12g42044			LOC_Os12g42044	LOC_Os12g42044		LOC_Os12g42044
osa-miR1436_L+3_2ss5CT16GA	LOC_Os02g37140	expressed protein	4	3464-3487		LOC_Os02g37140			LOC_Os02g37140	LOC_Os02g37140		LOC_Os02g37140
osa-miR1436_L+3_2ss5CT16GA	LOC_Os02g37140	expressed protein	4	3469-3492		LOC_Os02g37140			LOC_Os02g37140	LOC_Os02g37140		LOC_Os02g37140
osa-miR1436_L+3_2ss5CT16GA	LOC_Os12g42044	OsWAK127b - OsWAK short gene, expressed	4	2421-2444		LOC_Os12g42044			LOC_Os12g42044	LOC_Os12g42044		LOC_Os12g42044
osa-miR1436_L+3_2ss5CT16GA	LOC_Os08g29760	membrane protein, putative, expressed	4	1898-1921		LOC_Os08g29760			LOC_Os08g29760	LOC_Os08g29760		LOC_Os08g29760
osa-miR1436_L+3_2ss5CT16GA	LOC_Os09g24520	pentatricopeptide, putative, expressed	4	2219-2242		LOC_Os09g24520			LOC_Os09g24520	LOC_Os09g24520		LOC_Os09g24520
osa-miR1436_L+3_2ss5CT16GA	LOC_Os09g24520	pentatricopeptide, putative, expressed	4	2411-2434		LOC_Os09g24520			LOC_Os09g24520	LOC_Os09g24520		LOC_Os09g24520
osa-miR1436_L+3_2ss5CT16GA	LOC_Os02g18080	NB-ARC domain containing protein, expressed	4	4015-4038		LOC_Os02g18080			LOC_Os02g18080	LOC_Os02g18080		LOC_Os02g18080
osa-miR1436_L+3_2ss5CT16GA	LOC_Os01g60910	CAMK_KIN1/SNF1/Nim1_like.12 - CAMK includes calcium/calmodulin depedent protein kinases, expressed	4	3050-3073		LOC_Os01g60910			LOC_Os01g60910	LOC_Os01g60910		LOC_Os01g60910
osa-miR1436_L+3_2ss5CT16GA	LOC_Os03g25945	expressed protein	4	1591-1613		LOC_Os03g25945	LOC_Os03g25945		LOC_Os03g25945	LOC_Os03g25945		LOC_Os03g25945
osa-miR1436_L+3_2ss5CT16GA	LOC_Os05g45580	expressed protein	1.5	2002-2025	LOC_Os05g45580	LOC_Os05g45580			LOC_Os05g45580	LOC_Os05g45580		LOC_Os05g45580
osa-miR1436_L+3_2ss5CT16GA	LOC_Os05g40180	serine/threonine-protein kinase stt7, chloroplast precursor, putative, expressed	1.5	3205-3228	LOC_Os05g40180	LOC_Os05g40180			LOC_Os05g40180	LOC_Os05g40180		LOC_Os05g40180
osa-miR1436_L+3_2ss5CT16GA	LOC_Os09g37020	expressed protein	2.5	1091-1114	LOC_Os09g37020	LOC_Os09g37020			LOC_Os09g37020	LOC_Os09g37020		LOC_Os09g37020
osa-miR1436_L+3_2ss5CT16GA	LOC_Os09g37020	expressed protein	2.5	1206-1229	LOC_Os09g37020	LOC_Os09g37020			LOC_Os09g37020	LOC_Os09g37020		LOC_Os09g37020
osa-miR1436_L+3_2ss5CT16GA	LOC_Os05g25430	receptor-like protein kinase At3g46290 precursor, putative, expressed	2.5	1070-1093		LOC_Os05g25430			LOC_Os05g25430	LOC_Os05g25430	LOC_Os05g25430	LOC_Os05g25430
osa-miR1436_L+3_2ss5CT16GA	LOC_Os08g37700	RNA recognition motif containing protein, putative, expressed	2.5	3065-3088	LOC_Os08g37700	LOC_Os08g37700	LOC_Os08g37700	LOC_Os08g37700	LOC_Os08g37700	LOC_Os08g37700		LOC_Os08g37700
osa-miR1436_L+3_2ss5CT16GA	LOC_Os08g37700	RNA recognition motif containing protein, putative, expressed	2.5	3187-3210	LOC_Os08g37700	LOC_Os08g37700	LOC_Os08g37700	LOC_Os08g37700	LOC_Os08g37700	LOC_Os08g37700		LOC_Os08g37700
osa-miR1436_L+3_2ss5CT16GA	LOC_Os08g37700	RNA recognition motif containing protein, putative, expressed	2.5	3546-3569	LOC_Os08g37700	LOC_Os08g37700	LOC_Os08g37700	LOC_Os08g37700	LOC_Os08g37700	LOC_Os08g37700		LOC_Os08g37700
osa-miR1436_L+3_2ss5CT16GA	LOC_Os02g54000	mRNA cap guanine-N7 methyltransferase 2, putative, expressed	3.5	1673-1696		LOC_Os02g54000	LOC_Os02g54000		LOC_Os02g54000	LOC_Os02g54000		LOC_Os02g54000
osa-miR1436_L+3_2ss5CT16GA	LOC_Os09g31506	dihydroflavonol-4-reductase, putative, expressed	3.5	1316-1339	LOC_Os09g31506	LOC_Os09g31506			LOC_Os09g31506	LOC_Os09g31506		LOC_Os09g31506
osa-miR1436_L+3_2ss5CT16GA	LOC_Os02g53000	lysM domain-containing GPI-anchored protein precursor, putative, expressed	3.5	1267-1290	LOC_Os02g53000	LOC_Os02g53000			LOC_Os02g53000	LOC_Os02g53000		LOC_Os02g53000
osa-miR1436_L+3_2ss5CT16GA	LOC_Os07g38440	uncharacterized 50.6 kDa protein in the 5region of gyrA and gyrB, putative, expressed	3.5	1676-1699		LOC_Os07g38440			LOC_Os07g38440	LOC_Os07g38440		LOC_Os07g38440
osa-miR1436_L+3_2ss5CT16GA	LOC_Os10g42100	pyruvate kinase, putative, expressed	3.5	2016-2039		LOC_Os10g42100	LOC_Os10g42100	LOC_Os10g42100	LOC_Os10g42100	LOC_Os10g42100		LOC_Os10g42100
osa-MIR1437-p5	LOC_Os06g08890	glutamate receptor 3.4 precursor, putative, expressed	4	153-173
osa-MIR1437-p5	LOC_Os05g04930	transferase family protein, putative, expressed	4	206-227
osa-MIR1437-p5	LOC_Os01g26060	expressed protein	4	225-244
osa-MIR1437-p5	LOC_Os06g50960	expansin precursor, putative, expressed	4	226-245
osa-MIR1440a-p3_1ss16TC	LOC_Os10g38040	lysM domain containing protein, putative, expressed	1	944-967						LOC_Os10g38040	LOC_Os10g38040
osa-MIR1442-p3_1ss12GT	LOC_Os01g51800	expressed protein	1	958-981	LOC_Os01g51800	LOC_Os01g51800	LOC_Os01g51800	LOC_Os01g51800	LOC_Os01g51800	LOC_Os01g51800	LOC_Os01g51800
osa-MIR1442-p3_1ss12GT	LOC_Os06g37610	Cyclopropane-fatty-acyl-phospholipid synthase, putative, expressed	2	1245-1268	LOC_Os06g37610	LOC_Os06g37610	LOC_Os06g37610		LOC_Os06g37610	LOC_Os06g37610
osa-MIR1442-p3_1ss12GT	LOC_Os02g07000	expressed protein	2	413-436
osa-MIR1442-p3_1ss12GT	LOC_Os06g37610	Cyclopropane-fatty-acyl-phospholipid synthase, putative, expressed	2	1595-1618	LOC_Os06g37610	LOC_Os06g37610	LOC_Os06g37610		LOC_Os06g37610	LOC_Os06g37610
osa-MIR1442-p3_1ss12GT	LOC_Os04g32540	OsSCP24 - Putative Serine Carboxypeptidase homologue, expressed	2	1460-1483	LOC_Os04g32540	LOC_Os04g32540	LOC_Os04g32540	LOC_Os04g32540	LOC_Os04g32540	LOC_Os04g32540	LOC_Os04g32540
osa-MIR1442-p3_1ss12GT	LOC_Os04g32540	OsSCP24 - Putative Serine Carboxypeptidase homologue, expressed	2	1734-1757	LOC_Os04g32540	LOC_Os04g32540	LOC_Os04g32540	LOC_Os04g32540	LOC_Os04g32540	LOC_Os04g32540	LOC_Os04g32540
osa-MIR1442-p3_1ss12GT	LOC_Os12g44010	purple acid phosphatase precursor, putative, expressed	3	1449-1472	LOC_Os12g44010
osa-MIR1442-p3_1ss12GT	LOC_Os11g34660	LTPL98 - Protease inhibitor/seed storage/LTP family protein precursor, expressed	3.5	1185-1208
osa-MIR1442-p3_1ss12GT	LOC_Os05g45820	heavy metal-associated domain containing protein, expressed	3.5	1191-1214	LOC_Os05g45820	LOC_Os05g45820	LOC_Os05g45820	LOC_Os05g45820		LOC_Os05g45820
osa-MIR1442-p3_1ss12GT	LOC_Os02g30730	SART-1 family protein, putative, expressed	3.5	2708-2731		LOC_Os02g30730	LOC_Os02g30730		LOC_Os02g30730	LOC_Os02g30730	LOC_Os02g30730	LOC_Os02g30730
osa-MIR1442-p3_1ss12GT	LOC_Os02g30730	SART-1 family protein, putative, expressed	3.5	2784-2807		LOC_Os02g30730	LOC_Os02g30730		LOC_Os02g30730	LOC_Os02g30730	LOC_Os02g30730	LOC_Os02g30730
osa-MIR1442-p3_1ss12GT	LOC_Os05g04060	plant protein of unknown function domain containing protein, expressed	4	1653-1677
osa-MIR1442-p3_1ss12GT	LOC_Os04g31120	OsFBK14 - F-box domain and kelch repeat containing protein, expressed	4	1892-1915		LOC_Os04g31120	LOC_Os04g31120	LOC_Os04g31120	LOC_Os04g31120	LOC_Os04g31120	LOC_Os04g31120	LOC_Os04g31120
osa-MIR1442-p3_1ss12GT	LOC_Os04g31120	OsFBK14 - F-box domain and kelch repeat containing protein, expressed	4	1951-1974		LOC_Os04g31120	LOC_Os04g31120	LOC_Os04g31120	LOC_Os04g31120	LOC_Os04g31120	LOC_Os04g31120	LOC_Os04g31120
osa-MIR1442-p3_1ss12GT	LOC_Os04g31120	OsFBK14 - F-box domain and kelch repeat containing protein, expressed	4	2026-2049		LOC_Os04g31120	LOC_Os04g31120	LOC_Os04g31120	LOC_Os04g31120	LOC_Os04g31120	LOC_Os04g31120	LOC_Os04g31120
osa-MIR1442-p3_1ss12GT	LOC_Os04g31120	OsFBK14 - F-box domain and kelch repeat containing protein, expressed	4	2384-2407		LOC_Os04g31120	LOC_Os04g31120	LOC_Os04g31120	LOC_Os04g31120	LOC_Os04g31120	LOC_Os04g31120	LOC_Os04g31120
osa-MIR1442-p3_1ss12GT	LOC_Os04g31120	OsFBK14 - F-box domain and kelch repeat containing protein, expressed	4	2461-2484		LOC_Os04g31120	LOC_Os04g31120	LOC_Os04g31120	LOC_Os04g31120	LOC_Os04g31120	LOC_Os04g31120	LOC_Os04g31120
osa-MIR1442-p3_1ss12GT	LOC_Os04g31120	OsFBK14 - F-box domain and kelch repeat containing protein, expressed	4	3920-3943		LOC_Os04g31120	LOC_Os04g31120	LOC_Os04g31120	LOC_Os04g31120	LOC_Os04g31120	LOC_Os04g31120	LOC_Os04g31120
osa-MIR1442-p3_1ss12GT	LOC_Os12g01510	MRH1, putative, expressed	4	1968-1991	LOC_Os12g01510	LOC_Os12g01510	LOC_Os12g01510		LOC_Os12g01510	LOC_Os12g01510
osa-MIR1442-p3_1ss12GT	LOC_Os12g01510	MRH1, putative, expressed	4	2048-2071	LOC_Os12g01510	LOC_Os12g01510	LOC_Os12g01510		LOC_Os12g01510	LOC_Os12g01510
osa-MIR1442-p3_1ss12GT	LOC_Os12g01510	MRH1, putative, expressed	4	2193-2216	LOC_Os12g01510	LOC_Os12g01510	LOC_Os12g01510		LOC_Os12g01510	LOC_Os12g01510
osa-MIR1442-p3_1ss12GT	LOC_Os12g01510	MRH1, putative, expressed	4	2241-2264	LOC_Os12g01510	LOC_Os12g01510	LOC_Os12g01510		LOC_Os12g01510	LOC_Os12g01510
osa-miR156a	LOC_Os11g30370	OsSPL19 - SBP-box gene family member, expressed	1	1091-1110				LOC_Os11g30370	LOC_Os11g30370		LOC_Os11g30370
osa-miR156a	LOC_Os09g32944	OsSPL18 - SBP-box gene family member, expressed	1	1034-1053				LOC_Os09g32944	LOC_Os09g32944		LOC_Os09g32944
osa-miR156a	LOC_Os09g31438	OsSPL17 - SBP-box gene family member, expressed	1	809-828				LOC_Os09g31438	LOC_Os09g31438		LOC_Os09g31438
osa-miR156a	LOC_Os06g45310	OsSPL11 - SBP-box gene family member, expressed	1	854-873				LOC_Os06g45310	LOC_Os06g45310		LOC_Os06g45310	LOC_Os06g45310
osa-miR156a	LOC_Os04g46580	OsSPL7 - SBP-box gene family member, expressed	1	818-837				LOC_Os04g46580	LOC_Os04g46580		LOC_Os04g46580
osa-miR156a	LOC_Os02g07780	OsSPL4 - SBP-box gene family member, expressed	1	987-1006				LOC_Os02g07780	LOC_Os02g07780		LOC_Os02g07780
osa-miR156a	LOC_Os08g41940	OsSPL16 - SBP-box gene family member, expressed	1	1054-1073				LOC_Os08g41940	LOC_Os08g41940		LOC_Os08g41940	LOC_Os08g41940
osa-miR156a	LOC_Os08g39890	OsSPL14 - SBP-box gene family member, expressed	1	992-1011				LOC_Os08g39890	LOC_Os08g39890		LOC_Os08g39890
osa-miR156a	LOC_Os01g69830	OsSPL2 - SBP-box gene family member, expressed	1	1153-1172				LOC_Os01g69830	LOC_Os01g69830		LOC_Os01g69830	LOC_Os01g69830
osa-miR156a	LOC_Os06g49010	OsSPL12 - SBP-box gene family member, expressed	1	1439-1458				LOC_Os06g49010	LOC_Os06g49010		LOC_Os06g49010
osa-miR156a	LOC_Os06g49010	OsSPL12 - SBP-box gene family member, expressed	1	1494-1513				LOC_Os06g49010	LOC_Os06g49010		LOC_Os06g49010
osa-miR156a	LOC_Os06g49010	OsSPL12 - SBP-box gene family member, expressed	1	1638-1657				LOC_Os06g49010	LOC_Os06g49010		LOC_Os06g49010
osa-miR156a	LOC_Os06g49010	OsSPL12 - SBP-box gene family member, expressed	1	1686-1705				LOC_Os06g49010	LOC_Os06g49010		LOC_Os06g49010
osa-miR156a	LOC_Os06g49010	OsSPL12 - SBP-box gene family member, expressed	1	1842-1861				LOC_Os06g49010	LOC_Os06g49010		LOC_Os06g49010
osa-miR156a	LOC_Os06g49010	OsSPL12 - SBP-box gene family member, expressed	1	2018-2037				LOC_Os06g49010	LOC_Os06g49010		LOC_Os06g49010
osa-miR156a	LOC_Os02g07780	OsSPL4 - SBP-box gene family member, expressed	1	2221-2240				LOC_Os02g07780	LOC_Os02g07780		LOC_Os02g07780
osa-miR156a	LOC_Os07g32170	OsSPL13 - SBP-box gene family member, expressed	2	664-683								LOC_Os07g32170
osa-miR156a	LOC_Os07g32170	OsSPL13 - SBP-box gene family member, expressed	2	852-871								LOC_Os07g32170
osa-miR156a	LOC_Os02g04680	OsSPL3 - SBP-box gene family member, expressed	2	1962-1981
osa-miR156a	LOC_Os02g04680	OsSPL3 - SBP-box gene family member, expressed	2	1965-1984
osa-miR156a	LOC_Os06g06850	resistance protein LR10, putative, expressed	3	2098-2116		LOC_Os06g06850	LOC_Os06g06850			LOC_Os06g06850	LOC_Os06g06850	LOC_Os06g06850
osa-miR156a	LOC_Os08g30380	expressed protein	4	286-304
osa-miR156a	LOC_Os08g10550	potassium transporter, putative, expressed	4	88-107
osa-miR156a	LOC_Os04g25784	expressed protein	4	992-1010	LOC_Os04g25784					LOC_Os04g25784
osa-miR156a	LOC_Os04g25784	expressed protein	4	1407-1425	LOC_Os04g25784					LOC_Os04g25784
osa-miR156a	LOC_Os04g25784	expressed protein	4	1588-1606	LOC_Os04g25784					LOC_Os04g25784
osa-miR156a	LOC_Os04g53320	expressed protein	4	3-21
osa-miR156a	LOC_Os06g43690	WD repeat-containing protein, putative, expressed	4	2839-2857
osa-miR156a	LOC_Os12g25490	O-methyltransferase, putative, expressed	4	254-272
osa-miR156a	LOC_Os03g63040	expressed protein	4	2143-2161
osa-miR156a	LOC_Os04g09620	expressed protein	4	791-811
osa-miR156a	LOC_Os06g14080	ATMAP70 protein, putative, expressed	4	2274-2292								LOC_Os06g14080
osa-miR156a	LOC_Os02g18810	pentatricopeptide, putative, expressed	4	2371-2391
osa-miR156c-3p	LOC_Os05g44430	hypothetical protein	2.5	319-339				LOC_Os05g44430
osa-miR156c-3p	LOC_Os05g50850	expressed protein	3.5	1003-1023				LOC_Os05g50850
osa-miR156c-3p	LOC_Os09g16710	expressed protein	4	835-856				LOC_Os09g16710
osa-miR156c-3p	LOC_Os01g04930	MYB family transcription factor, putative, expressed	4	397-418				LOC_Os01g04930
osa-miR156c-3p	LOC_Os08g09820	peptidase aspartic family protein, putative, expressed	4	1078-1098				LOC_Os08g09820
osa-MIR156d-p3	LOC_Os09g25330	BTBN19 - Bric-a-Brac, Tramtrack, Broad Complex BTB domain with non-phototropic hypocotyl 3 NPH3 domain, expressed	4	57-79				LOC_Os09g25330
osa-MIR156d-p3	LOC_Os06g40590	expressed protein	4	1360-1381				LOC_Os06g40590
osa-MIR156e-p3	LOC_Os01g39250	OsFtsH4 FtsH protease, homologue of AtFtsH4, expressed	3	1911-1931		LOC_Os01g39250
osa-MIR156e-p3	LOC_Os01g39260	OsFtsH5 FtsH protease, homologue of AtFtsH4, expressed	3	2074-2094		LOC_Os01g39260
osa-MIR156e-p3	LOC_Os01g63500	expressed protein	3.5	268-290		LOC_Os01g63500
osa-MIR156e-p3	LOC_Os04g54590	expressed protein	3.5	494-515		LOC_Os04g54590
osa-MIR156e-p3	LOC_Os07g15370	metal transporter Nramp6, putative, expressed	4	102-124		LOC_Os07g15370
osa-MIR156e-p3	LOC_Os02g58560	1,3-beta-glucan synthase component, putative, expressed	4	1868-1888		LOC_Os02g58560
osa-MIR156e-p3	LOC_Os02g58560	1,3-beta-glucan synthase component, putative, expressed	4	2099-2119		LOC_Os02g58560
osa-MIR156e-p3	LOC_Os02g47830	expressed protein	4	109-129		LOC_Os02g47830
osa-MIR156e-p3	LOC_Os11g10240	OsFBX414 - F-box domain containing protein, expressed	4	35-55		LOC_Os11g10240
osa-MIR156e-p3	LOC_Os11g10240	OsFBX414 - F-box domain containing protein, expressed	4	38-58		LOC_Os11g10240
osa-miR156j-3p_L+1R-1	LOC_Os05g42240	expressed protein	4	745-765	LOC_Os05g42240	LOC_Os05g42240	LOC_Os05g42240	LOC_Os05g42240	LOC_Os05g42240	LOC_Os05g42240
osa-miR159a.1	LOC_Os01g12700	MYB family transcription factor, putative	3	803-823		LOC_Os01g12700	LOC_Os01g12700	LOC_Os01g12700	LOC_Os01g12700	LOC_Os01g12700	LOC_Os01g12700
osa-miR159a.1	LOC_Os05g41166	MYB family transcription factor, putative, expressed	3	1068-1088		LOC_Os05g41166	LOC_Os05g41166	LOC_Os05g41166	LOC_Os05g41166	LOC_Os05g41166	LOC_Os05g41166
osa-miR159a.1	LOC_Os05g42240	expressed protein	3	626-646	LOC_Os05g42240	LOC_Os05g42240	LOC_Os05g42240	LOC_Os05g42240	LOC_Os05g42240	LOC_Os05g42240
osa-miR159a.1	LOC_Os04g46384	MYB family transcription factor, putative, expressed	4	160-180	LOC_Os04g46384	LOC_Os04g46384	LOC_Os04g46384		LOC_Os04g46384	LOC_Os04g46384		LOC_Os04g46384
osa-miR159a.1	LOC_Os03g21380	OsCML27 - Calmodulin-related calcium sensor protein, expressed	4	1516-1536		LOC_Os03g21380	LOC_Os03g21380			LOC_Os03g21380
osa-miR159a.1	LOC_Os05g45120	anthocyanidin 5,3-O-glucosyltransferase, putative, expressed	4	303-323		LOC_Os05g45120	LOC_Os05g45120			LOC_Os05g45120
osa-miR159a.1	LOC_Os10g05230	zinc finger, C3HC4 type domain containing protein, expressed	4	335-355		LOC_Os10g05230	LOC_Os10g05230	LOC_Os10g05230	LOC_Os10g05230	LOC_Os10g05230
osa-miR159a.1	LOC_Os03g38210	MYB family transcription factor, putative, expressed	4	938-958		LOC_Os03g38210	LOC_Os03g38210	LOC_Os03g38210	LOC_Os03g38210	LOC_Os03g38210
osa-miR159a.1	LOC_Os11g05540	rhoGAP domain containing protein, expressed	4	124-144		LOC_Os11g05540	LOC_Os11g05540	LOC_Os11g05540	LOC_Os11g05540	LOC_Os11g05540
osa-miR159a.1	LOC_Os03g58190	expressed protein	4	779-800		LOC_Os03g58190	LOC_Os03g58190	LOC_Os03g58190	LOC_Os03g58190	LOC_Os03g58190
osa-miR159a.1	LOC_Os01g47530	CGMC_MAPKCMGC_2.6 - CGMC includes CDA, MAPK, GSK3, and CLKC kinases, expressed	4	1683-1704		LOC_Os01g47530	LOC_Os01g47530	LOC_Os01g47530	LOC_Os01g47530	LOC_Os01g47530
osa-miR159a.1	LOC_Os01g47530	CGMC_MAPKCMGC_2.6 - CGMC includes CDA, MAPK, GSK3, and CLKC kinases, expressed	4	1797-1818		LOC_Os01g47530	LOC_Os01g47530	LOC_Os01g47530	LOC_Os01g47530	LOC_Os01g47530
osa-miR159a.1	LOC_Os01g47530	CGMC_MAPKCMGC_2.6 - CGMC includes CDA, MAPK, GSK3, and CLKC kinases, expressed	4	2431-2452		LOC_Os01g47530	LOC_Os01g47530	LOC_Os01g47530	LOC_Os01g47530	LOC_Os01g47530
osa-miR159a.1	LOC_Os01g59660	MYB family transcription factor, putative, expressed	3.5	1260-1280		LOC_Os01g59660	LOC_Os01g59660	LOC_Os01g59660	LOC_Os01g59660	LOC_Os01g59660	LOC_Os01g59660	LOC_Os01g59660
osa-miR159a.1	LOC_Os01g59660	MYB family transcription factor, putative, expressed	3.5	1180-1200		LOC_Os01g59660	LOC_Os01g59660	LOC_Os01g59660	LOC_Os01g59660	LOC_Os01g59660	LOC_Os01g59660	LOC_Os01g59660
osa-miR159a.1	LOC_Os01g59660	MYB family transcription factor, putative, expressed	3.5	1258-1278		LOC_Os01g59660	LOC_Os01g59660	LOC_Os01g59660	LOC_Os01g59660	LOC_Os01g59660	LOC_Os01g59660	LOC_Os01g59660
osa-miR159a.1	LOC_Os01g59660	MYB family transcription factor, putative, expressed	3.5	1348-1368		LOC_Os01g59660	LOC_Os01g59660	LOC_Os01g59660	LOC_Os01g59660	LOC_Os01g59660	LOC_Os01g59660	LOC_Os01g59660
osa-miR159a.1	LOC_Os09g36650	expressed protein	3.5	699-719		LOC_Os09g36650	LOC_Os09g36650	LOC_Os09g36650	LOC_Os09g36650	LOC_Os09g36650
osa-miR159a.1	LOC_Os06g40330	MYB family transcription factor, putative, expressed	3.5	1418-1438	LOC_Os06g40330	LOC_Os06g40330	LOC_Os06g40330	LOC_Os06g40330	LOC_Os06g40330	LOC_Os06g40330		LOC_Os06g40330
osa-miR159a.1	LOC_Os01g11430	expressed protein	3.5	1112-1132		LOC_Os01g11430	LOC_Os01g11430		LOC_Os01g11430	LOC_Os01g11430
osa-miR159a.1	LOC_Os12g10740	leucine-rich repeat family protein, putative, expressed	3.5	1209-1228		LOC_Os12g10740	LOC_Os12g10740		LOC_Os12g10740	LOC_Os12g10740
osa-MIR159a-p5	LOC_Os04g46830	LTPL122 - Protease inhibitor/seed storage/LTP family protein precursor, expressed	3	851-869		LOC_Os04g46830	LOC_Os04g46830			LOC_Os04g46830	LOC_Os04g46830
osa-MIR159a-p5	LOC_Os04g46830	LTPL122 - Protease inhibitor/seed storage/LTP family protein precursor, expressed	3	969-987		LOC_Os04g46830	LOC_Os04g46830			LOC_Os04g46830	LOC_Os04g46830
osa-MIR159a-p5	LOC_Os03g03810	DEF8 - Defensin and Defensin-like DEFL family, expressed	3	289-307		LOC_Os03g03810	LOC_Os03g03810			LOC_Os03g03810	LOC_Os03g03810
osa-MIR159a-p5	LOC_Os06g06610	expressed protein	4	1370-1388		LOC_Os06g06610	LOC_Os06g06610			LOC_Os06g06610	LOC_Os06g06610
osa-MIR159a-p5	LOC_Os09g32020	ubiquitin fusion degradation protein, putative, expressed	4	1640-1658		LOC_Os09g32020	LOC_Os09g32020			LOC_Os09g32020	LOC_Os09g32020
osa-MIR159a-p5	LOC_Os08g07920	disease resistance protein RPM1, putative, expressed	4	430-448		LOC_Os08g07920	LOC_Os08g07920			LOC_Os08g07920	LOC_Os08g07920
osa-MIR159a-p5	LOC_Os03g12870	expressed protein	4	527-546		LOC_Os03g12870	LOC_Os03g12870			LOC_Os03g12870	LOC_Os03g12870
osa-MIR159a-p5	LOC_Os12g23780	expressed protein	4	525-542		LOC_Os12g23780	LOC_Os12g23780			LOC_Os12g23780	LOC_Os12g23780
osa-MIR159a-p5	LOC_Os11g43990	expressed protein	4	1460-1478		LOC_Os11g43990	LOC_Os11g43990			LOC_Os11g43990	LOC_Os11g43990
osa-MIR159a-p5	LOC_Os10g34700	expressed protein	4	835-853		LOC_Os10g34700	LOC_Os10g34700			LOC_Os10g34700	LOC_Os10g34700
osa-MIR159a-p5	LOC_Os01g13060	CK1_CaseinKinase_1.1 - CK1 includes the casein kinase 1 kinases, expressed	4	1747-1765		LOC_Os01g13060	LOC_Os01g13060			LOC_Os01g13060	LOC_Os01g13060
osa-MIR159a-p5	LOC_Os01g13060	CK1_CaseinKinase_1.1 - CK1 includes the casein kinase 1 kinases, expressed	4	1753-1771		LOC_Os01g13060	LOC_Os01g13060			LOC_Os01g13060	LOC_Os01g13060
osa-MIR159a-p5	LOC_Os01g60060	leucine-rich repeat family protein, putative, expressed	4	2855-2873		LOC_Os01g60060	LOC_Os01g60060			LOC_Os01g60060	LOC_Os01g60060
osa-MIR159a-p5	LOC_Os11g14050	leucine-rich repeat family protein, putative, expressed	4	2965-2983	LOC_Os11g14050	LOC_Os11g14050	LOC_Os11g14050			LOC_Os11g14050	LOC_Os11g14050
osa-MIR159a-p5	LOC_Os11g14050	leucine-rich repeat family protein, putative, expressed	4	2999-3017	LOC_Os11g14050	LOC_Os11g14050	LOC_Os11g14050			LOC_Os11g14050	LOC_Os11g14050
osa-MIR159a-p5	LOC_Os09g21060	expressed protein	4	30-47		LOC_Os09g21060	LOC_Os09g21060			LOC_Os09g21060	LOC_Os09g21060
osa-MIR159a-p5	LOC_Os07g33730	NB-ARC domain containing protein, expressed	4	4699-4716		LOC_Os07g33730	LOC_Os07g33730			LOC_Os07g33730	LOC_Os07g33730
osa-MIR159a-p5	LOC_Os11g14060	expressed protein	4	977-994		LOC_Os11g14060	LOC_Os11g14060			LOC_Os11g14060	LOC_Os11g14060
osa-MIR159a-p5	LOC_Os02g53050	tetratricopeptide-like helical, putative, expressed	4	2187-2206		LOC_Os02g53050	LOC_Os02g53050			LOC_Os02g53050	LOC_Os02g53050
osa-MIR159a-p5	LOC_Os02g46080	protein phosphatase 2C, putative, expressed	4	1367-1386		LOC_Os02g46080	LOC_Os02g46080			LOC_Os02g46080	LOC_Os02g46080
osa-MIR159a-p5	LOC_Os07g35350	glucan endo-1,3-beta-glucosidase precursor, putative, expressed	4	444-463		LOC_Os07g35350	LOC_Os07g35350			LOC_Os07g35350	LOC_Os07g35350
osa-MIR159a-p5	LOC_Os07g35350	glucan endo-1,3-beta-glucosidase precursor, putative, expressed	4	447-466		LOC_Os07g35350	LOC_Os07g35350			LOC_Os07g35350	LOC_Os07g35350
osa-MIR159a-p5	LOC_Os06g19650	expressed protein	4	704-721		LOC_Os06g19650	LOC_Os06g19650			LOC_Os06g19650	LOC_Os06g19650
osa-MIR159a-p5	LOC_Os02g07430	OsMADS29 - MADS-box family gene with MIKCc type-box, expressed	4	534-551		LOC_Os02g07430	LOC_Os02g07430			LOC_Os02g07430	LOC_Os02g07430
osa-MIR159a-p5	LOC_Os08g16030	expressed protein	4	465-482		LOC_Os08g16030	LOC_Os08g16030			LOC_Os08g16030	LOC_Os08g16030
osa-MIR159a-p5	LOC_Os03g26500	expressed protein	4	445-464		LOC_Os03g26500	LOC_Os03g26500			LOC_Os03g26500	LOC_Os03g26500
osa-MIR159a-p5	LOC_Os06g06850	resistance protein LR10, putative, expressed	4	422-439		LOC_Os06g06850	LOC_Os06g06850			LOC_Os06g06850	LOC_Os06g06850	LOC_Os06g06850
osa-MIR159a-p5	LOC_Os06g01690	septum site-determining protein minD, putative, expressed	4	474-491		LOC_Os06g01690	LOC_Os06g01690			LOC_Os06g01690	LOC_Os06g01690
osa-MIR159a-p5	LOC_Os04g38790	expressed protein	4	89-106		LOC_Os04g38790	LOC_Os04g38790			LOC_Os04g38790	LOC_Os04g38790
osa-MIR159a-p5	LOC_Os06g11970	OsMADS63 - MADS-box family gene with MIKC* type-box, expressed	4	1039-1056		LOC_Os06g11970	LOC_Os06g11970			LOC_Os06g11970	LOC_Os06g11970
osa-MIR159a-p5	LOC_Os02g53670	MYB family transcription factor, putative, expressed	4	587-604		LOC_Os02g53670	LOC_Os02g53670			LOC_Os02g53670	LOC_Os02g53670
osa-MIR159a-p5	LOC_Os02g53670	MYB family transcription factor, putative, expressed	4	606-623		LOC_Os02g53670	LOC_Os02g53670			LOC_Os02g53670	LOC_Os02g53670
osa-MIR159a-p5	LOC_Os02g53670	MYB family transcription factor, putative, expressed	4	731-748		LOC_Os02g53670	LOC_Os02g53670			LOC_Os02g53670	LOC_Os02g53670
osa-MIR159a-p5	LOC_Os04g02730	tRNA-dihydrouridine synthase 3-like, putative, expressed	3.5	1993-2011		LOC_Os04g02730	LOC_Os04g02730			LOC_Os04g02730	LOC_Os04g02730
osa-MIR159a-p5	LOC_Os02g42230	RPA2B - Putative single-stranded DNA binding complex subunit 2, expressed	3.5	844-862		LOC_Os02g42230	LOC_Os02g42230			LOC_Os02g42230	LOC_Os02g42230
osa-MIR159a-p5	LOC_Os06g31220	mitogen-activated protein kinase 17, putative, expressed	3.5	1967-1985		LOC_Os06g31220	LOC_Os06g31220			LOC_Os06g31220	LOC_Os06g31220
osa-MIR159a-p5	LOC_Os01g49280	zinc finger family protein, putative, expressed	3.5	1369-1387		LOC_Os01g49280	LOC_Os01g49280			LOC_Os01g49280	LOC_Os01g49280
osa-MIR159a-p5	LOC_Os05g12670	expressed protein	3.5	549-566		LOC_Os05g12670	LOC_Os05g12670			LOC_Os05g12670	LOC_Os05g12670
osa-MIR159a-p5	LOC_Os02g35910	protein phosphotase protein, putative, expressed	3.5	1768-1785		LOC_Os02g35910	LOC_Os02g35910			LOC_Os02g35910	LOC_Os02g35910
osa-MIR159b-p5	LOC_Os02g34460	40S ribosomal protein S10, putative, expressed	4	527-547							LOC_Os02g34460
osa-MIR159b-p5	LOC_Os12g42980	cysteine synthase, putative, expressed	4	707-727							LOC_Os12g42980
osa-MIR159b-p5	LOC_Os11g24560	protein transport protein, putative, expressed	4	1493-1514							LOC_Os11g24560
osa-miR159c_L-1R-2	LOC_Os01g12700	MYB family transcription factor, putative	1	805-822		LOC_Os01g12700	LOC_Os01g12700	LOC_Os01g12700	LOC_Os01g12700	LOC_Os01g12700	LOC_Os01g12700
osa-miR159c_L-1R-2	LOC_Os05g41166	MYB family transcription factor, putative, expressed	1	1070-1087		LOC_Os05g41166	LOC_Os05g41166	LOC_Os05g41166	LOC_Os05g41166	LOC_Os05g41166	LOC_Os05g41166
osa-miR159c_L-1R-2	LOC_Os03g38210	MYB family transcription factor, putative, expressed	2	940-957		LOC_Os03g38210	LOC_Os03g38210	LOC_Os03g38210	LOC_Os03g38210	LOC_Os03g38210
osa-miR159c_L-1R-2	LOC_Os09g36650	expressed protein	2	701-718		LOC_Os09g36650	LOC_Os09g36650	LOC_Os09g36650	LOC_Os09g36650	LOC_Os09g36650
osa-miR159c_L-1R-2	LOC_Os01g59660	MYB family transcription factor, putative, expressed	2	1262-1279		LOC_Os01g59660	LOC_Os01g59660	LOC_Os01g59660	LOC_Os01g59660	LOC_Os01g59660	LOC_Os01g59660	LOC_Os01g59660
osa-miR159c_L-1R-2	LOC_Os01g59660	MYB family transcription factor, putative, expressed	2	1182-1199		LOC_Os01g59660	LOC_Os01g59660	LOC_Os01g59660	LOC_Os01g59660	LOC_Os01g59660	LOC_Os01g59660	LOC_Os01g59660
osa-miR159c_L-1R-2	LOC_Os06g40330	MYB family transcription factor, putative, expressed	2	1420-1437	LOC_Os06g40330	LOC_Os06g40330	LOC_Os06g40330	LOC_Os06g40330	LOC_Os06g40330	LOC_Os06g40330		LOC_Os06g40330
osa-miR159c_L-1R-2	LOC_Os01g59660	MYB family transcription factor, putative, expressed	2	1260-1277		LOC_Os01g59660	LOC_Os01g59660	LOC_Os01g59660	LOC_Os01g59660	LOC_Os01g59660	LOC_Os01g59660	LOC_Os01g59660
osa-miR159c_L-1R-2	LOC_Os01g59660	MYB family transcription factor, putative, expressed	2	1350-1367		LOC_Os01g59660	LOC_Os01g59660	LOC_Os01g59660	LOC_Os01g59660	LOC_Os01g59660	LOC_Os01g59660	LOC_Os01g59660
osa-miR159c_L-1R-2	LOC_Os10g05230	zinc finger, C3HC4 type domain containing protein, expressed	2	337-354		LOC_Os10g05230	LOC_Os10g05230	LOC_Os10g05230	LOC_Os10g05230	LOC_Os10g05230
osa-miR159c_L-1R-2	LOC_Os01g46984	expressed protein	3	285-302		LOC_Os01g46984	LOC_Os01g46984	LOC_Os01g46984	LOC_Os01g46984	LOC_Os01g46984		LOC_Os01g46984
osa-miR159c_L-1R-2	LOC_Os04g46384	MYB family transcription factor, putative, expressed	3	162-179	LOC_Os04g46384	LOC_Os04g46384	LOC_Os04g46384		LOC_Os04g46384	LOC_Os04g46384		LOC_Os04g46384
osa-miR159c_L-1R-2	LOC_Os06g46560	myb-like DNA-binding domain containing protein, expressed	3	1073-1090					LOC_Os06g46560	LOC_Os06g46560
osa-miR159c_L-1R-2	LOC_Os02g01590	glycosyl hydrolases, putative, expressed	3	1813-1830					LOC_Os02g01590	LOC_Os02g01590
osa-miR159c_L-1R-2	LOC_Os02g01590	glycosyl hydrolases, putative, expressed	3	2324-2341					LOC_Os02g01590	LOC_Os02g01590
osa-miR159c_L-1R-2	LOC_Os11g05540	rhoGAP domain containing protein, expressed	3	126-143		LOC_Os11g05540	LOC_Os11g05540	LOC_Os11g05540	LOC_Os11g05540	LOC_Os11g05540
osa-miR159c_L-1R-2	LOC_Os12g05900	rhoGAP domain containing protein, expressed	3	666-683		LOC_Os12g05900	LOC_Os12g05900	LOC_Os12g05900	LOC_Os12g05900	LOC_Os12g05900
osa-miR159c_L-1R-2	LOC_Os12g10740	leucine-rich repeat family protein, putative, expressed	3	1209-1227		LOC_Os12g10740	LOC_Os12g10740		LOC_Os12g10740	LOC_Os12g10740
osa-miR159c_L-1R-2	LOC_Os05g42240	expressed protein	3	628-645	LOC_Os05g42240	LOC_Os05g42240	LOC_Os05g42240	LOC_Os05g42240	LOC_Os05g42240	LOC_Os05g42240
osa-miR159c_L-1R-2	LOC_Os01g11430	expressed protein	3	1114-1131		LOC_Os01g11430	LOC_Os01g11430		LOC_Os01g11430	LOC_Os01g11430
osa-miR159c_L-1R-2	LOC_Os11g02550	expressed protein	3	338-354		LOC_Os11g02550	LOC_Os11g02550	LOC_Os11g02550	LOC_Os11g02550	LOC_Os11g02550
osa-miR159c_L-1R-2	LOC_Os01g47530	CGMC_MAPKCMGC_2.6 - CGMC includes CDA, MAPK, GSK3, and CLKC kinases, expressed	3	1685-1703		LOC_Os01g47530	LOC_Os01g47530	LOC_Os01g47530	LOC_Os01g47530	LOC_Os01g47530
osa-miR159c_L-1R-2	LOC_Os01g47530	CGMC_MAPKCMGC_2.6 - CGMC includes CDA, MAPK, GSK3, and CLKC kinases, expressed	3	1799-1817		LOC_Os01g47530	LOC_Os01g47530	LOC_Os01g47530	LOC_Os01g47530	LOC_Os01g47530
osa-miR159c_L-1R-2	LOC_Os01g47530	CGMC_MAPKCMGC_2.6 - CGMC includes CDA, MAPK, GSK3, and CLKC kinases, expressed	3	2356-2374		LOC_Os01g47530	LOC_Os01g47530	LOC_Os01g47530	LOC_Os01g47530	LOC_Os01g47530
osa-miR159c_L-1R-2	LOC_Os01g47530	CGMC_MAPKCMGC_2.6 - CGMC includes CDA, MAPK, GSK3, and CLKC kinases, expressed	3	2433-2451		LOC_Os01g47530	LOC_Os01g47530	LOC_Os01g47530	LOC_Os01g47530	LOC_Os01g47530
osa-miR159c_L-1R-2	LOC_Os03g12840	Inositol 1, 3, 4-trisphosphate 5/6-kinase, putative, expressed	4	589-606					LOC_Os03g12840	LOC_Os03g12840
osa-miR159c_L-1R-2	LOC_Os04g31030	nitrate-induced NOI protein, expressed	4	644-661					LOC_Os04g31030	LOC_Os04g31030
osa-miR159c_L-1R-2	LOC_Os03g57050	expressed protein	4	1022-1039					LOC_Os03g57050	LOC_Os03g57050
osa-miR159c_L-1R-2	LOC_Os09g39740	ACT domain containing protein, expressed	4	325-342					LOC_Os09g39740	LOC_Os09g39740
osa-miR159c_L-1R-2	LOC_Os06g25540	expressed protein	4	204-221					LOC_Os06g25540	LOC_Os06g25540
osa-miR159c_L-1R-2	LOC_Os08g10600	UTP--glucose-1-phosphate uridylyltransferase, putative, expressed	4	1219-1236					LOC_Os08g10600	LOC_Os08g10600
osa-miR159c_L-1R-2	LOC_Os08g10600	UTP--glucose-1-phosphate uridylyltransferase, putative, expressed	4	1233-1250					LOC_Os08g10600	LOC_Os08g10600
osa-miR159c_L-1R-2	LOC_Os08g10600	UTP--glucose-1-phosphate uridylyltransferase, putative, expressed	4	1332-1349					LOC_Os08g10600	LOC_Os08g10600
osa-miR159c_L-1R-2	LOC_Os02g24190	cyclin-T1-2, putative, expressed	4	289-306					LOC_Os02g24190	LOC_Os02g24190
osa-miR159c_L-1R-2	LOC_Os09g10980	ZOS9-02 - C2H2 zinc finger protein, expressed	4	112-129					LOC_Os09g10980	LOC_Os09g10980
osa-miR159c_L-1R-2	LOC_Os09g36760	DUF630/DUF632 domains containing protein, putative, expressed	4	1748-1765					LOC_Os09g36760	LOC_Os09g36760
osa-miR159c_L-1R-2	LOC_Os06g24870	bromodomain domain containing protein, expressed	4	408-425					LOC_Os06g24870	LOC_Os06g24870
osa-miR159c_L-1R-2	LOC_Os10g34820	CDT1B - Putative DNA replication initiation protein, expressed	4	919-936					LOC_Os10g34820	LOC_Os10g34820
osa-miR159c_L-1R-2	LOC_Os10g34820	CDT1B - Putative DNA replication initiation protein, expressed	4	932-949					LOC_Os10g34820	LOC_Os10g34820
osa-miR159c_L-1R-2	LOC_Os01g06070	expressed protein	4	696-713		LOC_Os01g06070	LOC_Os01g06070	LOC_Os01g06070	LOC_Os01g06070	LOC_Os01g06070
osa-miR159c_L-1R-2	LOC_Os08g44380	L1P family of ribosomal proteins domain containing protein, expressed	4	509-525					LOC_Os08g44380	LOC_Os08g44380
osa-miR159c_L-1R-2	LOC_Os08g10240	expressed protein	4	167-184					LOC_Os08g10240	LOC_Os08g10240
osa-miR159c_L-1R-2	LOC_Os02g02120	OsWAK11 - OsWAK receptor-like protein kinase, expressed	4	1156-1173					LOC_Os02g02120	LOC_Os02g02120
osa-miR159c_L-1R-2	LOC_Os07g47360	CW-type Zinc Finger, putative, expressed	4	3982-3999					LOC_Os07g47360	LOC_Os07g47360
osa-miR159c_L-1R-2	LOC_Os01g11550	TCP family transcription factor, putative, expressed	4	1656-1673		LOC_Os01g11550	LOC_Os01g11550	LOC_Os01g11550	LOC_Os01g11550	LOC_Os01g11550		LOC_Os01g11550
osa-miR159c_L-1R-2	LOC_Os06g43430	cytochrome P450, putative, expressed	4	8-24					LOC_Os06g43430	LOC_Os06g43430
osa-miR159c_L-1R-2	LOC_Os08g44450	L1P family of ribosomal proteins domain containing protein, expressed	4	492-508					LOC_Os08g44450	LOC_Os08g44450
osa-miR159c_L-1R-2	LOC_Os08g44450	L1P family of ribosomal proteins domain containing protein, expressed	4	565-581					LOC_Os08g44450	LOC_Os08g44450
osa-miR159c_L-1R-2	LOC_Os05g01760	lysine ketoglutarate reductase trans-splicing related 1, putative, expressed	4	875-893					LOC_Os05g01760	LOC_Os05g01760
osa-miR159c_L-1R-2	LOC_Os02g54890	UDP-glucuronate 4-epimerase, putative, expressed	4	308-324					LOC_Os02g54890	LOC_Os02g54890
osa-miR159c_L-1R-2	LOC_Os11g10570	NBS-LRR disease resistance protein, putative, expressed	4	961-977					LOC_Os11g10570	LOC_Os11g10570
osa-miR159d_1ss20CT	LOC_Os01g12700	MYB family transcription factor, putative	2	803-823		LOC_Os01g12700	LOC_Os01g12700	LOC_Os01g12700	LOC_Os01g12700	LOC_Os01g12700	LOC_Os01g12700
osa-miR159d_1ss20CT	LOC_Os05g41166	MYB family transcription factor, putative, expressed	2	1068-1088		LOC_Os05g41166	LOC_Os05g41166	LOC_Os05g41166	LOC_Os05g41166	LOC_Os05g41166	LOC_Os05g41166
osa-miR159d_1ss20CT	LOC_Os03g38210	MYB family transcription factor, putative, expressed	3	938-958		LOC_Os03g38210	LOC_Os03g38210	LOC_Os03g38210	LOC_Os03g38210	LOC_Os03g38210
osa-miR159d_1ss20CT	LOC_Os01g59660	MYB family transcription factor, putative, expressed	4	1260-1280		LOC_Os01g59660	LOC_Os01g59660	LOC_Os01g59660	LOC_Os01g59660	LOC_Os01g59660	LOC_Os01g59660	LOC_Os01g59660
osa-miR159d_1ss20CT	LOC_Os01g59660	MYB family transcription factor, putative, expressed	4	1180-1200		LOC_Os01g59660	LOC_Os01g59660	LOC_Os01g59660	LOC_Os01g59660	LOC_Os01g59660	LOC_Os01g59660	LOC_Os01g59660
osa-miR159d_1ss20CT	LOC_Os01g59660	MYB family transcription factor, putative, expressed	4	1258-1278		LOC_Os01g59660	LOC_Os01g59660	LOC_Os01g59660	LOC_Os01g59660	LOC_Os01g59660	LOC_Os01g59660	LOC_Os01g59660
osa-miR159d_1ss20CT	LOC_Os01g59660	MYB family transcription factor, putative, expressed	4	1348-1368		LOC_Os01g59660	LOC_Os01g59660	LOC_Os01g59660	LOC_Os01g59660	LOC_Os01g59660	LOC_Os01g59660	LOC_Os01g59660
osa-miR159d_1ss20CT	LOC_Os05g42240	expressed protein	4	626-646	LOC_Os05g42240	LOC_Os05g42240	LOC_Os05g42240	LOC_Os05g42240	LOC_Os05g42240	LOC_Os05g42240
osa-miR159d_1ss20CT	LOC_Os11g05540	rhoGAP domain containing protein, expressed	4	124-144		LOC_Os11g05540	LOC_Os11g05540	LOC_Os11g05540	LOC_Os11g05540	LOC_Os11g05540
osa-miR159d_1ss20CT	LOC_Os06g43430	cytochrome P450, putative, expressed	4	6-25					LOC_Os06g43430	LOC_Os06g43430
osa-miR159d_1ss20CT	LOC_Os03g54900	phytosulfokine receptor precursor, putative, expressed	4	4264-4285					LOC_Os03g54900	LOC_Os03g54900
osa-miR159d_1ss20CT	LOC_Os03g54900	phytosulfokine receptor precursor, putative, expressed	4	4303-4324					LOC_Os03g54900	LOC_Os03g54900
osa-miR159d_1ss20CT	LOC_Os01g47530	CGMC_MAPKCMGC_2.6 - CGMC includes CDA, MAPK, GSK3, and CLKC kinases, expressed	4	2431-2452		LOC_Os01g47530	LOC_Os01g47530	LOC_Os01g47530	LOC_Os01g47530	LOC_Os01g47530
osa-miR159d_1ss20CT	LOC_Os01g47530	CGMC_MAPKCMGC_2.6 - CGMC includes CDA, MAPK, GSK3, and CLKC kinases, expressed	4	1683-1704		LOC_Os01g47530	LOC_Os01g47530	LOC_Os01g47530	LOC_Os01g47530	LOC_Os01g47530
osa-miR159d_1ss20CT	LOC_Os01g47530	CGMC_MAPKCMGC_2.6 - CGMC includes CDA, MAPK, GSK3, and CLKC kinases, expressed	4	1797-1818		LOC_Os01g47530	LOC_Os01g47530	LOC_Os01g47530	LOC_Os01g47530	LOC_Os01g47530
osa-miR159e_L-1R-2	LOC_Os01g12700	MYB family transcription factor, putative	1	805-822		LOC_Os01g12700	LOC_Os01g12700	LOC_Os01g12700	LOC_Os01g12700	LOC_Os01g12700	LOC_Os01g12700
osa-miR159e_L-1R-2	LOC_Os05g41166	MYB family transcription factor, putative, expressed	1	1070-1087		LOC_Os05g41166	LOC_Os05g41166	LOC_Os05g41166	LOC_Os05g41166	LOC_Os05g41166	LOC_Os05g41166
osa-miR159e_L-1R-2	LOC_Os03g38210	MYB family transcription factor, putative, expressed	2	940-957		LOC_Os03g38210	LOC_Os03g38210	LOC_Os03g38210	LOC_Os03g38210	LOC_Os03g38210
osa-miR159e_L-1R-2	LOC_Os09g36650	expressed protein	2	701-718		LOC_Os09g36650	LOC_Os09g36650	LOC_Os09g36650	LOC_Os09g36650	LOC_Os09g36650
osa-miR159e_L-1R-2	LOC_Os01g59660	MYB family transcription factor, putative, expressed	2	1262-1279		LOC_Os01g59660	LOC_Os01g59660	LOC_Os01g59660	LOC_Os01g59660	LOC_Os01g59660	LOC_Os01g59660	LOC_Os01g59660
osa-miR159e_L-1R-2	LOC_Os01g59660	MYB family transcription factor, putative, expressed	2	1182-1199		LOC_Os01g59660	LOC_Os01g59660	LOC_Os01g59660	LOC_Os01g59660	LOC_Os01g59660	LOC_Os01g59660	LOC_Os01g59660
osa-miR159e_L-1R-2	LOC_Os06g40330	MYB family transcription factor, putative, expressed	2	1420-1437	LOC_Os06g40330	LOC_Os06g40330	LOC_Os06g40330	LOC_Os06g40330	LOC_Os06g40330	LOC_Os06g40330		LOC_Os06g40330
osa-miR159e_L-1R-2	LOC_Os01g59660	MYB family transcription factor, putative, expressed	2	1260-1277		LOC_Os01g59660	LOC_Os01g59660	LOC_Os01g59660	LOC_Os01g59660	LOC_Os01g59660	LOC_Os01g59660	LOC_Os01g59660
osa-miR159e_L-1R-2	LOC_Os01g59660	MYB family transcription factor, putative, expressed	2	1350-1367		LOC_Os01g59660	LOC_Os01g59660	LOC_Os01g59660	LOC_Os01g59660	LOC_Os01g59660	LOC_Os01g59660	LOC_Os01g59660
osa-miR159e_L-1R-2	LOC_Os10g05230	zinc finger, C3HC4 type domain containing protein, expressed	2	337-354		LOC_Os10g05230	LOC_Os10g05230	LOC_Os10g05230	LOC_Os10g05230	LOC_Os10g05230
osa-miR159e_L-1R-2	LOC_Os03g21380	OsCML27 - Calmodulin-related calcium sensor protein, expressed	2.5	1518-1535		LOC_Os03g21380	LOC_Os03g21380			LOC_Os03g21380
osa-miR159e_L-1R-2	LOC_Os01g46984	expressed protein	3	285-302		LOC_Os01g46984	LOC_Os01g46984	LOC_Os01g46984	LOC_Os01g46984	LOC_Os01g46984		LOC_Os01g46984
osa-miR159e_L-1R-2	LOC_Os04g46384	MYB family transcription factor, putative, expressed	3	162-179	LOC_Os04g46384	LOC_Os04g46384	LOC_Os04g46384		LOC_Os04g46384	LOC_Os04g46384		LOC_Os04g46384
osa-miR159e_L-1R-2	LOC_Os06g46560	myb-like DNA-binding domain containing protein, expressed	3	1073-1090					LOC_Os06g46560	LOC_Os06g46560
osa-miR159e_L-1R-2	LOC_Os02g01590	glycosyl hydrolases, putative, expressed	3	1813-1830					LOC_Os02g01590	LOC_Os02g01590
osa-miR159e_L-1R-2	LOC_Os02g01590	glycosyl hydrolases, putative, expressed	3	2324-2341					LOC_Os02g01590	LOC_Os02g01590
osa-miR159e_L-1R-2	LOC_Os11g05540	rhoGAP domain containing protein, expressed	3	126-143		LOC_Os11g05540	LOC_Os11g05540	LOC_Os11g05540	LOC_Os11g05540	LOC_Os11g05540
osa-miR159e_L-1R-2	LOC_Os12g05900	rhoGAP domain containing protein, expressed	3	666-683		LOC_Os12g05900	LOC_Os12g05900	LOC_Os12g05900	LOC_Os12g05900	LOC_Os12g05900
osa-miR159e_L-1R-2	LOC_Os12g10740	leucine-rich repeat family protein, putative, expressed	3	1209-1227		LOC_Os12g10740	LOC_Os12g10740		LOC_Os12g10740	LOC_Os12g10740
osa-miR159e_L-1R-2	LOC_Os05g42240	expressed protein	3	628-645	LOC_Os05g42240	LOC_Os05g42240	LOC_Os05g42240	LOC_Os05g42240	LOC_Os05g42240	LOC_Os05g42240
osa-miR159e_L-1R-2	LOC_Os01g11430	expressed protein	3	1114-1131		LOC_Os01g11430	LOC_Os01g11430		LOC_Os01g11430	LOC_Os01g11430
osa-miR159e_L-1R-2	LOC_Os11g02550	expressed protein	3	338-354		LOC_Os11g02550	LOC_Os11g02550	LOC_Os11g02550	LOC_Os11g02550	LOC_Os11g02550
osa-miR159e_L-1R-2	LOC_Os01g47530	CGMC_MAPKCMGC_2.6 - CGMC includes CDA, MAPK, GSK3, and CLKC kinases, expressed	3	1685-1703		LOC_Os01g47530	LOC_Os01g47530	LOC_Os01g47530	LOC_Os01g47530	LOC_Os01g47530
osa-miR159e_L-1R-2	LOC_Os01g47530	CGMC_MAPKCMGC_2.6 - CGMC includes CDA, MAPK, GSK3, and CLKC kinases, expressed	3	1799-1817		LOC_Os01g47530	LOC_Os01g47530	LOC_Os01g47530	LOC_Os01g47530	LOC_Os01g47530
osa-miR159e_L-1R-2	LOC_Os01g47530	CGMC_MAPKCMGC_2.6 - CGMC includes CDA, MAPK, GSK3, and CLKC kinases, expressed	3	2356-2374		LOC_Os01g47530	LOC_Os01g47530	LOC_Os01g47530	LOC_Os01g47530	LOC_Os01g47530
osa-miR159e_L-1R-2	LOC_Os01g47530	CGMC_MAPKCMGC_2.6 - CGMC includes CDA, MAPK, GSK3, and CLKC kinases, expressed	3	2433-2451		LOC_Os01g47530	LOC_Os01g47530	LOC_Os01g47530	LOC_Os01g47530	LOC_Os01g47530
osa-miR159e_L-1R-2	LOC_Os06g48880	expressed protein	3.5	1164-1181						LOC_Os06g48880
osa-miR159e_L-1R-2	LOC_Os03g57190	TCP family transcription factor, putative, expressed	3.5	1184-1201		LOC_Os03g57190	LOC_Os03g57190	LOC_Os03g57190		LOC_Os03g57190		LOC_Os03g57190
osa-miR159e_L-1R-2	LOC_Os07g05720	TCP family transcription factor, putative, expressed	3.5	1332-1349		LOC_Os07g05720	LOC_Os07g05720	LOC_Os07g05720	LOC_Os07g05720	LOC_Os07g05720		LOC_Os07g05720
osa-miR159e_L-1R-2	LOC_Os01g55100	slTCP3, putative, expressed	3.5	1306-1322		LOC_Os01g55100	LOC_Os01g55100	LOC_Os01g55100		LOC_Os01g55100		LOC_Os01g55100
osa-miR159e_L-1R-2	LOC_Os04g24300	OsWAK35a - OsWAK short gene, expressed	3.5	123-139						LOC_Os04g24300
osa-miR159e_L-1R-2	LOC_Os03g12840	Inositol 1, 3, 4-trisphosphate 5/6-kinase, putative, expressed	4	589-606					LOC_Os03g12840	LOC_Os03g12840
osa-miR159e_L-1R-2	LOC_Os04g31030	nitrate-induced NOI protein, expressed	4	644-661					LOC_Os04g31030	LOC_Os04g31030
osa-miR159e_L-1R-2	LOC_Os03g57050	expressed protein	4	1022-1039					LOC_Os03g57050	LOC_Os03g57050
osa-miR159e_L-1R-2	LOC_Os09g39740	ACT domain containing protein, expressed	4	325-342					LOC_Os09g39740	LOC_Os09g39740
osa-miR159e_L-1R-2	LOC_Os06g25540	expressed protein	4	204-221					LOC_Os06g25540	LOC_Os06g25540
osa-miR159e_L-1R-2	LOC_Os08g10600	UTP--glucose-1-phosphate uridylyltransferase, putative, expressed	4	1219-1236					LOC_Os08g10600	LOC_Os08g10600
osa-miR159e_L-1R-2	LOC_Os08g10600	UTP--glucose-1-phosphate uridylyltransferase, putative, expressed	4	1233-1250					LOC_Os08g10600	LOC_Os08g10600
osa-miR159e_L-1R-2	LOC_Os08g10600	UTP--glucose-1-phosphate uridylyltransferase, putative, expressed	4	1332-1349					LOC_Os08g10600	LOC_Os08g10600
osa-miR159e_L-1R-2	LOC_Os02g24190	cyclin-T1-2, putative, expressed	4	289-306					LOC_Os02g24190	LOC_Os02g24190
osa-miR159e_L-1R-2	LOC_Os09g10980	ZOS9-02 - C2H2 zinc finger protein, expressed	4	112-129					LOC_Os09g10980	LOC_Os09g10980
osa-miR159e_L-1R-2	LOC_Os09g36760	DUF630/DUF632 domains containing protein, putative, expressed	4	1748-1765					LOC_Os09g36760	LOC_Os09g36760
osa-miR159e_L-1R-2	LOC_Os06g24870	bromodomain domain containing protein, expressed	4	408-425					LOC_Os06g24870	LOC_Os06g24870
osa-miR159e_L-1R-2	LOC_Os10g34820	CDT1B - Putative DNA replication initiation protein, expressed	4	919-936					LOC_Os10g34820	LOC_Os10g34820
osa-miR159e_L-1R-2	LOC_Os10g34820	CDT1B - Putative DNA replication initiation protein, expressed	4	932-949					LOC_Os10g34820	LOC_Os10g34820
osa-miR159e_L-1R-2	LOC_Os01g06070	expressed protein	4	696-713		LOC_Os01g06070	LOC_Os01g06070	LOC_Os01g06070	LOC_Os01g06070	LOC_Os01g06070
osa-miR159e_L-1R-2	LOC_Os08g44380	L1P family of ribosomal proteins domain containing protein, expressed	4	509-525					LOC_Os08g44380	LOC_Os08g44380
osa-miR159e_L-1R-2	LOC_Os08g10240	expressed protein	4	167-184					LOC_Os08g10240	LOC_Os08g10240
osa-miR159e_L-1R-2	LOC_Os02g02120	OsWAK11 - OsWAK receptor-like protein kinase, expressed	4	1156-1173					LOC_Os02g02120	LOC_Os02g02120
osa-miR159e_L-1R-2	LOC_Os07g47360	CW-type Zinc Finger, putative, expressed	4	3982-3999					LOC_Os07g47360	LOC_Os07g47360
osa-miR159e_L-1R-2	LOC_Os01g11550	TCP family transcription factor, putative, expressed	4	1656-1673		LOC_Os01g11550	LOC_Os01g11550	LOC_Os01g11550	LOC_Os01g11550	LOC_Os01g11550		LOC_Os01g11550
osa-miR159e_L-1R-2	LOC_Os06g43430	cytochrome P450, putative, expressed	4	8-24					LOC_Os06g43430	LOC_Os06g43430
osa-miR159e_L-1R-2	LOC_Os08g44450	L1P family of ribosomal proteins domain containing protein, expressed	4	492-508					LOC_Os08g44450	LOC_Os08g44450
osa-miR159e_L-1R-2	LOC_Os08g44450	L1P family of ribosomal proteins domain containing protein, expressed	4	565-581					LOC_Os08g44450	LOC_Os08g44450
osa-miR159e_L-1R-2	LOC_Os05g01760	lysine ketoglutarate reductase trans-splicing related 1, putative, expressed	4	875-893					LOC_Os05g01760	LOC_Os05g01760
osa-miR159e_L-1R-2	LOC_Os02g54890	UDP-glucuronate 4-epimerase, putative, expressed	4	308-324					LOC_Os02g54890	LOC_Os02g54890
osa-miR159e_L-1R-2	LOC_Os11g10570	NBS-LRR disease resistance protein, putative, expressed	4	961-977					LOC_Os11g10570	LOC_Os11g10570
osa-miR159f_R-1	LOC_Os10g05230	zinc finger, C3HC4 type domain containing protein, expressed	3	336-355		LOC_Os10g05230	LOC_Os10g05230	LOC_Os10g05230	LOC_Os10g05230	LOC_Os10g05230
osa-miR159f_R-1	LOC_Os06g40330	MYB family transcription factor, putative, expressed	3	1419-1438	LOC_Os06g40330	LOC_Os06g40330	LOC_Os06g40330	LOC_Os06g40330	LOC_Os06g40330	LOC_Os06g40330		LOC_Os06g40330
osa-miR159f_R-1	LOC_Os01g48850	auxin-responsive protein, putative, expressed	4	927-946		LOC_Os01g48850	LOC_Os01g48850	LOC_Os01g48850	LOC_Os01g48850	LOC_Os01g48850
osa-miR159f_R-1	LOC_Os01g06070	expressed protein	4	695-714		LOC_Os01g06070	LOC_Os01g06070	LOC_Os01g06070	LOC_Os01g06070	LOC_Os01g06070
osa-miR159f_R-1	LOC_Os05g42240	expressed protein	4	627-646	LOC_Os05g42240	LOC_Os05g42240	LOC_Os05g42240	LOC_Os05g42240	LOC_Os05g42240	LOC_Os05g42240
osa-miR159f_R-1	LOC_Os03g38210	MYB family transcription factor, putative, expressed	4	939-958		LOC_Os03g38210	LOC_Os03g38210	LOC_Os03g38210	LOC_Os03g38210	LOC_Os03g38210
osa-miR159f_R-1	LOC_Os11g36160	receptor-like protein kinase 2 precursor, putative, expressed	4	651-670		LOC_Os11g36160	LOC_Os11g36160	LOC_Os11g36160	LOC_Os11g36160	LOC_Os11g36160
osa-miR159f_R-1	LOC_Os11g05540	rhoGAP domain containing protein, expressed	4	125-144		LOC_Os11g05540	LOC_Os11g05540	LOC_Os11g05540	LOC_Os11g05540	LOC_Os11g05540
osa-miR159f_R-1	LOC_Os12g05900	rhoGAP domain containing protein, expressed	4	665-684		LOC_Os12g05900	LOC_Os12g05900	LOC_Os12g05900	LOC_Os12g05900	LOC_Os12g05900
osa-miR159f_R-1	LOC_Os11g02550	expressed protein	4	337-355		LOC_Os11g02550	LOC_Os11g02550	LOC_Os11g02550	LOC_Os11g02550	LOC_Os11g02550
osa-miR159f_R-1	LOC_Os11g38440	expressed protein	4	3371-3391		LOC_Os11g38440	LOC_Os11g38440	LOC_Os11g38440	LOC_Os11g38440	LOC_Os11g38440
osa-miR159f_R-1	LOC_Os01g47530	CGMC_MAPKCMGC_2.6 - CGMC includes CDA, MAPK, GSK3, and CLKC kinases, expressed	4	2432-2452		LOC_Os01g47530	LOC_Os01g47530	LOC_Os01g47530	LOC_Os01g47530	LOC_Os01g47530
osa-miR159f_R-1	LOC_Os01g47530	CGMC_MAPKCMGC_2.6 - CGMC includes CDA, MAPK, GSK3, and CLKC kinases, expressed	4	2355-2375		LOC_Os01g47530	LOC_Os01g47530	LOC_Os01g47530	LOC_Os01g47530	LOC_Os01g47530
osa-miR159f_R-1	LOC_Os01g47530	CGMC_MAPKCMGC_2.6 - CGMC includes CDA, MAPK, GSK3, and CLKC kinases, expressed	4	1684-1704		LOC_Os01g47530	LOC_Os01g47530	LOC_Os01g47530	LOC_Os01g47530	LOC_Os01g47530
osa-miR159f_R-1	LOC_Os01g47530	CGMC_MAPKCMGC_2.6 - CGMC includes CDA, MAPK, GSK3, and CLKC kinases, expressed	4	1798-1818		LOC_Os01g47530	LOC_Os01g47530	LOC_Os01g47530	LOC_Os01g47530	LOC_Os01g47530
osa-miR159f_R-1	LOC_Os01g12700	MYB family transcription factor, putative	2.5	804-823		LOC_Os01g12700	LOC_Os01g12700	LOC_Os01g12700	LOC_Os01g12700	LOC_Os01g12700	LOC_Os01g12700
osa-miR159f_R-1	LOC_Os05g41166	MYB family transcription factor, putative, expressed	2.5	1069-1088		LOC_Os05g41166	LOC_Os05g41166	LOC_Os05g41166	LOC_Os05g41166	LOC_Os05g41166	LOC_Os05g41166
osa-miR159f_R-1	LOC_Os01g59660	MYB family transcription factor, putative, expressed	2.5	1261-1280		LOC_Os01g59660	LOC_Os01g59660	LOC_Os01g59660	LOC_Os01g59660	LOC_Os01g59660	LOC_Os01g59660	LOC_Os01g59660
osa-miR159f_R-1	LOC_Os01g59660	MYB family transcription factor, putative, expressed	2.5	1181-1200		LOC_Os01g59660	LOC_Os01g59660	LOC_Os01g59660	LOC_Os01g59660	LOC_Os01g59660	LOC_Os01g59660	LOC_Os01g59660
osa-miR159f_R-1	LOC_Os01g59660	MYB family transcription factor, putative, expressed	2.5	1259-1278		LOC_Os01g59660	LOC_Os01g59660	LOC_Os01g59660	LOC_Os01g59660	LOC_Os01g59660	LOC_Os01g59660	LOC_Os01g59660
osa-miR159f_R-1	LOC_Os01g59660	MYB family transcription factor, putative, expressed	2.5	1349-1368		LOC_Os01g59660	LOC_Os01g59660	LOC_Os01g59660	LOC_Os01g59660	LOC_Os01g59660	LOC_Os01g59660	LOC_Os01g59660
osa-miR159f_R-1	LOC_Os09g36650	expressed protein	3.5	700-719		LOC_Os09g36650	LOC_Os09g36650	LOC_Os09g36650	LOC_Os09g36650	LOC_Os09g36650
osa-miR159f_R-1	LOC_Os03g58190	expressed protein	3.5	780-800		LOC_Os03g58190	LOC_Os03g58190	LOC_Os03g58190	LOC_Os03g58190	LOC_Os03g58190
osa-miR160a-5p_R-1_1ss20CT	LOC_Os09g29160	expressed protein	3	1452-1471			LOC_Os09g29160	LOC_Os09g29160	LOC_Os09g29160	LOC_Os09g29160
osa-miR160a-5p_R-1_1ss20CT	LOC_Os04g37990	transporter family protein, putative, expressed	4	242-262			LOC_Os04g37990		LOC_Os04g37990	LOC_Os04g37990
osa-miR160a-5p_R-1_1ss20CT	LOC_Os06g08720	OsSCP32 - Putative Serine Carboxypeptidase homologue, expressed	4	1530-1548			LOC_Os06g08720		LOC_Os06g08720	LOC_Os06g08720
osa-miR160a-5p_R-1_1ss20CT	LOC_Os10g17489	UDP-glucoronosyl and UDP-glucosyl transferase domain containing protein, expressed	4	247-265			LOC_Os10g17489		LOC_Os10g17489	LOC_Os10g17489
osa-miR160a-5p_R-1_1ss20CT	LOC_Os05g30820	protein kinase, putative, expressed	4	526-544			LOC_Os05g30820		LOC_Os05g30820	LOC_Os05g30820
osa-miR160a-5p_R-1_1ss20CT	LOC_Os02g41800	auxin response factor, putative, expressed	0.5	1485-1504			LOC_Os02g41800	LOC_Os02g41800	LOC_Os02g41800	LOC_Os02g41800
osa-miR160a-5p_R-1_1ss20CT	LOC_Os04g43910	auxin response factor, putative, expressed	0.5	1345-1364			LOC_Os04g43910	LOC_Os04g43910	LOC_Os04g43910	LOC_Os04g43910
osa-miR160a-5p_R-1_1ss20CT	LOC_Os10g33940	auxin response factor 18, putative, expressed	0.5	1636-1655			LOC_Os10g33940	LOC_Os10g33940	LOC_Os10g33940	LOC_Os10g33940
osa-miR160a-5p_R-1_1ss20CT	LOC_Os06g47150	auxin response factor 18, putative, expressed	0.5	1812-1831			LOC_Os06g47150	LOC_Os06g47150	LOC_Os06g47150	LOC_Os06g47150
osa-miR160a-5p_R-1_1ss20CT	LOC_Os06g47150	auxin response factor 18, putative, expressed	0.5	1845-1864			LOC_Os06g47150	LOC_Os06g47150	LOC_Os06g47150	LOC_Os06g47150
osa-miR160a-5p_R-1_1ss20CT	LOC_Os06g47150	auxin response factor 18, putative, expressed	0.5	2043-2062			LOC_Os06g47150	LOC_Os06g47150	LOC_Os06g47150	LOC_Os06g47150
osa-miR160a-5p_R-1_1ss20CT	LOC_Os04g59430	auxin response factor, putative, expressed	2.5	1335-1354			LOC_Os04g59430	LOC_Os04g59430	LOC_Os04g59430	LOC_Os04g59430
osa-miR160a-5p_R-1_1ss20CT	LOC_Os08g14590	expressed protein	3.5	193-211			LOC_Os08g14590		LOC_Os08g14590	LOC_Os08g14590
osa-miR160a-5p_R-1_1ss20CT	LOC_Os11g46250	expressed protein	3.5	4665-4685			LOC_Os11g46250		LOC_Os11g46250	LOC_Os11g46250
osa-miR160a-5p_R-1_1ss20CT	LOC_Os07g22930	starch synthase, putative, expressed	3.5	2610-2628			LOC_Os07g22930		LOC_Os07g22930	LOC_Os07g22930
osa-miR160a-5p_R-1_1ss20CT	LOC_Os07g22930	starch synthase, putative, expressed	3.5	2431-2449			LOC_Os07g22930		LOC_Os07g22930	LOC_Os07g22930
osa-miR160a-5p_R-1_1ss20CT	LOC_Os07g22930	starch synthase, putative, expressed	3.5	2257-2275			LOC_Os07g22930		LOC_Os07g22930	LOC_Os07g22930
osa-miR160e-5p	LOC_Os02g41800	auxin response factor, putative, expressed	1	1484-1504			LOC_Os02g41800	LOC_Os02g41800	LOC_Os02g41800	LOC_Os02g41800
osa-miR160e-5p	LOC_Os04g43910	auxin response factor, putative, expressed	1	1344-1364			LOC_Os04g43910	LOC_Os04g43910	LOC_Os04g43910	LOC_Os04g43910
osa-miR160e-5p	LOC_Os10g33940	auxin response factor 18, putative, expressed	1	1635-1655			LOC_Os10g33940	LOC_Os10g33940	LOC_Os10g33940	LOC_Os10g33940
osa-miR160e-5p	LOC_Os06g47150	auxin response factor 18, putative, expressed	1	1811-1831			LOC_Os06g47150	LOC_Os06g47150	LOC_Os06g47150	LOC_Os06g47150
osa-miR160e-5p	LOC_Os06g47150	auxin response factor 18, putative, expressed	1	1844-1864			LOC_Os06g47150	LOC_Os06g47150	LOC_Os06g47150	LOC_Os06g47150
osa-miR160e-5p	LOC_Os06g47150	auxin response factor 18, putative, expressed	1	2042-2062			LOC_Os06g47150	LOC_Os06g47150	LOC_Os06g47150	LOC_Os06g47150
osa-miR160e-5p	LOC_Os09g29160	expressed protein	3	1451-1471			LOC_Os09g29160	LOC_Os09g29160	LOC_Os09g29160	LOC_Os09g29160
osa-miR160e-5p	LOC_Os04g59430	auxin response factor, putative, expressed	2.5	1334-1354			LOC_Os04g59430	LOC_Os04g59430	LOC_Os04g59430	LOC_Os04g59430
osa-miR160f-5p	LOC_Os04g59430	auxin response factor, putative, expressed	1	1334-1354			LOC_Os04g59430	LOC_Os04g59430	LOC_Os04g59430	LOC_Os04g59430
osa-miR160f-5p	LOC_Os02g41800	auxin response factor, putative, expressed	2	1484-1504			LOC_Os02g41800	LOC_Os02g41800	LOC_Os02g41800	LOC_Os02g41800
osa-miR160f-5p	LOC_Os04g43910	auxin response factor, putative, expressed	2	1344-1364			LOC_Os04g43910	LOC_Os04g43910	LOC_Os04g43910	LOC_Os04g43910
osa-miR160f-5p	LOC_Os10g33940	auxin response factor 18, putative, expressed	2	1635-1655			LOC_Os10g33940	LOC_Os10g33940	LOC_Os10g33940	LOC_Os10g33940
osa-miR160f-5p	LOC_Os06g47150	auxin response factor 18, putative, expressed	2	1811-1831			LOC_Os06g47150	LOC_Os06g47150	LOC_Os06g47150	LOC_Os06g47150
osa-miR160f-5p	LOC_Os06g47150	auxin response factor 18, putative, expressed	2	1844-1864			LOC_Os06g47150	LOC_Os06g47150	LOC_Os06g47150	LOC_Os06g47150
osa-miR160f-5p	LOC_Os06g47150	auxin response factor 18, putative, expressed	2	2042-2062			LOC_Os06g47150	LOC_Os06g47150	LOC_Os06g47150	LOC_Os06g47150
osa-miR160f-5p	LOC_Os09g29160	expressed protein	3	1451-1471			LOC_Os09g29160	LOC_Os09g29160	LOC_Os09g29160	LOC_Os09g29160
osa-miR162a	LOC_Os02g39080	expressed protein	3.5	292-312
osa-miR162a	LOC_Os07g08500	C-5 cytosine-specific DNA methylase, putative, expressed	4	48-69
osa-miR162a	LOC_Os03g01090	peptidyl-prolyl cis-trans isomerase, cyclophilin type, putative, expressed	4	684-703
osa-MIR162a-p5	LOC_Os11g39280	disease resistance protein, putative, expressed	3	393-412				LOC_Os11g39280	LOC_Os11g39280		LOC_Os11g39280	LOC_Os11g39280
osa-MIR162a-p5	LOC_Os05g33900	auxin-induced protein 5NG4, putative, expressed	4	1373-1393				LOC_Os05g33900	LOC_Os05g33900		LOC_Os05g33900	LOC_Os05g33900
osa-MIR162a-p5	LOC_Os02g06320	RNA recognition motif 2 domain containing protein, expressed	4	705-724				LOC_Os02g06320	LOC_Os02g06320		LOC_Os02g06320	LOC_Os02g06320
osa-MIR162b-p5	LOC_Os11g39280	disease resistance protein, putative, expressed	3	393-412				LOC_Os11g39280	LOC_Os11g39280		LOC_Os11g39280	LOC_Os11g39280
osa-MIR162b-p5	LOC_Os05g33900	auxin-induced protein 5NG4, putative, expressed	4	1373-1393				LOC_Os05g33900	LOC_Os05g33900		LOC_Os05g33900	LOC_Os05g33900
osa-MIR162b-p5	LOC_Os02g06320	RNA recognition motif 2 domain containing protein, expressed	4	705-724				LOC_Os02g06320	LOC_Os02g06320		LOC_Os02g06320	LOC_Os02g06320
osa-miR164a	LOC_Os06g23650	no apical meristem protein, putative, expressed	2	794-814	LOC_Os06g23650		LOC_Os06g23650		LOC_Os06g23650	LOC_Os06g23650	LOC_Os06g23650
osa-miR164a	LOC_Os06g46270	no apical meristem protein, putative, expressed	2	954-974	LOC_Os06g46270		LOC_Os06g46270		LOC_Os06g46270	LOC_Os06g46270	LOC_Os06g46270
osa-miR164a	LOC_Os12g41680	No apical meristem protein, putative, expressed	2	911-931	LOC_Os12g41680		LOC_Os12g41680		LOC_Os12g41680	LOC_Os12g41680	LOC_Os12g41680
osa-miR164a	LOC_Os02g36880	No apical meristem protein, putative, expressed	3	835-855	LOC_Os02g36880		LOC_Os02g36880		LOC_Os02g36880	LOC_Os02g36880	LOC_Os02g36880
osa-miR164a	LOC_Os02g36880	No apical meristem protein, putative, expressed	3	841-861	LOC_Os02g36880		LOC_Os02g36880		LOC_Os02g36880	LOC_Os02g36880	LOC_Os02g36880
osa-miR164a	LOC_Os02g36880	No apical meristem protein, putative, expressed	3	934-954	LOC_Os02g36880		LOC_Os02g36880		LOC_Os02g36880	LOC_Os02g36880	LOC_Os02g36880
osa-miR164a	LOC_Os02g36880	No apical meristem protein, putative, expressed	3	937-957	LOC_Os02g36880		LOC_Os02g36880		LOC_Os02g36880	LOC_Os02g36880	LOC_Os02g36880
osa-miR164a	LOC_Os04g38720	no apical meristem protein, putative, expressed	3	800-820	LOC_Os04g38720		LOC_Os04g38720		LOC_Os04g38720	LOC_Os04g38720	LOC_Os04g38720
osa-miR164a	LOC_Os12g05260	phytosulfokines precursor, putative, expressed	3	202-222	LOC_Os12g05260		LOC_Os12g05260		LOC_Os12g05260	LOC_Os12g05260	LOC_Os12g05260
osa-miR164a	LOC_Os09g37700	proteophosphoglycan ppg4, putative, expressed	3	524-545	LOC_Os09g37700		LOC_Os09g37700		LOC_Os09g37700	LOC_Os09g37700	LOC_Os09g37700	LOC_Os09g37700
osa-miR164a	LOC_Os06g49660	transferase family protein, putative, expressed	4	788-808	LOC_Os06g49660					LOC_Os06g49660	LOC_Os06g49660
osa-miR164a	LOC_Os12g22270	expressed protein	4	196-217	LOC_Os12g22270					LOC_Os12g22270	LOC_Os12g22270
osa-miR164a	LOC_Os01g62660	MYB family transcription factor, putative, expressed	4	986-1006	LOC_Os01g62660				LOC_Os01g62660	LOC_Os01g62660	LOC_Os01g62660	LOC_Os01g62660
osa-miR164a	LOC_Os02g18690	BURP domain containing protein, expressed	4	567-587	LOC_Os02g18690		LOC_Os02g18690		LOC_Os02g18690	LOC_Os02g18690	LOC_Os02g18690	LOC_Os02g18690
osa-miR164a	LOC_Os01g03720	MYB family transcription factor, putative, expressed	4	832-851	LOC_Os01g03720					LOC_Os01g03720	LOC_Os01g03720
osa-miR164a	LOC_Os06g06290	GDSL-like lipase/acylhydrolase, putative, expressed	4	446-465	LOC_Os06g06290					LOC_Os06g06290	LOC_Os06g06290
osa-miR164a	LOC_Os03g44210	expressed protein	4	322-341	LOC_Os03g44210					LOC_Os03g44210	LOC_Os03g44210
osa-miR164a	LOC_Os02g44380	WD domain containing protein, putative, expressed	4	3011-3030					LOC_Os02g44380	LOC_Os02g44380	LOC_Os02g44380	LOC_Os02g44380
osa-miR164a_1ss21AG	LOC_Os02g36880	No apical meristem protein, putative, expressed	2	835-855	LOC_Os02g36880		LOC_Os02g36880		LOC_Os02g36880	LOC_Os02g36880	LOC_Os02g36880
osa-miR164a_1ss21AG	LOC_Os02g36880	No apical meristem protein, putative, expressed	2	841-861	LOC_Os02g36880		LOC_Os02g36880		LOC_Os02g36880	LOC_Os02g36880	LOC_Os02g36880
osa-miR164a_1ss21AG	LOC_Os02g36880	No apical meristem protein, putative, expressed	2	934-954	LOC_Os02g36880		LOC_Os02g36880		LOC_Os02g36880	LOC_Os02g36880	LOC_Os02g36880
osa-miR164a_1ss21AG	LOC_Os02g36880	No apical meristem protein, putative, expressed	2	937-957	LOC_Os02g36880		LOC_Os02g36880		LOC_Os02g36880	LOC_Os02g36880	LOC_Os02g36880
osa-miR164a_1ss21AG	LOC_Os04g38720	no apical meristem protein, putative, expressed	2	800-820	LOC_Os04g38720		LOC_Os04g38720		LOC_Os04g38720	LOC_Os04g38720	LOC_Os04g38720
osa-miR164a_1ss21AG	LOC_Os06g23650	no apical meristem protein, putative, expressed	2	794-814	LOC_Os06g23650		LOC_Os06g23650		LOC_Os06g23650	LOC_Os06g23650	LOC_Os06g23650
osa-miR164a_1ss21AG	LOC_Os06g46270	no apical meristem protein, putative, expressed	2	954-974	LOC_Os06g46270		LOC_Os06g46270		LOC_Os06g46270	LOC_Os06g46270	LOC_Os06g46270
osa-miR164a_1ss21AG	LOC_Os12g41680	No apical meristem protein, putative, expressed	2	911-931	LOC_Os12g41680		LOC_Os12g41680		LOC_Os12g41680	LOC_Os12g41680	LOC_Os12g41680
osa-miR164a_1ss21AG	LOC_Os02g33640	expressed protein	3	1684-1703	LOC_Os02g33640		LOC_Os02g33640		LOC_Os02g33640	LOC_Os02g33640	LOC_Os02g33640
osa-miR164a_1ss21AG	LOC_Os11g44940	seed maturation protein PM27, putative, expressed	4	245-265	LOC_Os11g44940					LOC_Os11g44940
osa-miR164a_1ss21AG	LOC_Os09g32920	expressed protein	4	403-422	LOC_Os09g32920				LOC_Os09g32920	LOC_Os09g32920	LOC_Os09g32920	LOC_Os09g32920
osa-miR164a_1ss21AG	LOC_Os02g18690	BURP domain containing protein, expressed	4	567-587	LOC_Os02g18690		LOC_Os02g18690		LOC_Os02g18690	LOC_Os02g18690	LOC_Os02g18690	LOC_Os02g18690
osa-miR164a_1ss21AG	LOC_Os02g24020	dihydrodipicolinate reductase, putative, expressed	4	1063-1084	LOC_Os02g24020				LOC_Os02g24020	LOC_Os02g24020	LOC_Os02g24020	LOC_Os02g24020
osa-miR164a_1ss21AG	LOC_Os01g03720	MYB family transcription factor, putative, expressed	4	832-851	LOC_Os01g03720					LOC_Os01g03720	LOC_Os01g03720
osa-miR164a_1ss21AG	LOC_Os06g40550	ABC-2 type transporter domain containing protein, expressed	4	1669-1690	LOC_Os06g40550	LOC_Os06g40550	LOC_Os06g40550	LOC_Os06g40550		LOC_Os06g40550	LOC_Os06g40550
osa-MIR164b-p3	LOC_Os05g15870	expressed protein	2	178-198				LOC_Os05g15870
osa-MIR164b-p3	LOC_Os05g41795	zinc finger C3HC4 type family protein, putative, expressed	4	216-236
osa-MIR164b-p3	LOC_Os06g49070	expressed protein	4	312-331
osa-MIR164b-p3	LOC_Os08g42560	tRNA synthetase class II core domain containing protein, expressed	4	631-651
osa-MIR164b-p3	LOC_Os03g42710	WD-40 repeat family protein, putative, expressed	4	443-464
osa-MIR164b-p3	LOC_Os11g32720	zinc knuckle domain containing protein, expressed	4	1345-1364
osa-MIR164b-p3	LOC_Os07g23520	expressed protein	4	1092-1113
osa-MIR164b-p3	LOC_Os02g50490	endoglucanase, putative, expressed	4	130-149
osa-miR164c	LOC_Os09g37700	proteophosphoglycan ppg4, putative, expressed	3	524-545	LOC_Os09g37700		LOC_Os09g37700		LOC_Os09g37700	LOC_Os09g37700	LOC_Os09g37700	LOC_Os09g37700
osa-miR164c	LOC_Os02g44380	WD domain containing protein, putative, expressed	3	3011-3030					LOC_Os02g44380	LOC_Os02g44380	LOC_Os02g44380	LOC_Os02g44380
osa-miR164c	LOC_Os08g10080	no apical meristem protein, putative, expressed	4	772-792	LOC_Os08g10080		LOC_Os08g10080		LOC_Os08g10080	LOC_Os08g10080	LOC_Os08g10080	LOC_Os08g10080
osa-miR164c	LOC_Os09g32920	expressed protein	4	403-422	LOC_Os09g32920				LOC_Os09g32920	LOC_Os09g32920	LOC_Os09g32920	LOC_Os09g32920
osa-miR164c	LOC_Os01g62660	MYB family transcription factor, putative, expressed	4	986-1006	LOC_Os01g62660				LOC_Os01g62660	LOC_Os01g62660	LOC_Os01g62660	LOC_Os01g62660
osa-miR164c	LOC_Os04g40770	OsFBX144 - F-box domain containing protein, expressed	4	875-895					LOC_Os04g40770		LOC_Os04g40770	LOC_Os04g40770
osa-miR164c	LOC_Os02g18690	BURP domain containing protein, expressed	4	567-587	LOC_Os02g18690		LOC_Os02g18690		LOC_Os02g18690	LOC_Os02g18690	LOC_Os02g18690	LOC_Os02g18690
osa-miR164c	LOC_Os02g24020	dihydrodipicolinate reductase, putative, expressed	4	1063-1084	LOC_Os02g24020				LOC_Os02g24020	LOC_Os02g24020	LOC_Os02g24020	LOC_Os02g24020
osa-MIR164c-p3	LOC_Os08g37030	gibberellin receptor GID1L2, putative, expressed	4	861-881
osa-MIR164c-p3	LOC_Os11g09684	expressed protein	4	135-154
osa-MIR164c-p3	LOC_Os01g35184	CAMK_KIN1/SNF1/Nim1_like.10 - CAMK includes calcium/calmodulin depedent protein kinases, expressed	4	61-80
osa-MIR164c-p3	LOC_Os01g23440	expressed protein	4	504-525
osa-MIR164c-p3	LOC_Os01g23070	expressed protein	4	660-681
osa-miR164d	LOC_Os06g23650	no apical meristem protein, putative, expressed	1	794-814	LOC_Os06g23650		LOC_Os06g23650		LOC_Os06g23650	LOC_Os06g23650	LOC_Os06g23650
osa-miR164d	LOC_Os06g46270	no apical meristem protein, putative, expressed	1	954-974	LOC_Os06g46270		LOC_Os06g46270		LOC_Os06g46270	LOC_Os06g46270	LOC_Os06g46270
osa-miR164d	LOC_Os12g41680	No apical meristem protein, putative, expressed	1	911-931	LOC_Os12g41680		LOC_Os12g41680		LOC_Os12g41680	LOC_Os12g41680	LOC_Os12g41680
osa-miR164d	LOC_Os02g36880	No apical meristem protein, putative, expressed	3	835-855	LOC_Os02g36880		LOC_Os02g36880		LOC_Os02g36880	LOC_Os02g36880	LOC_Os02g36880
osa-miR164d	LOC_Os02g36880	No apical meristem protein, putative, expressed	3	841-861	LOC_Os02g36880		LOC_Os02g36880		LOC_Os02g36880	LOC_Os02g36880	LOC_Os02g36880
osa-miR164d	LOC_Os02g36880	No apical meristem protein, putative, expressed	3	934-954	LOC_Os02g36880		LOC_Os02g36880		LOC_Os02g36880	LOC_Os02g36880	LOC_Os02g36880
osa-miR164d	LOC_Os02g36880	No apical meristem protein, putative, expressed	3	937-957	LOC_Os02g36880		LOC_Os02g36880		LOC_Os02g36880	LOC_Os02g36880	LOC_Os02g36880
osa-miR164d	LOC_Os04g38720	no apical meristem protein, putative, expressed	3	800-820	LOC_Os04g38720		LOC_Os04g38720		LOC_Os04g38720	LOC_Os04g38720	LOC_Os04g38720
osa-miR164d	LOC_Os02g18690	BURP domain containing protein, expressed	3	566-587	LOC_Os02g18690		LOC_Os02g18690		LOC_Os02g18690	LOC_Os02g18690	LOC_Os02g18690	LOC_Os02g18690
osa-miR164d	LOC_Os12g05260	phytosulfokines precursor, putative, expressed	4	202-222	LOC_Os12g05260		LOC_Os12g05260		LOC_Os12g05260	LOC_Os12g05260	LOC_Os12g05260
osa-miR164d	LOC_Os08g34660	expressed protein	4	115-136	LOC_Os08g34660		LOC_Os08g34660		LOC_Os08g34660	LOC_Os08g34660	LOC_Os08g34660
osa-miR164d	LOC_Os12g13130	ZOS12-03 - C2H2 zinc finger protein, expressed	4	1318-1337	LOC_Os12g13130		LOC_Os12g13130		LOC_Os12g13130	LOC_Os12g13130	LOC_Os12g13130
osa-miR164d	LOC_Os02g33640	expressed protein	4	1684-1703	LOC_Os02g33640		LOC_Os02g33640		LOC_Os02g33640	LOC_Os02g33640	LOC_Os02g33640
osa-miR164d	LOC_Os02g09100	isoleucyl-tRNA synthetase, cytoplasmic, putative, expressed	4	356-375	LOC_Os02g09100		LOC_Os02g09100		LOC_Os02g09100	LOC_Os02g09100	LOC_Os02g09100
osa-miR164d	LOC_Os08g10080	no apical meristem protein, putative, expressed	2.5	772-792	LOC_Os08g10080		LOC_Os08g10080		LOC_Os08g10080	LOC_Os08g10080	LOC_Os08g10080	LOC_Os08g10080
osa-miR164d	LOC_Os09g37700	proteophosphoglycan ppg4, putative, expressed	3.5	525-545	LOC_Os09g37700		LOC_Os09g37700		LOC_Os09g37700	LOC_Os09g37700	LOC_Os09g37700	LOC_Os09g37700
osa-miR164d	LOC_Os08g17784	purple acid phosphatase, putative, expressed	3.5	1069-1088	LOC_Os08g17784		LOC_Os08g17784		LOC_Os08g17784	LOC_Os08g17784	LOC_Os08g17784
osa-miR164e_R-3	LOC_Os06g23650	no apical meristem protein, putative, expressed	1	797-814	LOC_Os06g23650		LOC_Os06g23650		LOC_Os06g23650	LOC_Os06g23650	LOC_Os06g23650
osa-miR164e_R-3	LOC_Os06g46270	no apical meristem protein, putative, expressed	1	957-974	LOC_Os06g46270		LOC_Os06g46270		LOC_Os06g46270	LOC_Os06g46270	LOC_Os06g46270
osa-miR164e_R-3	LOC_Os12g41680	No apical meristem protein, putative, expressed	1	914-931	LOC_Os12g41680		LOC_Os12g41680		LOC_Os12g41680	LOC_Os12g41680	LOC_Os12g41680
osa-miR164e_R-3	LOC_Os02g36880	No apical meristem protein, putative, expressed	2	838-855	LOC_Os02g36880		LOC_Os02g36880		LOC_Os02g36880	LOC_Os02g36880	LOC_Os02g36880
osa-miR164e_R-3	LOC_Os02g36880	No apical meristem protein, putative, expressed	2	844-861	LOC_Os02g36880		LOC_Os02g36880		LOC_Os02g36880	LOC_Os02g36880	LOC_Os02g36880
osa-miR164e_R-3	LOC_Os02g36880	No apical meristem protein, putative, expressed	2	937-954	LOC_Os02g36880		LOC_Os02g36880		LOC_Os02g36880	LOC_Os02g36880	LOC_Os02g36880
osa-miR164e_R-3	LOC_Os02g36880	No apical meristem protein, putative, expressed	2	940-957	LOC_Os02g36880		LOC_Os02g36880		LOC_Os02g36880	LOC_Os02g36880	LOC_Os02g36880
osa-miR164e_R-3	LOC_Os04g38720	no apical meristem protein, putative, expressed	2	803-820	LOC_Os04g38720		LOC_Os04g38720		LOC_Os04g38720	LOC_Os04g38720	LOC_Os04g38720
osa-miR164e_R-3	LOC_Os02g18690	BURP domain containing protein, expressed	2	570-587	LOC_Os02g18690		LOC_Os02g18690		LOC_Os02g18690	LOC_Os02g18690	LOC_Os02g18690	LOC_Os02g18690
osa-miR164e_R-3	LOC_Os09g37700	proteophosphoglycan ppg4, putative, expressed	2	528-545	LOC_Os09g37700		LOC_Os09g37700		LOC_Os09g37700	LOC_Os09g37700	LOC_Os09g37700	LOC_Os09g37700
osa-miR164e_R-3	LOC_Os10g42090	AGAP003819-PA, putative, expressed	3	1190-1207	LOC_Os10g42090					LOC_Os10g42090
osa-miR164e_R-3	LOC_Os09g32920	expressed protein	3	405-422	LOC_Os09g32920				LOC_Os09g32920	LOC_Os09g32920	LOC_Os09g32920	LOC_Os09g32920
osa-miR164e_R-3	LOC_Os02g18620	expressed protein	3	246-263	LOC_Os02g18620					LOC_Os02g18620
osa-miR164e_R-3	LOC_Os12g22270	expressed protein	3	200-217	LOC_Os12g22270					LOC_Os12g22270	LOC_Os12g22270
osa-miR164e_R-3	LOC_Os02g44642	STE_MEKK_ste11_MAP3K.10 - STE kinases include homologs to sterile 7, sterile 11 and sterile 20 from yeast, expressed	3	2664-2681	LOC_Os02g44642					LOC_Os02g44642
osa-miR164e_R-3	LOC_Os12g05260	phytosulfokines precursor, putative, expressed	3	205-222	LOC_Os12g05260		LOC_Os12g05260		LOC_Os12g05260	LOC_Os12g05260	LOC_Os12g05260
osa-miR164e_R-3	LOC_Os06g06290	GDSL-like lipase/acylhydrolase, putative, expressed	3	449-465	LOC_Os06g06290					LOC_Os06g06290	LOC_Os06g06290
osa-miR164e_R-3	LOC_Os02g14730	ubiquitin carboxyl-terminal hydrolase family protein, expressed	3	1543-1559	LOC_Os02g14730					LOC_Os02g14730
osa-miR164e_R-3	LOC_Os02g33640	expressed protein	3	1686-1703	LOC_Os02g33640		LOC_Os02g33640		LOC_Os02g33640	LOC_Os02g33640	LOC_Os02g33640
osa-miR164e_R-3	LOC_Os01g37220	expressed protein	3	42-58	LOC_Os01g37220					LOC_Os01g37220
osa-miR164e_R-3	LOC_Os02g09100	isoleucyl-tRNA synthetase, cytoplasmic, putative, expressed	3	359-375	LOC_Os02g09100		LOC_Os02g09100		LOC_Os02g09100	LOC_Os02g09100	LOC_Os02g09100
osa-miR164e_R-3	LOC_Os09g07300	BIG, putative, expressed	4	4115-4132	LOC_Os09g07300					LOC_Os09g07300
osa-miR164e_R-3	LOC_Os12g40090	B3 DNA binding domain containing protein, expressed	4	318-335	LOC_Os12g40090					LOC_Os12g40090
osa-miR164e_R-3	LOC_Os12g29560	DHHC zinc finger domain containing protein, expressed	4	1041-1058	LOC_Os12g29560					LOC_Os12g29560
osa-miR164e_R-3	LOC_Os08g19600	expressed protein	4	987-1004	LOC_Os08g19600					LOC_Os08g19600
osa-miR164e_R-3	LOC_Os08g06260	hypothetical protein	4	139-157	LOC_Os08g06260					LOC_Os08g06260
osa-miR164e_R-3	LOC_Os03g56714	expressed protein	4	26-43	LOC_Os03g56714					LOC_Os03g56714
osa-miR164e_R-3	LOC_Os01g38500	DUF538 domain containing protein, putative, expressed	4	453-470	LOC_Os01g38500					LOC_Os01g38500
osa-miR164e_R-3	LOC_Os07g42610	RING finger protein, putative, expressed	4	32-49	LOC_Os07g42610					LOC_Os07g42610
osa-miR164e_R-3	LOC_Os05g39850	MCM3 - Putative minichromosome maintenance MCM complex subunit 3, expressed	4	2-19	LOC_Os05g39850					LOC_Os05g39850
osa-miR164e_R-3	LOC_Os06g49660	transferase family protein, putative, expressed	4	791-808	LOC_Os06g49660					LOC_Os06g49660	LOC_Os06g49660
osa-miR164e_R-3	LOC_Os10g05720	LTPL37 - Protease inhibitor/seed storage/LTP family protein precursor, expressed	4	251-268	LOC_Os10g05720					LOC_Os10g05720
osa-miR164e_R-3	LOC_Os10g05720	LTPL37 - Protease inhibitor/seed storage/LTP family protein precursor, expressed	4	422-439	LOC_Os10g05720					LOC_Os10g05720
osa-miR164e_R-3	LOC_Os01g68210	expressed protein	4	596-613	LOC_Os01g68210					LOC_Os01g68210
osa-miR164e_R-3	LOC_Os05g03380	expressed protein	4	212-229	LOC_Os05g03380					LOC_Os05g03380
osa-miR164e_R-3	LOC_Os11g44940	seed maturation protein PM27, putative, expressed	4	248-265	LOC_Os11g44940					LOC_Os11g44940
osa-miR164e_R-3	LOC_Os04g41540	OsCML22 - Calmodulin-related calcium sensor protein, expressed	4	1063-1080	LOC_Os04g41540					LOC_Os04g41540
osa-miR164e_R-3	LOC_Os05g38410	laccase precursor protein, putative, expressed	4	767-784	LOC_Os05g38410	LOC_Os05g38410				LOC_Os05g38410
osa-miR164e_R-3	LOC_Os05g38420	laccase precursor protein, putative, expressed	4	767-784	LOC_Os05g38420	LOC_Os05g38420				LOC_Os05g38420
osa-miR164e_R-3	LOC_Os01g62490	laccase precursor protein, putative, expressed	4	781-798	LOC_Os01g62490	LOC_Os01g62490				LOC_Os01g62490
osa-miR164e_R-3	LOC_Os10g31810	expressed protein	4	2072-2089	LOC_Os10g31810					LOC_Os10g31810
osa-miR164e_R-3	LOC_Os06g30380	GTP binding protein, putative, expressed	4	408-425	LOC_Os06g30380					LOC_Os06g30380
osa-miR164e_R-3	LOC_Os03g57780	protein kinase, putative, expressed	4	534-551	LOC_Os03g57780					LOC_Os03g57780
osa-miR164e_R-3	LOC_Os06g40550	ABC-2 type transporter domain containing protein, expressed	4	1673-1690	LOC_Os06g40550	LOC_Os06g40550	LOC_Os06g40550	LOC_Os06g40550		LOC_Os06g40550	LOC_Os06g40550
osa-miR164e_R-3	LOC_Os04g01530	adenylate kinase, putative, expressed	4	105-122	LOC_Os04g01530					LOC_Os04g01530
osa-miR164e_R-3	LOC_Os12g13130	ZOS12-03 - C2H2 zinc finger protein, expressed	4	1089-1106	LOC_Os12g13130		LOC_Os12g13130		LOC_Os12g13130	LOC_Os12g13130	LOC_Os12g13130
osa-miR164e_R-3	LOC_Os12g13130	ZOS12-03 - C2H2 zinc finger protein, expressed	4	1106-1123	LOC_Os12g13130		LOC_Os12g13130		LOC_Os12g13130	LOC_Os12g13130	LOC_Os12g13130
osa-miR164e_R-3	LOC_Os12g13130	ZOS12-03 - C2H2 zinc finger protein, expressed	4	1113-1130	LOC_Os12g13130		LOC_Os12g13130		LOC_Os12g13130	LOC_Os12g13130	LOC_Os12g13130
osa-miR164e_R-3	LOC_Os12g13130	ZOS12-03 - C2H2 zinc finger protein, expressed	4	1320-1337	LOC_Os12g13130		LOC_Os12g13130		LOC_Os12g13130	LOC_Os12g13130	LOC_Os12g13130
osa-miR164e_R-3	LOC_Os01g65080	ZOS1-18 - C2H2 zinc finger protein, expressed	4	353-370	LOC_Os01g65080			LOC_Os01g65080		LOC_Os01g65080		LOC_Os01g65080
osa-miR164e_R-3	LOC_Os01g65080	ZOS1-18 - C2H2 zinc finger protein, expressed	4	532-549	LOC_Os01g65080			LOC_Os01g65080		LOC_Os01g65080		LOC_Os01g65080
osa-miR164e_R-3	LOC_Os01g65080	ZOS1-18 - C2H2 zinc finger protein, expressed	4	567-584	LOC_Os01g65080			LOC_Os01g65080		LOC_Os01g65080		LOC_Os01g65080
osa-miR164e_R-3	LOC_Os01g65080	ZOS1-18 - C2H2 zinc finger protein, expressed	4	2098-2115	LOC_Os01g65080			LOC_Os01g65080		LOC_Os01g65080		LOC_Os01g65080
osa-miR164e_R-3	LOC_Os09g06930	hypothetical protein	4	40-56	LOC_Os09g06930					LOC_Os09g06930
osa-miR164e_R-3	LOC_Os06g05355	expressed protein	4	170-187	LOC_Os06g05355					LOC_Os06g05355
osa-miR164e_R-3	LOC_Os12g05070	expressed protein	4	380-397	LOC_Os12g05070					LOC_Os12g05070
osa-miR164e_R-3	LOC_Os08g34660	expressed protein	4	119-136	LOC_Os08g34660		LOC_Os08g34660		LOC_Os08g34660	LOC_Os08g34660	LOC_Os08g34660
osa-miR164e_R-3	LOC_Os03g53600	HTH DNA-binding protein, putative, expressed	4	125-142	LOC_Os03g53600					LOC_Os03g53600
osa-miR164e_R-3	LOC_Os03g02090	expressed protein	4	436-453	LOC_Os03g02090					LOC_Os03g02090
osa-miR164e_R-3	LOC_Os04g53360	expressed protein	4	546-563	LOC_Os04g53360					LOC_Os04g53360
osa-miR164e_R-3	LOC_Os03g15390	GA17271-PA, putative, expressed	4	965-982	LOC_Os03g15390					LOC_Os03g15390
osa-miR164e_R-3	LOC_Os02g02020	pentatricopeptide, putative, expressed	4	566-583	LOC_Os02g02020					LOC_Os02g02020
osa-miR164e_R-3	LOC_Os04g01570	invertase/pectin methylesterase inhibitor family protein, putative, expressed	4	776-792	LOC_Os04g01570					LOC_Os04g01570
osa-miR164e_R-3	LOC_Os08g41340	ras-related protein, putative, expressed	4	11-28	LOC_Os08g41340					LOC_Os08g41340
osa-miR164e_R-3	LOC_Os10g05200	OsFBX367 - F-box domain containing protein, expressed	4	305-323	LOC_Os10g05200					LOC_Os10g05200
osa-miR164e_R-3	LOC_Os05g32544	glycosyltransferase, putative, expressed	4	1271-1288	LOC_Os05g32544					LOC_Os05g32544
osa-miR164e_R-3	LOC_Os07g30220	expressed protein	4	908-926	LOC_Os07g30220					LOC_Os07g30220
osa-miR164e_R-3	LOC_Os01g14180	expressed protein	4	690-708	LOC_Os01g14180					LOC_Os01g14180
osa-miR164e_R-3	LOC_Os07g12040	hypothetical protein	4	251-267	LOC_Os07g12040	LOC_Os07g12040				LOC_Os07g12040		LOC_Os07g12040
osa-miR164e_R-3	LOC_Os04g25784	expressed protein	4	715-732	LOC_Os04g25784					LOC_Os04g25784
osa-miR164e_R-3	LOC_Os01g60330	inactive receptor kinase At2g26730 precursor, putative, expressed	4	499-515	LOC_Os01g60330					LOC_Os01g60330
osa-miR164e_R-3	LOC_Os03g03280	TKL_IRAK_CrRLK1L-1.6 - The CrRLK1L-1 subfamily has homology to the CrRLK1L homolog, expressed	4	1210-1227	LOC_Os03g03280					LOC_Os03g03280
osa-miR164e_R-3	LOC_Os12g40900	OsIAA31 - Auxin-responsive Aux/IAA gene family member, expressed	4	527-545	LOC_Os12g40900					LOC_Os12g40900
osa-miR164e_R-3	LOC_Os06g51330	expressed protein	4	2489-2506	LOC_Os06g51330					LOC_Os06g51330
osa-miR164e_R-3	LOC_Os03g18950	zinc finger C-x8-C-x5-C-x3-H type family protein, expressed	4	70-88	LOC_Os03g18950					LOC_Os03g18950
osa-miR164e_R-3	LOC_Os12g39830	cyclin, putative, expressed	4	726-743	LOC_Os12g39830					LOC_Os12g39830
osa-miR164e_R-3	LOC_Os09g34847	expressed protein	4	118-135	LOC_Os09g34847					LOC_Os09g34847
osa-miR164e_R-3	LOC_Os02g53830	MTD1, putative, expressed	4	789-805	LOC_Os02g53830					LOC_Os02g53830
osa-miR164e_R-3	LOC_Os12g01030	monoglyceride lipase, putative, expressed	4	368-386	LOC_Os12g01030					LOC_Os12g01030
osa-miR164e_R-3	LOC_Os11g01040	monoglyceride lipase, putative, expressed	4	450-468	LOC_Os11g01040					LOC_Os11g01040
osa-miR164e_R-3	LOC_Os06g42130	leucoanthocyanidin dioxygenase, putative, expressed	4	638-656	LOC_Os06g42130					LOC_Os06g42130
osa-miR164e_R-3	LOC_Os01g56390	OsFBX26 - F-box domain containing protein, expressed	4	1696-1712	LOC_Os01g56390					LOC_Os01g56390
osa-miR164e_R-3	LOC_Os02g31070	expressed protein	4	123-139	LOC_Os02g31070					LOC_Os02g31070
osa-miR164e_R-3	LOC_Os02g38210	elongation factor Tu, putative, expressed	4	1128-1146	LOC_Os02g38210					LOC_Os02g38210
osa-miR164e_R-3	LOC_Os02g50680	AAA-type ATPase family protein, putative, expressed	4	126-142	LOC_Os02g50680					LOC_Os02g50680
osa-miR164e_R-3	LOC_Os02g31070	expressed protein	4	120-136	LOC_Os02g31070					LOC_Os02g31070
osa-miR164e_R-3	LOC_Os08g10250	SHR5-receptor-like kinase, putative, expressed	4	2035-2053	LOC_Os08g10250					LOC_Os08g10250
osa-miR164e_R-3	LOC_Os05g27870	expressed protein	4	3309-3326	LOC_Os05g27870					LOC_Os05g27870
osa-miR164e_R-3	LOC_Os02g53420	DnaK family protein, putative, expressed	4	146-162	LOC_Os02g53420					LOC_Os02g53420
osa-miR164e_R-3	LOC_Os06g19750	expressed protein	4	842-858	LOC_Os06g19750					LOC_Os06g19750
osa-miR164e_R-3	LOC_Os05g41990	peroxidase precursor, putative, expressed	4	672-690	LOC_Os05g41990					LOC_Os05g41990
osa-miR164e_R-3	LOC_Os11g18690	glycosyl hydrolase family 3 protein, putative, expressed	4	1549-1565	LOC_Os11g18690					LOC_Os11g18690
osa-miR164e_R-3	LOC_Os03g02260	DnaK family protein, putative, expressed	4	138-154	LOC_Os03g02260					LOC_Os03g02260
osa-miR164e_R-3	LOC_Os06g18020	expressed protein	4	483-499	LOC_Os06g18020					LOC_Os06g18020
osa-miR164e_R-3	LOC_Os08g44770	copper/zinc superoxide dismutase, putative, expressed	4	1014-1030	LOC_Os08g44770					LOC_Os08g44770
osa-miR164e_R-3	LOC_Os08g44770	copper/zinc superoxide dismutase, putative, expressed	4	1026-1042	LOC_Os08g44770					LOC_Os08g44770
osa-miR164e_R-3	LOC_Os02g57250	OsIAA10 - Auxin-responsive Aux/IAA gene family member, expressed	4	61-77	LOC_Os02g57250					LOC_Os02g57250
osa-miR164e_R-3	LOC_Os08g40100	expressed protein	4	429-447	LOC_Os08g40100					LOC_Os08g40100
osa-miR164e_R-3	LOC_Os08g10080	no apical meristem protein, putative, expressed	2.5	775-792	LOC_Os08g10080		LOC_Os08g10080		LOC_Os08g10080	LOC_Os08g10080	LOC_Os08g10080	LOC_Os08g10080
osa-miR164e_R-3	LOC_Os06g39080	UDP-glucoronosyl and UDP-glucosyl transferase domain containing protein, expressed	2.5	482-499	LOC_Os06g39080					LOC_Os06g39080
osa-miR164e_R-3	LOC_Os08g17784	purple acid phosphatase, putative, expressed	2.5	1071-1088	LOC_Os08g17784		LOC_Os08g17784		LOC_Os08g17784	LOC_Os08g17784	LOC_Os08g17784
osa-miR164e_R-3	LOC_Os02g24020	dihydrodipicolinate reductase, putative, expressed	2.5	1066-1084	LOC_Os02g24020				LOC_Os02g24020	LOC_Os02g24020	LOC_Os02g24020	LOC_Os02g24020
osa-miR164e_R-3	LOC_Os01g03720	MYB family transcription factor, putative, expressed	2.5	833-851	LOC_Os01g03720					LOC_Os01g03720	LOC_Os01g03720
osa-miR164e_R-3	LOC_Os04g53350	expressed protein	2.5	89-105	LOC_Os04g53350					LOC_Os04g53350
osa-miR164e_R-3	LOC_Os05g10690	Myb transcription factor, putative, expressed	3.5	1246-1263	LOC_Os05g10690					LOC_Os05g10690
osa-miR164e_R-3	LOC_Os06g39070	UDP-glucoronosyl and UDP-glucosyl transferase, putative, expressed	3.5	516-533	LOC_Os06g39070					LOC_Os06g39070
osa-miR164e_R-3	LOC_Os11g24800	expressed protein	3.5	151-168	LOC_Os11g24800					LOC_Os11g24800
osa-miR164e_R-3	LOC_Os07g12620	hypothetical protein	3.5	159-176	LOC_Os07g12620					LOC_Os07g12620
osa-miR164e_R-3	LOC_Os06g05760	ubiquitin family protein, putative, expressed	3.5	210-227	LOC_Os06g05760					LOC_Os06g05760
osa-miR164e_R-3	LOC_Os08g15230	heat shock protein-related, putative, expressed	3.5	260-277	LOC_Os08g15230					LOC_Os08g15230
osa-miR164e_R-3	LOC_Os10g03610	heat shock protein DnaJ, putative, expressed	3.5	419-436	LOC_Os10g03610					LOC_Os10g03610
osa-miR164e_R-3	LOC_Os03g16980	NAD dependent epimerase/dehydratase family domain containing protein, expressed	3.5	730-747	LOC_Os03g16980					LOC_Os03g16980
osa-miR164e_R-3	LOC_Os03g16980	NAD dependent epimerase/dehydratase family domain containing protein, expressed	3.5	806-823	LOC_Os03g16980					LOC_Os03g16980
osa-miR164e_R-3	LOC_Os03g16980	NAD dependent epimerase/dehydratase family domain containing protein, expressed	3.5	904-921	LOC_Os03g16980					LOC_Os03g16980
osa-miR164e_R-3	LOC_Os03g16980	NAD dependent epimerase/dehydratase family domain containing protein, expressed	3.5	1010-1027	LOC_Os03g16980					LOC_Os03g16980
osa-miR164e_R-3	LOC_Os12g41530	cysteine-rich receptor-like protein kinase 8 precursor, putative, expressed	3.5	510-527	LOC_Os12g41530					LOC_Os12g41530
osa-miR164e_R-3	LOC_Os01g62660	MYB family transcription factor, putative, expressed	3.5	989-1006	LOC_Os01g62660				LOC_Os01g62660	LOC_Os01g62660	LOC_Os01g62660	LOC_Os01g62660
osa-miR164e_R-3	LOC_Os03g44210	expressed protein	3.5	323-341	LOC_Os03g44210					LOC_Os03g44210	LOC_Os03g44210
osa-miR164e_R-3	LOC_Os03g61050	FG-GAP repeat-containing protein, putative, expressed	3.5	2195-2212	LOC_Os03g61050			LOC_Os03g61050		LOC_Os03g61050
osa-miR164e_R-3	LOC_Os02g29300	expressed protein	3.5	1403-1421	LOC_Os02g29300					LOC_Os02g29300
osa-miR164e_R-3	LOC_Os09g34160	resistance protein, putative, expressed	3.5	1706-1722	LOC_Os09g34160					LOC_Os09g34160
osa-miR164e_R-3	LOC_Os12g41160	IQ calmodulin-binding motif family protein, putative, expressed	3.5	295-313	LOC_Os12g41160					LOC_Os12g41160
osa-miR164e_R-3	LOC_Os01g39870	expressed protein	3.5	283-300	LOC_Os01g39870					LOC_Os01g39870
osa-miR164e_R-3	LOC_Os09g38440	ATXR, putative, expressed	3.5	2997-3015	LOC_Os09g38440					LOC_Os09g38440
osa-miR164e_R-3	LOC_Os06g11860	ethylene-responsive transcription factor, putative, expressed	3.5	852-868	LOC_Os06g11860					LOC_Os06g11860
osa-miR164e_R-3	LOC_Os02g45490	expressed protein	3.5	962-978	LOC_Os02g45490					LOC_Os02g45490
osa-miR164e_R-3	LOC_Os02g45490	expressed protein	3.5	966-982	LOC_Os02g45490					LOC_Os02g45490
osa-miR164e_R-3	LOC_Os10g16990	expressed protein	3.5	474-490	LOC_Os10g16990					LOC_Os10g16990
osa-miR164e_R-3	LOC_Os10g16990	expressed protein	3.5	491-507	LOC_Os10g16990					LOC_Os10g16990
osa-miR164e_R-3	LOC_Os07g09914	expressed protein	3.5	7-23	LOC_Os07g09914					LOC_Os07g09914
osa-miR164e_R-3	LOC_Os11g24800	expressed protein	3.5	116-133	LOC_Os11g24800					LOC_Os11g24800
osa-miR166a-3p	LOC_Os02g49670	zinc knuckle family protein, expressed	1	2816-2835			LOC_Os02g49670	LOC_Os02g49670	LOC_Os02g49670		LOC_Os02g49670
osa-miR166a-3p	LOC_Os10g33960	START domain containing protein, expressed	3	924-944			LOC_Os10g33960	LOC_Os10g33960	LOC_Os10g33960		LOC_Os10g33960
osa-miR166a-3p	LOC_Os03g10290	expressed protein	3	1041-1061			LOC_Os03g10290	LOC_Os03g10290	LOC_Os03g10290		LOC_Os03g10290
osa-miR166a-3p	LOC_Os03g01890	START domain containing protein, expressed	3	1089-1109			LOC_Os03g01890	LOC_Os03g01890	LOC_Os03g01890		LOC_Os03g01890
osa-miR166a-3p	LOC_Os10g33960	START domain containing protein, expressed	3	696-716			LOC_Os10g33960	LOC_Os10g33960	LOC_Os10g33960		LOC_Os10g33960
osa-miR166a-3p	LOC_Os03g43930	START domain containing protein, expressed	3	955-975			LOC_Os03g43930	LOC_Os03g43930	LOC_Os03g43930		LOC_Os03g43930
osa-miR166a-3p	LOC_Os12g41860	START domain containing protein, expressed	3	877-897			LOC_Os12g41860	LOC_Os12g41860	LOC_Os12g41860		LOC_Os12g41860
osa-miR166a-3p	LOC_Os02g45380	MATE domain containing protein, expressed	3	177-197			LOC_Os02g45380	LOC_Os02g45380	LOC_Os02g45380		LOC_Os02g45380
osa-miR166a-3p	LOC_Os03g44835	expressed protein	3	1245-1265			LOC_Os03g44835	LOC_Os03g44835	LOC_Os03g44835		LOC_Os03g44835
osa-miR166a-3p	LOC_Os04g48290	MATE efflux family protein, putative, expressed	3	400-420			LOC_Os04g48290	LOC_Os04g48290	LOC_Os04g48290		LOC_Os04g48290
osa-miR166a-3p	LOC_Os03g56920	expressed protein	3.5	1533-1553			LOC_Os03g56920	LOC_Os03g56920	LOC_Os03g56920		LOC_Os03g56920
osa-miR166a-3p	LOC_Os01g08520	DUF581 domain containing protein, expressed	3.5	577-598			LOC_Os01g08520	LOC_Os01g08520	LOC_Os01g08520		LOC_Os01g08520
osa-miR166a-5p	LOC_Os01g24420	expressed protein	4	906-926			LOC_Os01g24420		LOC_Os01g24420	LOC_Os01g24420	LOC_Os01g24420
osa-miR166a-5p	LOC_Os08g14940	receptor kinase, putative, expressed	4	2415-2435		LOC_Os08g14940	LOC_Os08g14940	LOC_Os08g14940	LOC_Os08g14940	LOC_Os08g14940	LOC_Os08g14940
osa-miR166a-5p	LOC_Os06g01304	spotted leaf 11, putative, expressed	4	1922-1942			LOC_Os06g01304		LOC_Os06g01304	LOC_Os06g01304	LOC_Os06g01304
osa-miR166a-5p	LOC_Os06g01304	spotted leaf 11, putative, expressed	4	2017-2037			LOC_Os06g01304		LOC_Os06g01304	LOC_Os06g01304	LOC_Os06g01304
osa-miR166a-5p	LOC_Os08g33630	uncharacterized protein family UPF0016 domain containing protein, expressed	4	1038-1058			LOC_Os08g33630		LOC_Os08g33630	LOC_Os08g33630	LOC_Os08g33630
osa-miR166a-5p	LOC_Os08g33630	uncharacterized protein family UPF0016 domain containing protein, expressed	4	1120-1140			LOC_Os08g33630		LOC_Os08g33630	LOC_Os08g33630	LOC_Os08g33630
osa-miR166a-5p	LOC_Os01g06870	resistance protein SlVe1 precursor, putative, expressed	4	601-620			LOC_Os01g06870		LOC_Os01g06870	LOC_Os01g06870	LOC_Os01g06870
osa-miR166a-5p	LOC_Os09g08440	nodulin MtN3 family protein, putative, expressed	3.5	1065-1085			LOC_Os09g08440		LOC_Os09g08440	LOC_Os09g08440	LOC_Os09g08440
osa-miR166a-5p	LOC_Os12g24410	expressed protein	3.5	1884-1904			LOC_Os12g24410		LOC_Os12g24410	LOC_Os12g24410	LOC_Os12g24410
osa-miR166a-5p	LOC_Os09g25520	expressed protein	3.5	1878-1898			LOC_Os09g25520		LOC_Os09g25520	LOC_Os09g25520	LOC_Os09g25520
osa-miR166a-5p	LOC_Os06g36960	expressed protein	3.5	1812-1832			LOC_Os06g36960		LOC_Os06g36960	LOC_Os06g36960	LOC_Os06g36960
osa-miR166b-5p	LOC_Os08g33630	uncharacterized protein family UPF0016 domain containing protein, expressed	4	1038-1058			LOC_Os08g33630		LOC_Os08g33630	LOC_Os08g33630	LOC_Os08g33630
osa-miR166b-5p	LOC_Os08g33630	uncharacterized protein family UPF0016 domain containing protein, expressed	4	1120-1140			LOC_Os08g33630		LOC_Os08g33630	LOC_Os08g33630	LOC_Os08g33630
osa-miR166b-5p	LOC_Os04g38340	endoplasmic reticulum-Golgi intermediate compartment protein 3, putative, expressed	4	111-130			LOC_Os04g38340				LOC_Os04g38340
osa-miR166b-5p	LOC_Os01g50590	cytochrome P450, putative, expressed	4	1335-1354			LOC_Os01g50590				LOC_Os01g50590
osa-miR166c-5p_R+1	LOC_Os01g42520	expressed protein	4	1811-1831					LOC_Os01g42520
osa-miR166c-5p_R+1	LOC_Os03g55094	hypothetical protein	4	69-89					LOC_Os03g55094
osa-miR166c-5p_R+1	LOC_Os08g33630	uncharacterized protein family UPF0016 domain containing protein, expressed	4	1037-1058			LOC_Os08g33630		LOC_Os08g33630	LOC_Os08g33630	LOC_Os08g33630
osa-miR166c-5p_R+1	LOC_Os08g33630	uncharacterized protein family UPF0016 domain containing protein, expressed	4	1119-1140			LOC_Os08g33630		LOC_Os08g33630	LOC_Os08g33630	LOC_Os08g33630
osa-miR166d-5p	LOC_Os10g26730	exonuclease, putative, expressed	4	820-840					LOC_Os10g26730		LOC_Os10g26730
osa-miR166d-5p	LOC_Os10g26730	exonuclease, putative, expressed	4	912-932					LOC_Os10g26730		LOC_Os10g26730
osa-miR166d-5p	LOC_Os01g06870	resistance protein SlVe1 precursor, putative, expressed	4	601-620			LOC_Os01g06870		LOC_Os01g06870	LOC_Os01g06870	LOC_Os01g06870
osa-miR166e-3p	LOC_Os02g49670	zinc knuckle family protein, expressed	3	2816-2835			LOC_Os02g49670	LOC_Os02g49670	LOC_Os02g49670		LOC_Os02g49670
osa-miR166e-3p	LOC_Os01g50230	expressed protein	4	1368-1388
osa-miR166e-3p	LOC_Os04g50840	expressed protein	4	1536-1556
osa-miR166e-3p	LOC_Os03g16320	expressed protein	4	1536-1556
osa-miR166g-3p	LOC_Os02g49670	zinc knuckle family protein, expressed	1.5	2816-2835			LOC_Os02g49670	LOC_Os02g49670	LOC_Os02g49670		LOC_Os02g49670
osa-miR166g-3p	LOC_Os03g44835	expressed protein	2	1245-1265			LOC_Os03g44835	LOC_Os03g44835	LOC_Os03g44835		LOC_Os03g44835
osa-miR166g-3p	LOC_Os10g33960	START domain containing protein, expressed	3	924-944			LOC_Os10g33960	LOC_Os10g33960	LOC_Os10g33960		LOC_Os10g33960
osa-miR166g-3p	LOC_Os03g01890	START domain containing protein, expressed	3	1089-1109			LOC_Os03g01890	LOC_Os03g01890	LOC_Os03g01890		LOC_Os03g01890
osa-miR166g-3p	LOC_Os10g33960	START domain containing protein, expressed	3	696-716			LOC_Os10g33960	LOC_Os10g33960	LOC_Os10g33960		LOC_Os10g33960
osa-miR166g-3p	LOC_Os03g43930	START domain containing protein, expressed	3	955-975			LOC_Os03g43930	LOC_Os03g43930	LOC_Os03g43930		LOC_Os03g43930
osa-miR166g-3p	LOC_Os12g41860	START domain containing protein, expressed	3	877-897			LOC_Os12g41860	LOC_Os12g41860	LOC_Os12g41860		LOC_Os12g41860
osa-miR166g-3p	LOC_Os04g44380	expressed protein	3.5	255-275			LOC_Os04g44380
osa-miR166g-3p	LOC_Os03g10290	expressed protein	3.5	1041-1061			LOC_Os03g10290	LOC_Os03g10290	LOC_Os03g10290		LOC_Os03g10290
osa-miR166g-3p	LOC_Os02g45380	MATE domain containing protein, expressed	3.5	177-197			LOC_Os02g45380	LOC_Os02g45380	LOC_Os02g45380		LOC_Os02g45380
osa-miR166g-3p	LOC_Os04g58020	MYB_Al protein, putative, expressed	3.5	45-64
osa-miR166g-3p	LOC_Os03g56920	expressed protein	4	1533-1553			LOC_Os03g56920	LOC_Os03g56920	LOC_Os03g56920		LOC_Os03g56920
osa-miR166g-3p	LOC_Os01g50230	expressed protein	4	1368-1388
osa-miR166g-3p	LOC_Os04g50840	expressed protein	4	1536-1556
osa-miR166g-3p	LOC_Os03g16320	expressed protein	4	1536-1556
osa-miR166g-3p	LOC_Os01g08520	DUF581 domain containing protein, expressed	4	577-598			LOC_Os01g08520	LOC_Os01g08520	LOC_Os01g08520		LOC_Os01g08520
osa-miR166h-5p	LOC_Os10g40100	protein kinase, putative, expressed	4	2047-2067			LOC_Os10g40100	LOC_Os10g40100		LOC_Os10g40100	LOC_Os10g40100	LOC_Os10g40100
osa-miR166h-5p	LOC_Os10g40100	protein kinase, putative, expressed	4	2260-2280			LOC_Os10g40100	LOC_Os10g40100		LOC_Os10g40100	LOC_Os10g40100	LOC_Os10g40100
osa-miR166i-3p_L+2R-2	LOC_Os03g44835	expressed protein	0	1247-1267			LOC_Os03g44835	LOC_Os03g44835	LOC_Os03g44835		LOC_Os03g44835
osa-miR166i-3p_L+2R-2	LOC_Os04g05700	expressed protein	3	1840-1860
osa-miR166i-3p_L+2R-2	LOC_Os08g44740	expressed protein	4	385-404
osa-miR166i-3p_L+2R-2	LOC_Os09g12730	RNA recognition motif containing protein, expressed	4	1072-1092				LOC_Os09g12730				LOC_Os09g12730
osa-miR166i-3p_L+2R-2	LOC_Os09g12730	RNA recognition motif containing protein, expressed	4	1092-1112				LOC_Os09g12730				LOC_Os09g12730
osa-miR166i-3p_L+2R-2	LOC_Os02g52390	M16 domain containing zinc peptidase, putative, expressed	4	1801-1822
osa-miR166i-3p_L+2R-2	LOC_Os05g18770	Sad1 / UNC-like C-terminal domain containing protein, putative, expressed	3.5	1661-1682
osa-miR166i-5p	LOC_Os03g44835	expressed protein	0	1345-1365			LOC_Os03g44835	LOC_Os03g44835	LOC_Os03g44835		LOC_Os03g44835
osa-miR166i-5p	LOC_Os01g40600	coiled-coil domain-containing protein, putative, expressed	4	777-797
osa-miR166i-5p	LOC_Os02g05810	expressed protein	4	2957-2976
osa-miR166i-5p	LOC_Os02g05810	expressed protein	4	2963-2982
osa-miR166i-5p	LOC_Os07g47330	AP2 domain containing protein, expressed	4	1168-1187
osa-miR166j-5p	LOC_Os02g53860	OsSub22 - Putative Subtilisin homologue, expressed	3.5	1607-1627				LOC_Os02g53860
osa-miR166k-3p	LOC_Os10g33960	START domain containing protein, expressed	2.5	925-944			LOC_Os10g33960	LOC_Os10g33960	LOC_Os10g33960		LOC_Os10g33960
osa-miR166k-3p	LOC_Os03g01890	START domain containing protein, expressed	2.5	1090-1109			LOC_Os03g01890	LOC_Os03g01890	LOC_Os03g01890		LOC_Os03g01890
osa-miR166k-3p	LOC_Os10g33960	START domain containing protein, expressed	2.5	697-716			LOC_Os10g33960	LOC_Os10g33960	LOC_Os10g33960		LOC_Os10g33960
osa-miR166k-3p	LOC_Os03g43930	START domain containing protein, expressed	2.5	956-975			LOC_Os03g43930	LOC_Os03g43930	LOC_Os03g43930		LOC_Os03g43930
osa-miR166k-3p	LOC_Os12g41860	START domain containing protein, expressed	2.5	878-897			LOC_Os12g41860	LOC_Os12g41860	LOC_Os12g41860		LOC_Os12g41860
osa-miR166k-3p	LOC_Os01g08520	DUF581 domain containing protein, expressed	3	577-598			LOC_Os01g08520	LOC_Os01g08520	LOC_Os01g08520		LOC_Os01g08520
osa-miR166k-3p	LOC_Os03g56920	expressed protein	3.5	1533-1553			LOC_Os03g56920	LOC_Os03g56920	LOC_Os03g56920		LOC_Os03g56920
osa-miR166k-3p	LOC_Os02g49670	zinc knuckle family protein, expressed	3.5	2815-2835			LOC_Os02g49670	LOC_Os02g49670	LOC_Os02g49670		LOC_Os02g49670
osa-miR166k-3p	LOC_Os08g36660	expressed protein	4	1332-1352			LOC_Os08g36660
osa-miR166k-5p	LOC_Os10g23090	homeobox associated leucine zipper, putative, expressed	4	402-422			LOC_Os10g23090			LOC_Os10g23090		LOC_Os10g23090
osa-miR166k-5p	LOC_Os10g23090	homeobox associated leucine zipper, putative, expressed	4	442-462			LOC_Os10g23090			LOC_Os10g23090		LOC_Os10g23090
osa-miR166k-5p	LOC_Os09g13940	AP2 domain containing protein, expressed	4	586-607			LOC_Os09g13940			LOC_Os09g13940		LOC_Os09g13940
osa-miR166k-5p	LOC_Os09g13940	AP2 domain containing protein, expressed	4	730-751			LOC_Os09g13940			LOC_Os09g13940		LOC_Os09g13940
osa-miR166k-5p	LOC_Os09g13940	AP2 domain containing protein, expressed	4	739-760			LOC_Os09g13940			LOC_Os09g13940		LOC_Os09g13940
osa-miR166k-5p	LOC_Os10g31856	midasin-related, putative, expressed	3.5	3184-3204			LOC_Os10g31856			LOC_Os10g31856		LOC_Os10g31856
osa-miR166l-5p	LOC_Os10g22890	receptor-like kinase, putative, expressed	4	1638-1659						LOC_Os10g22890
osa-miR166l-5p	LOC_Os12g14480	cysteine-rich receptor-like protein kinase 23 precursor, putative, expressed	4	588-607						LOC_Os12g14480
osa-miR166l-5p	LOC_Os12g14699	protein kinase domain containing protein, expressed	4	1668-1687						LOC_Os12g14699
osa-miR166m_R-1	LOC_Os02g49670	zinc knuckle family protein, expressed	1.5	2816-2835			LOC_Os02g49670	LOC_Os02g49670	LOC_Os02g49670		LOC_Os02g49670
osa-miR166m_R-1	LOC_Os10g33960	START domain containing protein, expressed	2	925-944			LOC_Os10g33960	LOC_Os10g33960	LOC_Os10g33960		LOC_Os10g33960
osa-miR166m_R-1	LOC_Os03g01890	START domain containing protein, expressed	2	1090-1109			LOC_Os03g01890	LOC_Os03g01890	LOC_Os03g01890		LOC_Os03g01890
osa-miR166m_R-1	LOC_Os10g33960	START domain containing protein, expressed	2	697-716			LOC_Os10g33960	LOC_Os10g33960	LOC_Os10g33960		LOC_Os10g33960
osa-miR166m_R-1	LOC_Os03g43930	START domain containing protein, expressed	2	956-975			LOC_Os03g43930	LOC_Os03g43930	LOC_Os03g43930		LOC_Os03g43930
osa-miR166m_R-1	LOC_Os12g41860	START domain containing protein, expressed	2	878-897			LOC_Os12g41860	LOC_Os12g41860	LOC_Os12g41860		LOC_Os12g41860
osa-miR166m_R-1	LOC_Os03g56920	expressed protein	2.5	1534-1553			LOC_Os03g56920	LOC_Os03g56920	LOC_Os03g56920		LOC_Os03g56920
osa-miR166m_R-1	LOC_Os03g10290	expressed protein	3	1042-1061			LOC_Os03g10290	LOC_Os03g10290	LOC_Os03g10290		LOC_Os03g10290
osa-miR166m_R-1	LOC_Os02g45380	MATE domain containing protein, expressed	3	178-197			LOC_Os02g45380	LOC_Os02g45380	LOC_Os02g45380		LOC_Os02g45380
osa-miR166m_R-1	LOC_Os03g44835	expressed protein	3	1246-1265			LOC_Os03g44835	LOC_Os03g44835	LOC_Os03g44835		LOC_Os03g44835
osa-miR166m_R-1	LOC_Os04g48290	MATE efflux family protein, putative, expressed	3	401-420			LOC_Os04g48290	LOC_Os04g48290	LOC_Os04g48290		LOC_Os04g48290
osa-miR166m_R-1	LOC_Os04g44380	expressed protein	3.5	256-275			LOC_Os04g44380
osa-miR166m_R-1	LOC_Os04g23200	expressed protein	3.5	1498-1517			LOC_Os04g23200	LOC_Os04g23200	LOC_Os04g23200		LOC_Os04g23200
osa-miR166m_R-1	LOC_Os08g36660	expressed protein	4	1333-1352			LOC_Os08g36660
osa-miR166m_R-1	LOC_Os07g39310	ZOS7-06 - C2H2 zinc finger protein, expressed	4	1815-1834			LOC_Os07g39310
osa-miR167a-3p_L+1R-1	LOC_Os03g58260	indole-3-glycerol phosphate lyase, chloroplast precursor, putative, expressed	4	649-670		LOC_Os03g58260	LOC_Os03g58260	LOC_Os03g58260		LOC_Os03g58260
osa-miR167a-3p_L+1R-1	LOC_Os03g58260	indole-3-glycerol phosphate lyase, chloroplast precursor, putative, expressed	4	628-649		LOC_Os03g58260	LOC_Os03g58260	LOC_Os03g58260		LOC_Os03g58260
osa-miR167a-3p_L+1R-1	LOC_Os04g58720	anthranilate phosphoribosyltransferase, putative, expressed	4	782-803		LOC_Os04g58720		LOC_Os04g58720
osa-miR167a-3p_L+1R-1	LOC_Os07g17220	disease resistance protein, putative, expressed	4	1496-1517		LOC_Os07g17220		LOC_Os07g17220
osa-miR167a-3p_L+1R-1	LOC_Os07g17220	disease resistance protein, putative, expressed	4	1529-1550		LOC_Os07g17220		LOC_Os07g17220
osa-miR167a-5p	LOC_Os07g33790	glutamate receptor 3.4 precursor, putative, expressed	3	3420-3439				LOC_Os07g33790			LOC_Os07g33790
osa-miR167a-5p	LOC_Os07g29820	NBS-LRR disease resistance protein, putative, expressed	4	2869-2889
osa-miR167a-5p	LOC_Os04g57610	auxin response factor, putative, expressed	4	2646-2667
osa-miR167a-5p	LOC_Os04g57610	auxin response factor, putative, expressed	4	2658-2679
osa-miR167a-5p	LOC_Os09g39420	WD domain, G-beta repeat domain containing protein, expressed	4	2909-2929				LOC_Os09g39420
osa-miR167a-5p	LOC_Os08g02670	ATP binding protein, putative, expressed	4	1740-1759
osa-MIR167c-p3	LOC_Os06g35910	FYVE zinc finger domain containing protein, expressed	4	550-570					LOC_Os06g35910		LOC_Os06g35910
osa-MIR167c-p3	LOC_Os05g31230	N-acetyltransferase ESCO1, putative, expressed	4	1396-1415					LOC_Os05g31230		LOC_Os05g31230	LOC_Os05g31230
osa-MIR167c-p3	LOC_Os05g31230	N-acetyltransferase ESCO1, putative, expressed	4	606-625					LOC_Os05g31230		LOC_Os05g31230	LOC_Os05g31230
osa-miR167d-3p	LOC_Os02g12810	protein kinase domain containing protein, expressed	3.5	1564-1585
osa-miR167d-3p	LOC_Os02g12810	protein kinase domain containing protein, expressed	3.5	1309-1330
osa-miR167d-3p	LOC_Os02g12810	protein kinase domain containing protein, expressed	3.5	1809-1830
osa-miR167d-5p_R+1	LOC_Os02g50900	expressed protein	4	164-184					LOC_Os02g50900
osa-miR167d-5p_R-1	LOC_Os09g39420	WD domain, G-beta repeat domain containing protein, expressed	3	2910-2929				LOC_Os09g39420
osa-miR167d-5p_R-1	LOC_Os10g37590	expressed protein	4	149-168
osa-miR167d-5p_R-1	LOC_Os02g56470	hypothetical protein	4	147-165
osa-miR167d-5p_R-1	LOC_Os02g47870	anaphase-promoting complex subunit 11, putative, expressed	4	593-611				LOC_Os02g47870
osa-miR167d-5p_R-1	LOC_Os07g29820	NBS-LRR disease resistance protein, putative, expressed	4	2870-2889
osa-miR167d-5p_R-1	LOC_Os06g46410	auxin response factor, putative, expressed	4	2571-2591
osa-miR167d-5p_R-1	LOC_Os06g03830	retinol dehydrogenase, putative, expressed	4	1088-1107
osa-miR167d-5p_R-1	LOC_Os04g57610	auxin response factor, putative, expressed	4	2647-2667
osa-miR167d-5p_R-1	LOC_Os04g57610	auxin response factor, putative, expressed	4	2659-2679
osa-miR167d-5p_R-1	LOC_Os06g46410	auxin response factor, putative, expressed	4	3195-3215
osa-miR167d-5p_R-1	LOC_Os02g06910	auxin response factor 6, putative, expressed	4	3231-3251
osa-miR167d-5p_R-1	LOC_Os12g41950	auxin response factor, putative, expressed	4	3323-3343
osa-miR167d-5p_R-1	LOC_Os06g03830	retinol dehydrogenase, putative, expressed	4	1496-1515
osa-miR167d-5p_R-1	LOC_Os03g47140	growth regulating factor protein, putative, expressed	4	494-513		LOC_Os03g47140				LOC_Os03g47140	LOC_Os03g47140
osa-miR167d-5p_R-1	LOC_Os01g74030	pumilio-family RNA binding protein, putative, expressed	4	1445-1465
osa-miR167d-5p_R-1	LOC_Os02g50900	expressed protein	4	166-184					LOC_Os02g50900
osa-miR167d-5p_R-1	LOC_Os03g11330	glycosyl transferase 8 domain containing protein, putative, expressed	4	1412-1430
osa-miR167d-5p_R-1	LOC_Os08g02670	ATP binding protein, putative, expressed	4	1741-1759
osa-miR167e-3p	LOC_Os08g12760	YT521-B, putative, expressed	3.5	1450-1470				LOC_Os08g12760
osa-miR167e-3p	LOC_Os08g12760	YT521-B, putative, expressed	3.5	1472-1492				LOC_Os08g12760
osa-miR167e-3p	LOC_Os08g12760	YT521-B, putative, expressed	3.5	1504-1524				LOC_Os08g12760
osa-miR167e-3p	LOC_Os08g12760	YT521-B, putative, expressed	3.5	1525-1545				LOC_Os08g12760
osa-miR167e-3p	LOC_Os03g31180	diacylglycerol kinase 1, putative, expressed	3.5	600-621				LOC_Os03g31180
osa-miR167e-3p	LOC_Os12g41124	expressed protein	3.5	120-141			LOC_Os12g41124	LOC_Os12g41124
osa-miR167e-3p	LOC_Os03g31180	diacylglycerol kinase 1, putative, expressed	3.5	591-612				LOC_Os03g31180
osa-miR167e-3p	LOC_Os03g17120	arginine biosynthesis bifunctional protein argJ 1, putative, expressed	4	1091-1110				LOC_Os03g17120
osa-miR167e-3p	LOC_Os02g30620	dnaJ domain containing protein, expressed	4	699-718				LOC_Os02g30620				LOC_Os02g30620
osa-miR167e-3p	LOC_Os02g30620	dnaJ domain containing protein, expressed	4	704-723				LOC_Os02g30620				LOC_Os02g30620
osa-miR167e-3p	LOC_Os02g58410	expressed protein	4	616-635				LOC_Os02g58410
osa-MIR167g-p3	LOC_Os04g31610	OsFBO3 - F-box and other domain containing protein, expressed	2	220-239
osa-MIR167g-p3	LOC_Os06g12070	mTERF family protein, expressed	3	846-866
osa-MIR167g-p3	LOC_Os02g24080	SNARE domain containing protein, putative, expressed	3	713-732
osa-MIR167g-p3	LOC_Os02g24080	SNARE domain containing protein, putative, expressed	3	729-748
osa-MIR167g-p3	LOC_Os02g24080	SNARE domain containing protein, putative, expressed	3	813-832
osa-MIR167g-p3	LOC_Os02g24080	SNARE domain containing protein, putative, expressed	3	860-879
osa-MIR167g-p3	LOC_Os10g28330	ZOS10-04 - C2H2 zinc finger protein, expressed	3	1066-1085
osa-MIR167g-p3	LOC_Os02g45160	aluminum-activated malate transporter, putative, expressed	4	1690-1710
osa-MIR167g-p3	LOC_Os09g37890	serine/threonine-protein kinase receptor precursor, putative, expressed	4	339-358
osa-MIR167g-p3	LOC_Os02g52610	xyloglucan fucosyltransferase, putative, expressed	4	26-45
osa-miR167h-3p	LOC_Os01g20900	OsWAK4 - OsWAK receptor-like cytoplasmic kinase OsWAK-RLCK, expressed	2	610-630						LOC_Os01g20900	LOC_Os01g20900
osa-miR167h-3p	LOC_Os06g47830	RPA2C - Putative single-stranded DNA binding complex subunit 2, expressed	3	1147-1166						LOC_Os06g47830	LOC_Os06g47830
osa-miR167h-3p	LOC_Os01g41565	ATP-binding domain-containing protein, putative, expressed	4	415-434						LOC_Os01g41565	LOC_Os01g41565
osa-miR167h-3p	LOC_Os02g52470	ATP-binding domain-containing protein, putative, expressed	4	642-661						LOC_Os02g52470	LOC_Os02g52470
osa-miR167h-3p	LOC_Os02g52470	ATP-binding domain-containing protein, putative, expressed	4	645-664						LOC_Os02g52470	LOC_Os02g52470
osa-miR167h-3p	LOC_Os12g29990	O-sialoglycoprotein endopeptidase, putative, expressed	4	1289-1308						LOC_Os12g29990	LOC_Os12g29990
osa-miR167h-3p	LOC_Os12g29990	O-sialoglycoprotein endopeptidase, putative, expressed	4	1316-1335						LOC_Os12g29990	LOC_Os12g29990
osa-miR167h-3p	LOC_Os12g29990	O-sialoglycoprotein endopeptidase, putative, expressed	4	1610-1629						LOC_Os12g29990	LOC_Os12g29990
osa-MIR167j-p3	LOC_Os12g41124	expressed protein	4	120-140			LOC_Os12g41124	LOC_Os12g41124
osa-miR168a-3p_L-3	LOC_Os03g06000	expansin precursor, putative, expressed	4	305-326					LOC_Os03g06000	LOC_Os03g06000	LOC_Os03g06000
osa-miR168a-3p_L-3	LOC_Os02g52000	phosphate-induced protein 1 conserved region domain containing protein, expressed	4	176-195					LOC_Os02g52000	LOC_Os02g52000	LOC_Os02g52000
osa-miR168a-5p	LOC_Os09g02700	polyadenylate-binding protein, putative, expressed	4	2381-2401				LOC_Os09g02700
osa-miR168a-5p	LOC_Os03g03260	homeobox domain containing protein, expressed	4	1769-1788				LOC_Os03g03260
osa-MIR169a-p3	LOC_Os05g45710	serine acetyltransferase protein, putative, expressed	4	830-849						LOC_Os05g45710
osa-miR169b	LOC_Os07g06470	nuclear transcription factor Y subunit, putative, expressed	2.5	1214-1234			LOC_Os07g06470
osa-miR169b	LOC_Os07g06470	nuclear transcription factor Y subunit, putative, expressed	2.5	1425-1445			LOC_Os07g06470
osa-miR169b	LOC_Os10g20990	ribosomal protein S12 containing protein, expressed	3.5	1084-1104	LOC_Os10g20990	LOC_Os10g20990
osa-miR169b	LOC_Os12g42400	nuclear transcription factor Y subunit, putative, expressed	3.5	1202-1222			LOC_Os12g42400	LOC_Os12g42400
osa-miR169b	LOC_Os12g42400	nuclear transcription factor Y subunit, putative, expressed	3.5	1247-1267			LOC_Os12g42400	LOC_Os12g42400
osa-miR169b	LOC_Os12g42400	nuclear transcription factor Y subunit, putative, expressed	3.5	1256-1276			LOC_Os12g42400	LOC_Os12g42400
osa-miR169b	LOC_Os03g07880	nuclear transcription factor Y subunit, putative, expressed	3.5	756-776			LOC_Os03g07880
osa-miR169b	LOC_Os03g07880	nuclear transcription factor Y subunit, putative, expressed	3.5	844-864			LOC_Os03g07880
osa-miR169b	LOC_Os03g07880	nuclear transcription factor Y subunit, putative, expressed	3.5	993-1013			LOC_Os03g07880
osa-miR169b	LOC_Os07g41720	nuclear transcription factor Y subunit, putative, expressed	3.5	1169-1189
osa-miR169b	LOC_Os07g41720	nuclear transcription factor Y subunit, putative, expressed	3.5	1302-1322
osa-miR169b	LOC_Os03g29760	nuclear transcription factor Y subunit, putative, expressed	3.5	1264-1284
osa-miR169b	LOC_Os03g29760	nuclear transcription factor Y subunit, putative, expressed	3.5	1284-1304
osa-miR169b	LOC_Os03g29760	nuclear transcription factor Y subunit, putative, expressed	3.5	1364-1384
osa-miR169b	LOC_Os02g53620	nuclear transcription factor Y subunit, putative, expressed	3.5	988-1008			LOC_Os02g53620	LOC_Os02g53620
osa-miR169b	LOC_Os02g18064	expressed protein	3.5	636-657
osa-miR169b	LOC_Os01g41650	pentatricopeptide, putative, expressed	4	23-43				LOC_Os01g41650
osa-miR169b	LOC_Os03g48970	nuclear transcription factor Y subunit, putative, expressed	4	1228-1248			LOC_Os03g48970	LOC_Os03g48970
osa-miR169b	LOC_Os03g48970	nuclear transcription factor Y subunit, putative, expressed	4	1236-1256			LOC_Os03g48970	LOC_Os03g48970
osa-miR169b	LOC_Os03g48970	nuclear transcription factor Y subunit, putative, expressed	4	1765-1785			LOC_Os03g48970	LOC_Os03g48970
osa-miR169b	LOC_Os03g48970	nuclear transcription factor Y subunit, putative, expressed	4	1935-1955			LOC_Os03g48970	LOC_Os03g48970
osa-miR169b	LOC_Os04g51370	protein kinase, putative, expressed	4	1536-1555
osa-miR169b	LOC_Os11g45540	TKL_IRAK_DUF26-lh.11 - DUF26 kinases have homology to DUF26 containing loci, expressed	4	11-32
osa-MIR169b-p3	LOC_Os09g33555	expressed protein	3	151-171					LOC_Os09g33555
osa-MIR169b-p3	LOC_Os02g48964	WD-40 repeat family protein, putative, expressed	3.5	896-917
osa-MIR169b-p3	LOC_Os12g35360	vesicle tethering family protein, putative, expressed	3.5	1575-1595
osa-MIR169b-p3	LOC_Os06g37300	cytochrome P450, putative, expressed	4	1089-1109
osa-MIR169b-p3	LOC_Os06g37300	cytochrome P450, putative, expressed	4	1174-1194
osa-MIR169b-p3	LOC_Os01g04900	peptidase M50 family protein, putative, expressed	4	886-907
osa-MIR169b-p3	LOC_Os05g45350	dnaJ domain containing protein, expressed	4	1176-1196				LOC_Os05g45350
osa-MIR169b-p3	LOC_Os01g04900	peptidase M50 family protein, putative, expressed	4	905-926
osa-MIR169c-p3	LOC_Os09g33555	expressed protein	3	152-171					LOC_Os09g33555
osa-miR169e	LOC_Os07g06470	nuclear transcription factor Y subunit, putative, expressed	3	1214-1234			LOC_Os07g06470
osa-miR169e	LOC_Os07g06470	nuclear transcription factor Y subunit, putative, expressed	3	1425-1445			LOC_Os07g06470
osa-miR169e	LOC_Os04g51370	protein kinase, putative, expressed	3	1536-1555
osa-miR169e	LOC_Os12g42400	nuclear transcription factor Y subunit, putative, expressed	4	1202-1222			LOC_Os12g42400	LOC_Os12g42400
osa-miR169e	LOC_Os12g42400	nuclear transcription factor Y subunit, putative, expressed	4	1247-1267			LOC_Os12g42400	LOC_Os12g42400
osa-miR169e	LOC_Os12g42400	nuclear transcription factor Y subunit, putative, expressed	4	1256-1276			LOC_Os12g42400	LOC_Os12g42400
osa-miR169e	LOC_Os03g48970	nuclear transcription factor Y subunit, putative, expressed	4	1228-1248			LOC_Os03g48970	LOC_Os03g48970
osa-miR169e	LOC_Os03g48970	nuclear transcription factor Y subunit, putative, expressed	4	1236-1256			LOC_Os03g48970	LOC_Os03g48970
osa-miR169e	LOC_Os03g48970	nuclear transcription factor Y subunit, putative, expressed	4	1765-1785			LOC_Os03g48970	LOC_Os03g48970
osa-miR169e	LOC_Os03g48970	nuclear transcription factor Y subunit, putative, expressed	4	1935-1955			LOC_Os03g48970	LOC_Os03g48970
osa-miR169e	LOC_Os04g37970	transporter family protein, putative, expressed	4	101-122
osa-miR169n	LOC_Os12g42400	nuclear transcription factor Y subunit, putative, expressed	1.5	1202-1222			LOC_Os12g42400	LOC_Os12g42400
osa-miR169n	LOC_Os12g42400	nuclear transcription factor Y subunit, putative, expressed	1.5	1247-1267			LOC_Os12g42400	LOC_Os12g42400
osa-miR169n	LOC_Os12g42400	nuclear transcription factor Y subunit, putative, expressed	1.5	1256-1276			LOC_Os12g42400	LOC_Os12g42400
osa-miR169n	LOC_Os03g44540	nuclear transcription factor Y subunit, putative, expressed	2	1718-1738			LOC_Os03g44540	LOC_Os03g44540
osa-miR169n	LOC_Os03g48970	nuclear transcription factor Y subunit, putative, expressed	3	1228-1248			LOC_Os03g48970	LOC_Os03g48970
osa-miR169n	LOC_Os03g48970	nuclear transcription factor Y subunit, putative, expressed	3	1236-1256			LOC_Os03g48970	LOC_Os03g48970
osa-miR169n	LOC_Os03g48970	nuclear transcription factor Y subunit, putative, expressed	3	1765-1785			LOC_Os03g48970	LOC_Os03g48970
osa-miR169n	LOC_Os03g48970	nuclear transcription factor Y subunit, putative, expressed	3	1935-1955			LOC_Os03g48970	LOC_Os03g48970
osa-miR169n	LOC_Os02g53620	nuclear transcription factor Y subunit, putative, expressed	4	988-1008			LOC_Os02g53620	LOC_Os02g53620
osa-miR169n	LOC_Os05g25180	zinc finger, C3HC4 type family protein, expressed	4	1270-1291				LOC_Os05g25180
osa-miR169n	LOC_Os01g41650	pentatricopeptide, putative, expressed	4	23-43				LOC_Os01g41650
osa-miR169r-3p	LOC_Os05g43070	expressed protein	2.5	9-29
osa-miR169r-3p	LOC_Os03g62150	heat shock protein DnaJ, putative, expressed	3.5	21-41
osa-miR169r-3p	LOC_Os11g34640	expressed protein	4	375-394
osa-miR169r-5p_R+1	LOC_Os03g44540	nuclear transcription factor Y subunit, putative, expressed	3	1717-1738			LOC_Os03g44540	LOC_Os03g44540
osa-miR169r-5p_R+1	LOC_Os03g07880	nuclear transcription factor Y subunit, putative, expressed	3	754-776			LOC_Os03g07880
osa-miR169r-5p_R+1	LOC_Os03g07880	nuclear transcription factor Y subunit, putative, expressed	3	842-864			LOC_Os03g07880
osa-miR169r-5p_R+1	LOC_Os03g07880	nuclear transcription factor Y subunit, putative, expressed	3	991-1013			LOC_Os03g07880
osa-miR169r-5p_R+1	LOC_Os12g42400	nuclear transcription factor Y subunit, putative, expressed	3.5	1201-1222			LOC_Os12g42400	LOC_Os12g42400
osa-miR169r-5p_R+1	LOC_Os12g42400	nuclear transcription factor Y subunit, putative, expressed	3.5	1246-1267			LOC_Os12g42400	LOC_Os12g42400
osa-miR169r-5p_R+1	LOC_Os12g42400	nuclear transcription factor Y subunit, putative, expressed	3.5	1255-1276			LOC_Os12g42400	LOC_Os12g42400
osa-miR169r-5p_R+1	LOC_Os02g53620	nuclear transcription factor Y subunit, putative, expressed	3.5	987-1008			LOC_Os02g53620	LOC_Os02g53620
osa-miR169r-5p_R+1	LOC_Os03g48970	nuclear transcription factor Y subunit, putative, expressed	4	1227-1248			LOC_Os03g48970	LOC_Os03g48970
osa-miR169r-5p_R+1	LOC_Os03g48970	nuclear transcription factor Y subunit, putative, expressed	4	1235-1256			LOC_Os03g48970	LOC_Os03g48970
osa-miR169r-5p_R+1	LOC_Os03g48970	nuclear transcription factor Y subunit, putative, expressed	4	1764-1785			LOC_Os03g48970	LOC_Os03g48970
osa-miR169r-5p_R+1	LOC_Os03g48970	nuclear transcription factor Y subunit, putative, expressed	4	1934-1955			LOC_Os03g48970	LOC_Os03g48970
osa-miR169r-5p_R+1	LOC_Os07g06470	nuclear transcription factor Y subunit, putative, expressed	4	1213-1234			LOC_Os07g06470
osa-miR169r-5p_R+1	LOC_Os07g06470	nuclear transcription factor Y subunit, putative, expressed	4	1424-1445			LOC_Os07g06470
osa-MIR171a-p3	LOC_Os04g46860	scarecrow, putative, expressed	0	1323-1343
osa-MIR171a-p3	LOC_Os02g44360	scarecrow transcription factor family protein, putative, expressed	0	1348-1368
osa-MIR171a-p3	LOC_Os10g40390	scarecrow, putative, expressed	1	165-185
osa-MIR171a-p3	LOC_Os02g44370	scarecrow, putative, expressed	1	1523-1543
osa-MIR171a-p3	LOC_Os03g04300	ankyrin repeat domain containing protein, expressed	4	2133-2153	LOC_Os03g04300	LOC_Os03g04300	LOC_Os03g04300
osa-miR171b	LOC_Os03g04300	ankyrin repeat domain containing protein, expressed	0	2136-2156	LOC_Os03g04300	LOC_Os03g04300	LOC_Os03g04300
osa-miR171b	LOC_Os06g01620	scarecrow, putative, expressed	1	456-476
osa-miR171b	LOC_Os04g46860	scarecrow, putative, expressed	1	1326-1346
osa-miR171b	LOC_Os02g44360	scarecrow transcription factor family protein, putative, expressed	1	1351-1371
osa-miR171b	LOC_Os02g44370	scarecrow, putative, expressed	1	1526-1546
osa-miR171b	LOC_Os10g40390	scarecrow, putative, expressed	2	168-188
osa-miR171b	LOC_Os05g34460	OsDegp7 - Putative Deg protease homologue, expressed	4	1957-1977
osa-MIR171b-p5	LOC_Os03g38170	expressed protein	4	377-397					LOC_Os03g38170			LOC_Os03g38170
osa-MIR171b-p5	LOC_Os02g18670	ABC transporter family protein, putative, expressed	4	2068-2088					LOC_Os02g18670			LOC_Os02g18670
osa-MIR171b-p5	LOC_Os05g31230	N-acetyltransferase ESCO1, putative, expressed	4	828-848					LOC_Os05g31230		LOC_Os05g31230	LOC_Os05g31230
osa-miR171c-5p	LOC_Os03g38170	expressed protein	3	377-397					LOC_Os03g38170			LOC_Os03g38170
osa-miR171c-5p	LOC_Os01g45650	OsFBX19 - F-box domain containing protein, expressed	4	6-25
osa-miR171d-5p	LOC_Os03g04300	ankyrin repeat domain containing protein, expressed	2	2212-2232	LOC_Os03g04300	LOC_Os03g04300	LOC_Os03g04300
osa-miR171e-5p	LOC_Os03g04300	ankyrin repeat domain containing protein, expressed	0	2212-2232	LOC_Os03g04300	LOC_Os03g04300	LOC_Os03g04300
osa-miR171e-5p	LOC_Os02g39530	expressed protein	3.5	974-993	LOC_Os02g39530	LOC_Os02g39530	LOC_Os02g39530
osa-miR171e-5p	LOC_Os02g39530	expressed protein	3.5	1017-1036	LOC_Os02g39530	LOC_Os02g39530	LOC_Os02g39530
osa-miR171e-5p	LOC_Os02g39530	expressed protein	3.5	1019-1038	LOC_Os02g39530	LOC_Os02g39530	LOC_Os02g39530
osa-miR171i-5p	LOC_Os03g38170	expressed protein	4	377-397					LOC_Os03g38170			LOC_Os03g38170
osa-MIR171i-p3	LOC_Os04g46860	scarecrow, putative, expressed	1	1323-1343
osa-MIR171i-p3	LOC_Os02g44360	scarecrow transcription factor family protein, putative, expressed	1	1348-1368
osa-MIR171i-p3	LOC_Os10g40390	scarecrow, putative, expressed	2	165-185
osa-MIR171i-p3	LOC_Os02g44370	scarecrow, putative, expressed	2	1523-1543
osa-miR172a	LOC_Os05g03040	AP2 domain containing protein, expressed	2	1552-1572	LOC_Os05g03040	LOC_Os05g03040	LOC_Os05g03040		LOC_Os05g03040
osa-miR172a	LOC_Os03g60430	AP2 domain containing protein, expressed	2	1755-1775	LOC_Os03g60430	LOC_Os03g60430	LOC_Os03g60430		LOC_Os03g60430
osa-miR172a	LOC_Os03g60430	AP2 domain containing protein, expressed	2	1767-1787	LOC_Os03g60430	LOC_Os03g60430	LOC_Os03g60430		LOC_Os03g60430
osa-miR172a	LOC_Os07g13170	AP2 domain containing protein, expressed	2	1463-1483	LOC_Os07g13170	LOC_Os07g13170	LOC_Os07g13170		LOC_Os07g13170
osa-miR172a	LOC_Os07g13170	AP2 domain containing protein, expressed	2	1404-1424	LOC_Os07g13170	LOC_Os07g13170	LOC_Os07g13170		LOC_Os07g13170
osa-miR172a	LOC_Os05g03040	AP2 domain containing protein, expressed	2	1976-1996	LOC_Os05g03040	LOC_Os05g03040	LOC_Os05g03040		LOC_Os05g03040
osa-miR172a	LOC_Os05g03040	AP2 domain containing protein, expressed	2	2089-2109	LOC_Os05g03040	LOC_Os05g03040	LOC_Os05g03040		LOC_Os05g03040
osa-miR172a	LOC_Os06g43220	AP2 domain containing protein, expressed	3	1480-1500	LOC_Os06g43220	LOC_Os06g43220	LOC_Os06g43220		LOC_Os06g43220
osa-miR172a	LOC_Os02g56320	glycogen synthase 1, putative, expressed	3	508-529	LOC_Os02g56320	LOC_Os02g56320	LOC_Os02g56320		LOC_Os02g56320
osa-miR172a	LOC_Os11g24374	OsSCP55 - Putative Serine Carboxypeptidase homologue, expressed	3	508-527	LOC_Os11g24374	LOC_Os11g24374	LOC_Os11g24374		LOC_Os11g24374
osa-miR172a	LOC_Os09g21770	ES43 protein, putative, expressed	3	686-705	LOC_Os09g21770	LOC_Os09g21770	LOC_Os09g21770		LOC_Os09g21770
osa-miR172a	LOC_Os05g45980	expressed protein	3.5	320-340	LOC_Os05g45980	LOC_Os05g45980	LOC_Os05g45980		LOC_Os05g45980
osa-miR172a	LOC_Os10g36250	tetratricopeptide repeat, putative, expressed	3.5	2188-2209	LOC_Os10g36250	LOC_Os10g36250	LOC_Os10g36250		LOC_Os10g36250
osa-miR172a	LOC_Os04g55560	AP2 domain containing protein, expressed	4	807-827	LOC_Os04g55560	LOC_Os04g55560	LOC_Os04g55560		LOC_Os04g55560
osa-miR172a	LOC_Os04g55560	AP2 domain containing protein, expressed	4	1623-1643	LOC_Os04g55560	LOC_Os04g55560	LOC_Os04g55560		LOC_Os04g55560
osa-miR172a	LOC_Os04g55560	AP2 domain containing protein, expressed	4	1634-1654	LOC_Os04g55560	LOC_Os04g55560	LOC_Os04g55560		LOC_Os04g55560
osa-miR172a	LOC_Os06g49310	MATE efflux family protein, putative, expressed	4	1843-1862	LOC_Os06g49310	LOC_Os06g49310	LOC_Os06g49310		LOC_Os06g49310
osa-miR172a	LOC_Os06g49310	MATE efflux family protein, putative, expressed	4	3396-3415	LOC_Os06g49310	LOC_Os06g49310	LOC_Os06g49310		LOC_Os06g49310
osa-miR172a	LOC_Os11g43250	Leucine Rich Repeat family protein, expressed	4	828-849		LOC_Os11g43250	LOC_Os11g43250
osa-miR172a	LOC_Os03g45420	armadillo/beta-catenin repeat family protein, putative, expressed	4	812-831		LOC_Os03g45420	LOC_Os03g45420
osa-miR172a	LOC_Os01g56680	photosystem II reaction center W protein, chloroplast precursor, putative, expressed	4	1322-1341		LOC_Os01g56680	LOC_Os01g56680
osa-miR172a	LOC_Os01g56680	photosystem II reaction center W protein, chloroplast precursor, putative, expressed	4	1424-1443		LOC_Os01g56680	LOC_Os01g56680
osa-miR172a	LOC_Os11g14050	leucine-rich repeat family protein, putative, expressed	4	3472-3491	LOC_Os11g14050	LOC_Os11g14050	LOC_Os11g14050			LOC_Os11g14050	LOC_Os11g14050
osa-miR172a	LOC_Os11g14050	leucine-rich repeat family protein, putative, expressed	4	3506-3525	LOC_Os11g14050	LOC_Os11g14050	LOC_Os11g14050			LOC_Os11g14050	LOC_Os11g14050
osa-miR172b	LOC_Os06g43220	AP2 domain containing protein, expressed	2	1480-1500	LOC_Os06g43220	LOC_Os06g43220	LOC_Os06g43220		LOC_Os06g43220
osa-miR172b	LOC_Os04g55560	AP2 domain containing protein, expressed	3	807-827	LOC_Os04g55560	LOC_Os04g55560	LOC_Os04g55560		LOC_Os04g55560
osa-miR172b	LOC_Os04g55560	AP2 domain containing protein, expressed	3	1623-1643	LOC_Os04g55560	LOC_Os04g55560	LOC_Os04g55560		LOC_Os04g55560
osa-miR172b	LOC_Os04g55560	AP2 domain containing protein, expressed	3	1634-1654	LOC_Os04g55560	LOC_Os04g55560	LOC_Os04g55560		LOC_Os04g55560
osa-miR172b	LOC_Os06g49310	MATE efflux family protein, putative, expressed	3	1843-1862	LOC_Os06g49310	LOC_Os06g49310	LOC_Os06g49310		LOC_Os06g49310
osa-miR172b	LOC_Os06g49310	MATE efflux family protein, putative, expressed	3	3396-3415	LOC_Os06g49310	LOC_Os06g49310	LOC_Os06g49310		LOC_Os06g49310
osa-miR172b	LOC_Os04g36054	auxin response factor 9, putative, expressed	4	2935-2955	LOC_Os04g36054				LOC_Os04g36054
osa-miR172b	LOC_Os10g28970	BTB6 - Bric-a-Brac, Tramtrack, Broad Complex BTB domain, expressed	4	569-588	LOC_Os10g28970				LOC_Os10g28970
osa-miR172b	LOC_Os11g24460	expressed protein	4	362-383	LOC_Os11g24460				LOC_Os11g24460
osa-miR172b	LOC_Os03g31320	RING zinc finger protein-like, putative, expressed	4	475-495	LOC_Os03g31320				LOC_Os03g31320
osa-miR172b	LOC_Os03g31320	RING zinc finger protein-like, putative, expressed	4	554-574	LOC_Os03g31320				LOC_Os03g31320
osa-miR172b	LOC_Os06g03380	expressed protein	4	703-722	LOC_Os06g03380				LOC_Os06g03380
osa-miR172b	LOC_Os10g36250	tetratricopeptide repeat, putative, expressed	4	2188-2209	LOC_Os10g36250	LOC_Os10g36250	LOC_Os10g36250		LOC_Os10g36250
osa-miR172b	LOC_Os04g16970	zinc finger, C3HC4 type domain containing protein, expressed	4	202-221	LOC_Os04g16970				LOC_Os04g16970
osa-miR172b	LOC_Os06g48650	OsSub52 - Putative Subtilisin homologue, expressed	4	2429-2448	LOC_Os06g48650				LOC_Os06g48650
osa-miR172b	LOC_Os06g48650	OsSub52 - Putative Subtilisin homologue, expressed	4	2388-2407	LOC_Os06g48650				LOC_Os06g48650
osa-miR172b	LOC_Os06g48650	OsSub52 - Putative Subtilisin homologue, expressed	4	2117-2136	LOC_Os06g48650				LOC_Os06g48650
osa-miR172b	LOC_Os05g03040	AP2 domain containing protein, expressed	2.5	1552-1572	LOC_Os05g03040	LOC_Os05g03040	LOC_Os05g03040		LOC_Os05g03040
osa-miR172b	LOC_Os03g60430	AP2 domain containing protein, expressed	2.5	1755-1775	LOC_Os03g60430	LOC_Os03g60430	LOC_Os03g60430		LOC_Os03g60430
osa-miR172b	LOC_Os03g60430	AP2 domain containing protein, expressed	2.5	1767-1787	LOC_Os03g60430	LOC_Os03g60430	LOC_Os03g60430		LOC_Os03g60430
osa-miR172b	LOC_Os07g13170	AP2 domain containing protein, expressed	2.5	1463-1483	LOC_Os07g13170	LOC_Os07g13170	LOC_Os07g13170		LOC_Os07g13170
osa-miR172b	LOC_Os07g13170	AP2 domain containing protein, expressed	2.5	1404-1424	LOC_Os07g13170	LOC_Os07g13170	LOC_Os07g13170		LOC_Os07g13170
osa-miR172b	LOC_Os05g03040	AP2 domain containing protein, expressed	2.5	1976-1996	LOC_Os05g03040	LOC_Os05g03040	LOC_Os05g03040		LOC_Os05g03040
osa-miR172b	LOC_Os05g03040	AP2 domain containing protein, expressed	2.5	2089-2109	LOC_Os05g03040	LOC_Os05g03040	LOC_Os05g03040		LOC_Os05g03040
osa-miR172b	LOC_Os05g45980	expressed protein	2.5	320-340	LOC_Os05g45980	LOC_Os05g45980	LOC_Os05g45980		LOC_Os05g45980
osa-miR172b	LOC_Os01g39810	Alg9-like mannosyltransferase protein, putative, expressed	3.5	3456-3476	LOC_Os01g39810				LOC_Os01g39810
osa-miR172b	LOC_Os02g56320	glycogen synthase 1, putative, expressed	3.5	508-529	LOC_Os02g56320	LOC_Os02g56320	LOC_Os02g56320		LOC_Os02g56320
osa-miR172b	LOC_Os09g21770	ES43 protein, putative, expressed	3.5	686-705	LOC_Os09g21770	LOC_Os09g21770	LOC_Os09g21770		LOC_Os09g21770
osa-miR172b	LOC_Os11g24374	OsSCP55 - Putative Serine Carboxypeptidase homologue, expressed	3.5	508-527	LOC_Os11g24374	LOC_Os11g24374	LOC_Os11g24374		LOC_Os11g24374
osa-miR172d-5p_R+1	LOC_Os07g35350	glucan endo-1,3-beta-glucosidase precursor, putative, expressed	3	1638-1657		LOC_Os07g35350	LOC_Os07g35350			LOC_Os07g35350	LOC_Os07g35350
osa-miR172d-5p_R+1	LOC_Os07g35350	glucan endo-1,3-beta-glucosidase precursor, putative, expressed	3	1641-1660		LOC_Os07g35350	LOC_Os07g35350			LOC_Os07g35350	LOC_Os07g35350
osa-miR172d-5p_R+1	LOC_Os07g35350	glucan endo-1,3-beta-glucosidase precursor, putative, expressed	3	1767-1786		LOC_Os07g35350	LOC_Os07g35350			LOC_Os07g35350	LOC_Os07g35350
osa-miR172d-5p_R+1	LOC_Os01g56790	expressed protein	3.5	524-544
osa-miR172d-5p_R+1	LOC_Os03g51030	phytochrome A, putative, expressed	3.5	1616-1636				LOC_Os03g51030
osa-miR172d-5p_R+1	LOC_Os03g51030	phytochrome A, putative, expressed	3.5	1613-1633				LOC_Os03g51030
osa-miR172d-5p_R+1	LOC_Os03g51030	phytochrome A, putative, expressed	3.5	1630-1650				LOC_Os03g51030
osa-miR172d-5p_R+1	LOC_Os03g19590	phytochrome B, putative, expressed	3.5	1687-1707
osa-miR172d-5p_R+1	LOC_Os04g35920	nonsense-mediated decay UPF3, putative, expressed	3.5	2488-2507
osa-miR172d-5p_R+1	LOC_Os02g13100	protein phosphatase 2C, putative, expressed	3.5	1472-1491
osa-miR172d-5p_R+1	LOC_Os02g37150	expressed protein	3.5	504-523
osa-miR172d-5p_R+1	LOC_Os02g37150	expressed protein	3.5	677-696
osa-miR172d-5p_R+1	LOC_Os12g42960	expressed protein	4	1722-1742
osa-miR172d-5p_R+1	LOC_Os06g06050	OsFBL27 - F-box domain and LRR containing protein, expressed	4	1199-1219	LOC_Os06g06050	LOC_Os06g06050					LOC_Os06g06050
osa-miR172d-5p_R+1	LOC_Os09g39970	expressed protein	4	1329-1349
osa-miR172d-5p_R+1	LOC_Os01g36840	ATP-binding region, ATPase-like domain containing protein, expressed	4	2644-2663
osa-miR172d-5p_R+1	LOC_Os01g36840	ATP-binding region, ATPase-like domain containing protein, expressed	4	2656-2675
osa-miR172d-5p_R+1	LOC_Os06g01980	AAA family ATPase, putative, expressed	4	1916-1935
osa-miR172d-5p_R+1	LOC_Os09g37446	expressed protein	4	950-969
osa-miR172d-5p_R+1	LOC_Os05g32430	NLI interacting factor-like phosphatase, putative, expressed	4	1696-1715
osa-miR1846a-5p_R+2	LOC_Os02g43950	expressed protein	0.5	74-96	LOC_Os02g43950		LOC_Os02g43950	LOC_Os02g43950		LOC_Os02g43950
osa-miR1846a-5p_R+2	LOC_Os10g12320	expressed protein	0.5	74-96	LOC_Os10g12320		LOC_Os10g12320	LOC_Os10g12320		LOC_Os10g12320
osa-miR1846a-5p_R+2	LOC_Os06g32960	peroxidase precursor, putative, expressed	3	768-789	LOC_Os06g32960
osa-miR1846a-5p_R+2	LOC_Os08g10350	integral membrane family protein, putative, expressed	3.5	475-497	LOC_Os08g10350
osa-miR1846a-5p_R+2	LOC_Os01g14360	expressed protein	3.5	226-249	LOC_Os01g14360
osa-miR1846a-5p_R+2	LOC_Os04g33710	expressed protein	4	116-138	LOC_Os04g33710
osa-miR1846a-5p_R+2	LOC_Os12g33289	expressed protein	4	179-201	LOC_Os12g33289
osa-miR1846a-5p_R+2	LOC_Os05g16110	expressed protein	4	284-305	LOC_Os05g16110
osa-miR1846d-3p_L+1	LOC_Os01g49410	expressed protein	3	208-227
osa-miR1846d-3p_L+1	LOC_Os09g26760	DNA repair metallo-beta-lactamase family protein, expressed	3	91-111
osa-miR1846d-3p_L+1	LOC_Os03g50990	expressed protein	4	87-107
osa-miR1846d-3p_L+1	LOC_Os04g54560	transferase family protein, putative, expressed	4	954-974		LOC_Os04g54560	LOC_Os04g54560			LOC_Os04g54560
osa-miR1846d-3p_L+1	LOC_Os02g24710	expressed protein	4	373-393
osa-miR1846d-3p_L+1	LOC_Os11g02360	expressed protein	4	656-675
osa-miR1846d-3p_L+1	LOC_Os05g45060	RING-H2 finger protein ATL2M, putative, expressed	4	26-45
osa-miR1846d-5p	LOC_Os04g48030	heat stress transcription factor B-1, putative, expressed	4	354-375			LOC_Os04g48030	LOC_Os04g48030		LOC_Os04g48030
osa-miR1846e_L-1R+4	LOC_Os08g14410	expressed protein	3	206-228							LOC_Os08g14410
osa-miR1846e_L-1R+4	LOC_Os08g09830	BTB and MATH domain containing protein, putative, expressed	4	699-721							LOC_Os08g09830
osa-MIR1846e-p3	LOC_Os02g43950	expressed protein	3	49-69	LOC_Os02g43950		LOC_Os02g43950	LOC_Os02g43950		LOC_Os02g43950
osa-MIR1846e-p3	LOC_Os07g04220	wound and phytochrome signaling involved receptor like kinase, putative, expressed	3	348-368			LOC_Os07g04220	LOC_Os07g04220		LOC_Os07g04220
osa-MIR1846e-p3	LOC_Os12g27340	expressed protein	3	353-373			LOC_Os12g27340	LOC_Os12g27340		LOC_Os12g27340
osa-MIR1846e-p3	LOC_Os12g27810	OsFBX444 - F-box domain containing protein, expressed	3	575-595			LOC_Os12g27810	LOC_Os12g27810		LOC_Os12g27810
osa-MIR1846e-p3	LOC_Os06g02780	aspartic protease, putative, expressed	3	954-973			LOC_Os06g02780	LOC_Os06g02780		LOC_Os06g02780
osa-MIR1846e-p3	LOC_Os10g12320	expressed protein	4	49-69	LOC_Os10g12320		LOC_Os10g12320	LOC_Os10g12320		LOC_Os10g12320
osa-MIR1846e-p3	LOC_Os01g46010	expressed protein	4	268-288			LOC_Os01g46010	LOC_Os01g46010		LOC_Os01g46010
osa-MIR1846e-p3	LOC_Os10g01930	transferase family protein, putative, expressed	4	428-448			LOC_Os10g01930	LOC_Os10g01930		LOC_Os10g01930
osa-MIR1846e-p3	LOC_Os01g60110	E2F-related protein, putative, expressed	4	513-533			LOC_Os01g60110	LOC_Os01g60110		LOC_Os01g60110
osa-MIR1846e-p3	LOC_Os04g51280	DAG protein, chloroplast precursor, putative, expressed	4	232-252			LOC_Os04g51280	LOC_Os04g51280		LOC_Os04g51280
osa-MIR1846e-p3	LOC_Os04g14690	flavin-containing monooxygenase family protein, putative, expressed	4	188-209			LOC_Os04g14690	LOC_Os04g14690		LOC_Os04g14690
osa-MIR1846e-p3	LOC_Os06g47820	protein kinase domain containing protein, expressed	3.5	765-784			LOC_Os06g47820	LOC_Os06g47820		LOC_Os06g47820
osa-MIR1846e-p3	LOC_Os01g66020	protein kinase family protein, putative, expressed	3.5	1293-1312			LOC_Os01g66020	LOC_Os01g66020		LOC_Os01g66020
osa-MIR1847-p3	LOC_Os12g38900	chorismate mutase, chloroplast precursor, putative, expressed	4	1191-1210
osa-MIR1849-p3_1ss9TA	LOC_Os03g17920	RNA pseudouridine synthase, putative, expressed	2	3129-3152		LOC_Os03g17920	LOC_Os03g17920	LOC_Os03g17920	LOC_Os03g17920	LOC_Os03g17920	LOC_Os03g17920
osa-MIR1849-p3_1ss9TA	LOC_Os02g18170	hypothetical protein	3	271-294		LOC_Os02g18170	LOC_Os02g18170	LOC_Os02g18170	LOC_Os02g18170	LOC_Os02g18170
osa-MIR1849-p3_1ss9TA	LOC_Os09g27140	expressed protein	4	1066-1089		LOC_Os09g27140	LOC_Os09g27140	LOC_Os09g27140	LOC_Os09g27140	LOC_Os09g27140	LOC_Os09g27140
osa-MIR1849-p3_1ss9TA	LOC_Os03g47960	expressed protein	4	873-896		LOC_Os03g47960	LOC_Os03g47960	LOC_Os03g47960	LOC_Os03g47960	LOC_Os03g47960	LOC_Os03g47960
osa-MIR1849-p3_1ss9TA	LOC_Os02g58670	bZIP transcription factor domain containing protein, expressed	3.5	946-969	LOC_Os02g58670	LOC_Os02g58670	LOC_Os02g58670	LOC_Os02g58670	LOC_Os02g58670	LOC_Os02g58670	LOC_Os02g58670
osa-MIR1849-p3_1ss9TA	LOC_Os02g58670	bZIP transcription factor domain containing protein, expressed	3.5	1104-1127	LOC_Os02g58670	LOC_Os02g58670	LOC_Os02g58670	LOC_Os02g58670	LOC_Os02g58670	LOC_Os02g58670	LOC_Os02g58670
osa-MIR1851-p3	LOC_Os06g06180	transferase family protein, putative, expressed	3	1176-1196
osa-MIR1851-p3	LOC_Os10g22710	expressed protein	3	334-354
osa-MIR1851-p3	LOC_Os10g26250	no apical meristem protein, putative, expressed	3	294-313
osa-MIR1851-p3	LOC_Os03g45290	ankyrin repeat domain-containing protein 50, putative, expressed	3	1524-1544
osa-MIR1851-p3	LOC_Os02g24700	OsSAUR8 - Auxin-responsive SAUR gene family member, expressed	3	134-154
osa-MIR1851-p3	LOC_Os05g26940	CAMK_KIN1/SNF1/Nim1_like.23 - CAMK includes calcium/calmodulin depedent protein kinases, expressed	3	19-38
osa-MIR1851-p3	LOC_Os03g52030	expressed protein	4	103-123
osa-MIR1851-p3	LOC_Os01g60540	WRKY20, expressed	4	37-57
osa-MIR1851-p3	LOC_Os05g27749	expressed protein	4	64-84
osa-MIR1851-p3	LOC_Os08g09760	OsFBX275 - F-box domain containing protein, expressed	4	219-239
osa-MIR1851-p3	LOC_Os12g41650	helix-loop-helix DNA-binding domain containing protein, expressed	4	1525-1545
osa-MIR1851-p3	LOC_Os12g41650	helix-loop-helix DNA-binding domain containing protein, expressed	4	1742-1762
osa-MIR1851-p3	LOC_Os08g09760	OsFBX275 - F-box domain containing protein, expressed	4	218-238
osa-MIR1851-p3	LOC_Os01g10250	hydrolase, alpha/beta fold family domain containing protein, expressed	4	46-66
osa-MIR1851-p3	LOC_Os04g49950	OsFBX150 - F-box domain containing protein, expressed	4	3191-3211
osa-MIR1851-p3	LOC_Os07g06700	expressed protein	4	48-68
osa-MIR1851-p3	LOC_Os03g45860	OsSAUR17 - Auxin-responsive SAUR gene family member, expressed	4	291-312
osa-MIR1851-p3	LOC_Os02g18650	pectinesterase, putative, expressed	4	561-581
osa-MIR1851-p3	LOC_Os01g70230	transcription factor, putative, expressed	4	439-459
osa-MIR1851-p3	LOC_Os10g39390	Eukaryotic aspartyl protease domain containing protein, expressed	4	864-885	LOC_Os10g39390			LOC_Os10g39390
osa-MIR1851-p3	LOC_Os01g08320	OsIAA1 - Auxin-responsive Aux/IAA gene family member, expressed	4	382-402
osa-MIR1851-p3	LOC_Os11g23150	expressed protein	4	804-824
osa-MIR1851-p3	LOC_Os12g44140	expressed protein	4	55-75
osa-MIR1851-p3	LOC_Os11g43934	pentatricopeptide, putative, expressed	4	293-313
osa-MIR1851-p3	LOC_Os01g24430	expressed protein	4	966-985
osa-MIR1851-p3	LOC_Os11g43934	pentatricopeptide, putative, expressed	4	387-407
osa-MIR1851-p3	LOC_Os12g03970	CAMK_CAMK_like.44 - CAMK includes calcium/calmodulin depedent protein kinases, expressed	4	123-143
osa-MIR1851-p3	LOC_Os11g04170	CAMK_CAMK_like.42 - CAMK includes calcium/calmodulin depedent protein kinases, expressed	4	164-184
osa-MIR1851-p3	LOC_Os02g46460	peptide transporter PTR2, putative, expressed	4	268-288
osa-MIR1851-p3	LOC_Os02g46460	peptide transporter PTR2, putative, expressed	4	466-486
osa-MIR1851-p3	LOC_Os03g22720	expressed protein	4	267-287
osa-MIR1851-p3	LOC_Os03g19700	plant protein of unknown function domain containing protein, expressed	4	988-1008
osa-MIR1851-p3	LOC_Os10g34240	expressed protein	4	54-75
osa-MIR1851-p3	LOC_Os03g24180	pleckstrin homology domain-containing protein, putative, expressed	4	354-374
osa-MIR1851-p3	LOC_Os05g43510	decarboxylase, putative, expressed	4	455-475
osa-MIR1851-p3	LOC_Os10g25620	no apical meristem protein, expressed	4	1161-1180
osa-MIR1851-p3	LOC_Os06g04440	expressed protein	4	473-492
osa-MIR1851-p3	ChrUn.fgenesh.gene.89	expressed protein	4	2548-2567
osa-MIR1851-p3	LOC_Os02g37350	expressed protein	4	10-29
osa-MIR1851-p3	LOC_Os10g40859	matrixin family protein, expressed	4	502-521
osa-MIR1851-p3	LOC_Os05g25560	glycosyl hydrolase family 10 protein, putative, expressed	4	138-158
osa-MIR1851-p3	LOC_Os12g34460	auxin-binding protein 4 precursor, putative, expressed	4	61-80
osa-MIR1851-p3	LOC_Os10g27380	expressed protein	4	843-862
osa-MIR1851-p3	LOC_Os02g35500	NAD binding domain of 6-phosphogluconate dehydrogenase containing protein, expressed	4	270-289
osa-MIR1851-p3	LOC_Os10g37210	FAD dependent oxidoreductase domain containing protein, expressed	4	264-283
osa-MIR1851-p3	LOC_Os02g42585	AP2 domain containing protein, expressed	4	366-385
osa-MIR1851-p3	LOC_Os03g13560	hydroxyproline-rich glycoprotein family protein, putative, expressed	4	359-378
osa-MIR1851-p3	LOC_Os04g51560	WRKY68, expressed	4	611-632
osa-miR1852	LOC_Os03g41530	single-stranded DNA-binding protein, putative, expressed	3.5	421-442
osa-miR1852	LOC_Os03g41530	single-stranded DNA-binding protein, putative, expressed	3.5	1143-1164
osa-miR1852	LOC_Os12g37890	expressed protein	3.5	5534-5553
osa-miR1857-3p	LOC_Os01g35880	expressed protein	2	283-302
osa-miR1857-3p	LOC_Os10g32348	PsbP, putative, expressed	4	580-599
osa-miR1857-3p	LOC_Os10g32300	tetratricopeptide repeat domain containing protein, expressed	4	580-599
osa-miR1857-3p	LOC_Os10g35470	oxidoreductase, putative, expressed	4	966-985
osa-miR1859	LOC_Os02g43780	hAT dimerisation domain-containing protein, putative, expressed	4	381-402							LOC_Os02g43780
osa-miR1860-3p	LOC_Os11g38120	OsFBDUF56 - F-box and DUF domain containing protein, expressed	3	933-954			LOC_Os11g38120			LOC_Os11g38120
osa-miR1860-3p	LOC_Os07g07690	PHD-finger domain containing protein, expressed	4	4551-4572			LOC_Os07g07690			LOC_Os07g07690
osa-miR1860-3p	LOC_Os09g36100	expressed protein	3.5	540-561	LOC_Os09g36100	LOC_Os09g36100	LOC_Os09g36100		LOC_Os09g36100	LOC_Os09g36100		LOC_Os09g36100
osa-miR1860-3p	LOC_Os09g36100	expressed protein	3.5	1154-1175	LOC_Os09g36100	LOC_Os09g36100	LOC_Os09g36100		LOC_Os09g36100	LOC_Os09g36100		LOC_Os09g36100
osa-miR1860-3p	LOC_Os02g53810	expressed protein	3.5	2085-2106			LOC_Os02g53810			LOC_Os02g53810
osa-MIR1860-p5	LOC_Os12g07540	growth regulator related protein, putative, expressed	3	1685-1704		LOC_Os12g07540		LOC_Os12g07540
osa-MIR1860-p5	LOC_Os03g19520	cyclin-related protein, putative, expressed	3	2318-2337		LOC_Os03g19520		LOC_Os03g19520
osa-MIR1860-p5	LOC_Os03g19520	cyclin-related protein, putative, expressed	3	2315-2334		LOC_Os03g19520		LOC_Os03g19520
osa-MIR1860-p5	LOC_Os08g14940	receptor kinase, putative, expressed	4	1849-1869		LOC_Os08g14940	LOC_Os08g14940	LOC_Os08g14940	LOC_Os08g14940	LOC_Os08g14940	LOC_Os08g14940
osa-MIR1860-p5	LOC_Os03g31750	pyruvate, phosphate dikinase, chloroplast precursor, putative, expressed	4	548-566		LOC_Os03g31750		LOC_Os03g31750
osa-MIR1860-p5	LOC_Os03g31750	pyruvate, phosphate dikinase, chloroplast precursor, putative, expressed	4	887-905		LOC_Os03g31750		LOC_Os03g31750
osa-MIR1860-p5	LOC_Os02g52170	expressed protein	3.5	771-789		LOC_Os02g52170		LOC_Os02g52170
osa-MIR1860-p5	LOC_Os08g10590	expressed protein	3.5	1098-1116		LOC_Os08g10590		LOC_Os08g10590
osa-miR1861h	LOC_Os05g51790	RecF/RecN/SMC N terminal domain containing protein, expressed	3.5	578-599		LOC_Os05g51790	LOC_Os05g51790
osa-miR1861h	LOC_Os05g51790	RecF/RecN/SMC N terminal domain containing protein, expressed	3.5	533-554		LOC_Os05g51790	LOC_Os05g51790
osa-miR1861h	LOC_Os01g54300	OsMan02 - Endo-Beta-Mannanase, expressed	3.5	1907-1927		LOC_Os01g54300	LOC_Os01g54300
osa-MIR1861h-p3	LOC_Os03g52780	expressed protein	4	404-424				LOC_Os03g52780
osa-MIR1861h-p3	LOC_Os05g06910	expressed protein	4	837-857				LOC_Os05g06910
osa-MIR1861h-p3	LOC_Os08g45180	kinase, pfkB family, putative, expressed	4	746-765				LOC_Os08g45180
osa-MIR1861h-p3	LOC_Os08g45180	kinase, pfkB family, putative, expressed	4	742-761				LOC_Os08g45180
osa-miR1862a	LOC_Os07g28260	expressed protein	4	1810-1833					LOC_Os07g28260		LOC_Os07g28260	LOC_Os07g28260
osa-miR1862a	LOC_Os07g28260	expressed protein	4	1946-1969					LOC_Os07g28260		LOC_Os07g28260	LOC_Os07g28260
osa-miR1862a	LOC_Os07g28260	expressed protein	4	2064-2087					LOC_Os07g28260		LOC_Os07g28260	LOC_Os07g28260
osa-miR1862a	LOC_Os07g28260	expressed protein	4	2161-2184					LOC_Os07g28260		LOC_Os07g28260	LOC_Os07g28260
osa-miR1862d	LOC_Os05g37910	phosphatidic acid phosphatase-related, putative, expressed	4	1377-1400		LOC_Os05g37910	LOC_Os05g37910		LOC_Os05g37910	LOC_Os05g37910	LOC_Os05g37910	LOC_Os05g37910
osa-miR1862d	LOC_Os04g31120	OsFBK14 - F-box domain and kelch repeat containing protein, expressed	4	1892-1915		LOC_Os04g31120	LOC_Os04g31120	LOC_Os04g31120	LOC_Os04g31120	LOC_Os04g31120	LOC_Os04g31120	LOC_Os04g31120
osa-miR1862d	LOC_Os04g31120	OsFBK14 - F-box domain and kelch repeat containing protein, expressed	4	1951-1974		LOC_Os04g31120	LOC_Os04g31120	LOC_Os04g31120	LOC_Os04g31120	LOC_Os04g31120	LOC_Os04g31120	LOC_Os04g31120
osa-miR1862d	LOC_Os04g31120	OsFBK14 - F-box domain and kelch repeat containing protein, expressed	4	2026-2049		LOC_Os04g31120	LOC_Os04g31120	LOC_Os04g31120	LOC_Os04g31120	LOC_Os04g31120	LOC_Os04g31120	LOC_Os04g31120
osa-miR1862d	LOC_Os04g31120	OsFBK14 - F-box domain and kelch repeat containing protein, expressed	4	2384-2407		LOC_Os04g31120	LOC_Os04g31120	LOC_Os04g31120	LOC_Os04g31120	LOC_Os04g31120	LOC_Os04g31120	LOC_Os04g31120
osa-miR1862d	LOC_Os04g31120	OsFBK14 - F-box domain and kelch repeat containing protein, expressed	4	2461-2484		LOC_Os04g31120	LOC_Os04g31120	LOC_Os04g31120	LOC_Os04g31120	LOC_Os04g31120	LOC_Os04g31120	LOC_Os04g31120
osa-miR1862d	LOC_Os04g31120	OsFBK14 - F-box domain and kelch repeat containing protein, expressed	4	3920-3943		LOC_Os04g31120	LOC_Os04g31120	LOC_Os04g31120	LOC_Os04g31120	LOC_Os04g31120	LOC_Os04g31120	LOC_Os04g31120
osa-miR1862d	LOC_Os02g30730	SART-1 family protein, putative, expressed	3.5	2708-2731		LOC_Os02g30730	LOC_Os02g30730		LOC_Os02g30730	LOC_Os02g30730	LOC_Os02g30730	LOC_Os02g30730
osa-miR1862d	LOC_Os02g30730	SART-1 family protein, putative, expressed	3.5	2784-2807		LOC_Os02g30730	LOC_Os02g30730		LOC_Os02g30730	LOC_Os02g30730	LOC_Os02g30730	LOC_Os02g30730
osa-MIR1862d-p5	LOC_Os11g37540	protein phosphatase 2C, putative, expressed	4	4004-4026						LOC_Os11g37540
osa-MIR1862g-p3_1ss11TC	LOC_Os04g53830	3-beta hydroxysteroid dehydrogenase/isomerase family protein, putative, expressed	1	1158-1181	LOC_Os04g53830	LOC_Os04g53830	LOC_Os04g53830	LOC_Os04g53830	LOC_Os04g53830	LOC_Os04g53830	LOC_Os04g53830
osa-MIR1862g-p3_1ss11TC	LOC_Os04g31120	OsFBK14 - F-box domain and kelch repeat containing protein, expressed	2	1923-1946		LOC_Os04g31120	LOC_Os04g31120	LOC_Os04g31120	LOC_Os04g31120	LOC_Os04g31120	LOC_Os04g31120	LOC_Os04g31120
osa-MIR1862g-p3_1ss11TC	LOC_Os06g10810	phosphate carrier protein, mitochondrial precursor, putative, expressed	2	1464-1487		LOC_Os06g10810	LOC_Os06g10810	LOC_Os06g10810	LOC_Os06g10810	LOC_Os06g10810
osa-MIR1862g-p3_1ss11TC	LOC_Os04g31120	OsFBK14 - F-box domain and kelch repeat containing protein, expressed	2	1982-2005		LOC_Os04g31120	LOC_Os04g31120	LOC_Os04g31120	LOC_Os04g31120	LOC_Os04g31120	LOC_Os04g31120	LOC_Os04g31120
osa-MIR1862g-p3_1ss11TC	LOC_Os04g31120	OsFBK14 - F-box domain and kelch repeat containing protein, expressed	2	2057-2080		LOC_Os04g31120	LOC_Os04g31120	LOC_Os04g31120	LOC_Os04g31120	LOC_Os04g31120	LOC_Os04g31120	LOC_Os04g31120
osa-MIR1862g-p3_1ss11TC	LOC_Os04g31120	OsFBK14 - F-box domain and kelch repeat containing protein, expressed	2	2415-2438		LOC_Os04g31120	LOC_Os04g31120	LOC_Os04g31120	LOC_Os04g31120	LOC_Os04g31120	LOC_Os04g31120	LOC_Os04g31120
osa-MIR1862g-p3_1ss11TC	LOC_Os04g31120	OsFBK14 - F-box domain and kelch repeat containing protein, expressed	2	2492-2515		LOC_Os04g31120	LOC_Os04g31120	LOC_Os04g31120	LOC_Os04g31120	LOC_Os04g31120	LOC_Os04g31120	LOC_Os04g31120
osa-MIR1862g-p3_1ss11TC	LOC_Os04g31120	OsFBK14 - F-box domain and kelch repeat containing protein, expressed	2	3951-3974		LOC_Os04g31120	LOC_Os04g31120	LOC_Os04g31120	LOC_Os04g31120	LOC_Os04g31120	LOC_Os04g31120	LOC_Os04g31120
osa-MIR1862g-p3_1ss11TC	LOC_Os07g09460	expressed protein	3	485-508	LOC_Os07g09460	LOC_Os07g09460	LOC_Os07g09460		LOC_Os07g09460	LOC_Os07g09460
osa-MIR1862g-p3_1ss11TC	LOC_Os07g09460	expressed protein	3	539-562	LOC_Os07g09460	LOC_Os07g09460	LOC_Os07g09460		LOC_Os07g09460	LOC_Os07g09460
osa-MIR1862g-p3_1ss11TC	LOC_Os06g11090	CXE carboxylesterase, putative, expressed	3	1393-1416		LOC_Os06g11090	LOC_Os06g11090	LOC_Os06g11090	LOC_Os06g11090	LOC_Os06g11090		LOC_Os06g11090
osa-MIR1862g-p3_1ss11TC	LOC_Os07g45350	zinc finger, RING-type, putative, expressed	3	1261-1284	LOC_Os07g45350	LOC_Os07g45350		LOC_Os07g45350	LOC_Os07g45350	LOC_Os07g45350
osa-MIR1862g-p3_1ss11TC	LOC_Os07g45350	zinc finger, RING-type, putative, expressed	3	1329-1352	LOC_Os07g45350	LOC_Os07g45350		LOC_Os07g45350	LOC_Os07g45350	LOC_Os07g45350
osa-MIR1862g-p3_1ss11TC	LOC_Os07g45350	zinc finger, RING-type, putative, expressed	3	1352-1375	LOC_Os07g45350	LOC_Os07g45350		LOC_Os07g45350	LOC_Os07g45350	LOC_Os07g45350
osa-MIR1862g-p3_1ss11TC	LOC_Os07g45350	zinc finger, RING-type, putative, expressed	3	1356-1379	LOC_Os07g45350	LOC_Os07g45350		LOC_Os07g45350	LOC_Os07g45350	LOC_Os07g45350
osa-MIR1862g-p3_1ss11TC	LOC_Os07g45350	zinc finger, RING-type, putative, expressed	3	1759-1782	LOC_Os07g45350	LOC_Os07g45350		LOC_Os07g45350	LOC_Os07g45350	LOC_Os07g45350
osa-MIR1862g-p3_1ss11TC	LOC_Os01g51800	expressed protein	4	983-1006	LOC_Os01g51800	LOC_Os01g51800	LOC_Os01g51800	LOC_Os01g51800	LOC_Os01g51800	LOC_Os01g51800	LOC_Os01g51800
osa-MIR1862g-p3_1ss11TC	LOC_Os03g58372	expressed protein	4	1772-1795		LOC_Os03g58372	LOC_Os03g58372	LOC_Os03g58372	LOC_Os03g58372	LOC_Os03g58372	LOC_Os03g58372
osa-MIR1862g-p3_1ss11TC	LOC_Os12g01510	MRH1, putative, expressed	4	2029-2052	LOC_Os12g01510	LOC_Os12g01510	LOC_Os12g01510		LOC_Os12g01510	LOC_Os12g01510
osa-MIR1862g-p3_1ss11TC	LOC_Os12g01510	MRH1, putative, expressed	4	2109-2132	LOC_Os12g01510	LOC_Os12g01510	LOC_Os12g01510		LOC_Os12g01510	LOC_Os12g01510
osa-MIR1862g-p3_1ss11TC	LOC_Os12g01510	MRH1, putative, expressed	4	2254-2277	LOC_Os12g01510	LOC_Os12g01510	LOC_Os12g01510		LOC_Os12g01510	LOC_Os12g01510
osa-MIR1862g-p3_1ss11TC	LOC_Os12g01510	MRH1, putative, expressed	4	2302-2325	LOC_Os12g01510	LOC_Os12g01510	LOC_Os12g01510		LOC_Os12g01510	LOC_Os12g01510
osa-MIR1862g-p3_1ss11TC	LOC_Os06g37610	Cyclopropane-fatty-acyl-phospholipid synthase, putative, expressed	4	1276-1299	LOC_Os06g37610	LOC_Os06g37610	LOC_Os06g37610		LOC_Os06g37610	LOC_Os06g37610
osa-MIR1862g-p3_1ss11TC	LOC_Os06g37610	Cyclopropane-fatty-acyl-phospholipid synthase, putative, expressed	4	1626-1649	LOC_Os06g37610	LOC_Os06g37610	LOC_Os06g37610		LOC_Os06g37610	LOC_Os06g37610
osa-MIR1862g-p3_1ss11TC	LOC_Os05g47790	expressed protein	4	32-55		LOC_Os05g47790	LOC_Os05g47790	LOC_Os05g47790	LOC_Os05g47790	LOC_Os05g47790
osa-MIR1862g-p3_1ss11TC	LOC_Os09g40000	AGAP005770-PA, putative, expressed	4	1431-1454					LOC_Os09g40000	LOC_Os09g40000
osa-miR1863a	LOC_Os05g13804	expressed protein	2	36-58	LOC_Os05g13804			LOC_Os05g13804	LOC_Os05g13804	LOC_Os05g13804
osa-miR1863a	LOC_Os10g37090	expressed protein	3	38-60	LOC_Os10g37090			LOC_Os10g37090	LOC_Os10g37090	LOC_Os10g37090
osa-MIR1863a-p5	LOC_Os01g07950	OsGrx_S15.2 - glutaredoxin subgroup II, expressed	4	611-631	LOC_Os01g07950				LOC_Os01g07950	LOC_Os01g07950		LOC_Os01g07950
osa-MIR1863a-p5	LOC_Os01g34620	OsGrx_S15.1 - glutaredoxin subgroup II, expressed	4	603-623	LOC_Os01g34620				LOC_Os01g34620	LOC_Os01g34620		LOC_Os01g34620
osa-MIR1863a-p5	LOC_Os01g34620	OsGrx_S15.1 - glutaredoxin subgroup II, expressed	4	598-618	LOC_Os01g34620				LOC_Os01g34620	LOC_Os01g34620		LOC_Os01g34620
osa-MIR1863a-p5	LOC_Os01g34620	OsGrx_S15.1 - glutaredoxin subgroup II, expressed	4	575-595	LOC_Os01g34620				LOC_Os01g34620	LOC_Os01g34620		LOC_Os01g34620
osa-MIR1863a-p5	LOC_Os01g34620	OsGrx_S15.1 - glutaredoxin subgroup II, expressed	4	1478-1498	LOC_Os01g34620				LOC_Os01g34620	LOC_Os01g34620		LOC_Os01g34620
osa-miR1869_R-3	LOC_Os06g43640	Ser/Thr protein phosphatase family protein, putative, expressed	3.5	993-1013	LOC_Os06g43640
osa-miR1869_R-3	LOC_Os06g43640	Ser/Thr protein phosphatase family protein, putative, expressed	3.5	1351-1371	LOC_Os06g43640
osa-miR1869_R-3	LOC_Os11g20689	exosome complex exonuclease, putative, expressed	4	805-825	LOC_Os11g20689
osa-miR1869_R-3	LOC_Os03g61740	sex determination protein tasselseed-2, putative, expressed	4	4-25	LOC_Os03g61740
osa-miR1869_R-3	LOC_Os03g10450	Sua5/YciO/YrdC/YwlC family protein, putative, expressed	4	484-503	LOC_Os03g10450
osa-MIR1869-p3	LOC_Os04g35550	expressed protein	1	143-163
osa-MIR1869-p3	LOC_Os11g43420	LZ-NBS-LRR class RGA, putative, expressed	3	1235-1254
osa-MIR1869-p3	LOC_Os04g10550	expressed protein	3.5	170-190
osa-MIR1869-p3	LOC_Os06g43270	protein kinase domain containing protein, expressed	4	2458-2478		LOC_Os06g43270	LOC_Os06g43270	LOC_Os06g43270		LOC_Os06g43270
osa-MIR1869-p3	LOC_Os02g13650	expressed protein	4	1240-1260
osa-MIR1869-p3	LOC_Os06g51230	expressed protein	4	1154-1174
osa-MIR1869-p3	LOC_Os09g24900	methyltransferase, putative, expressed	4	1322-1342
osa-MIR1869-p3	LOC_Os09g24900	methyltransferase, putative, expressed	4	1446-1466
osa-MIR1869-p3	LOC_Os02g04750	cycloartenol synthase, putative, expressed	4	1433-1454
osa-MIR1869-p3	LOC_Os02g04750	cycloartenol synthase, putative, expressed	4	1469-1490
osa-MIR1869-p3	LOC_Os02g04750	cycloartenol synthase, putative, expressed	4	1517-1538
osa-MIR1869-p3	LOC_Os09g16980	OsWAK86 - OsWAK pseudogene, expressed	4	1866-1885
osa-MIR1869-p3	LOC_Os05g04530	IF, putative, expressed	4	834-853
osa-MIR1869-p3	LOC_Os11g05390	transporter, major facilitator family, putative, expressed	4	87-108
osa-miR1871	LOC_Os01g28300	OsFBX7 - F-box domain containing protein, expressed	4	1437-1459		LOC_Os01g28300				LOC_Os01g28300
osa-miR1871	LOC_Os06g19610	oxidoreductase, short chain dehydrogenase/reductase family, putative, expressed	3.5	716-740		LOC_Os06g19610				LOC_Os06g19610
osa-miR1874-3p	LOC_Os02g20950	expressed protein	3	446-469				LOC_Os02g20950			LOC_Os02g20950
osa-MIR1875-p5	LOC_Os01g59620	histone-lysine N-methyltransferase, H3 lysine-9 specific SUVH1, putative, expressed	3	2270-2290
osa-MIR1875-p5	LOC_Os10g07480	plant protein of unknown function DUF869 domain containing protein, expressed	4	2009-2029
osa-MIR1875-p5	LOC_Os12g19304	Fe-S metabolism associated domain containing protein, expressed	4	932-951
osa-MIR1875-p5	LOC_Os02g56200	ELMO/CED-12 family protein, putative, expressed	4	1215-1236
osa-MIR1875-p5	LOC_Os02g56200	ELMO/CED-12 family protein, putative, expressed	4	1306-1327
osa-miR1876	LOC_Os08g42930	disease resistance protein RGA1, putative, expressed	4	269-291							LOC_Os08g42930	LOC_Os08g42930
osa-miR1876	LOC_Os02g05890	EMB1303, putative, expressed	3.5	782-805							LOC_Os02g05890	LOC_Os02g05890
osa-miR1876	LOC_Os04g02690	pattern formation protein EMB30, putative, expressed	3.5	2006-2029							LOC_Os04g02690	LOC_Os04g02690
osa-miR1876	LOC_Os03g57660	peptidase, putative, expressed	3.5	1642-1664							LOC_Os03g57660	LOC_Os03g57660
osa-MIR1878-p3	LOC_Os04g57830	expressed protein	4	1614-1637		LOC_Os04g57830	LOC_Os04g57830	LOC_Os04g57830	LOC_Os04g57830	LOC_Os04g57830	LOC_Os04g57830
osa-miR1879	LOC_Os09g15389	expressed protein	4	810-834						LOC_Os09g15389
osa-miR1880_R-3	LOC_Os09g35920	mediator of RNA polymerase II transcription subunit 10, putative, expressed	4	3090-3109
osa-MIR1880-p3_1ss5CT	LOC_Os04g24910	expressed protein	4	40-63				LOC_Os04g24910
osa-miR1883a_R-5	LOC_Os11g47060	expressed protein	3	242-259	LOC_Os11g47060			LOC_Os11g47060	LOC_Os11g47060	LOC_Os11g47060
osa-miR1883a_R-5	LOC_Os01g06560	transcription factor HBP-1b, putative, expressed	4	927-945	LOC_Os01g06560			LOC_Os01g06560	LOC_Os01g06560	LOC_Os01g06560
osa-miR1883a_R-5	LOC_Os01g06560	transcription factor HBP-1b, putative, expressed	4	1004-1022	LOC_Os01g06560			LOC_Os01g06560	LOC_Os01g06560	LOC_Os01g06560
osa-miR1883a_R-5	LOC_Os09g38990	subtilase, putative, expressed	4	141-160	LOC_Os09g38990			LOC_Os09g38990	LOC_Os09g38990	LOC_Os09g38990
osa-miR1883a_R-5	LOC_Os03g20260	aspartic proteinase nepenthesin-1 precursor, putative, expressed	4	919-938	LOC_Os03g20260			LOC_Os03g20260	LOC_Os03g20260	LOC_Os03g20260
osa-miR1883a_R-5	LOC_Os03g20270	aspartic proteinase nepenthesin-1 precursor, putative, expressed	4	751-770	LOC_Os03g20270			LOC_Os03g20270	LOC_Os03g20270	LOC_Os03g20270
osa-miR1883a_R-5	LOC_Os01g39385	expressed protein	3.5	5996-6014	LOC_Os01g39385			LOC_Os01g39385	LOC_Os01g39385	LOC_Os01g39385
osa-miR1883a_R-5	LOC_Os05g09360	glycine-rich protein, putative, expressed	3.5	4244-4262	LOC_Os05g09360	LOC_Os05g09360	LOC_Os05g09360	LOC_Os05g09360	LOC_Os05g09360	LOC_Os05g09360
osa-miR2055	LOC_Os01g65080	ZOS1-18 - C2H2 zinc finger protein, expressed	4	1406-1426	LOC_Os01g65080			LOC_Os01g65080		LOC_Os01g65080		LOC_Os01g65080
osa-miR2055	LOC_Os01g65080	ZOS1-18 - C2H2 zinc finger protein, expressed	4	1585-1605	LOC_Os01g65080			LOC_Os01g65080		LOC_Os01g65080		LOC_Os01g65080
osa-miR2055	LOC_Os01g65080	ZOS1-18 - C2H2 zinc finger protein, expressed	4	1620-1640	LOC_Os01g65080			LOC_Os01g65080		LOC_Os01g65080		LOC_Os01g65080
osa-miR2055	LOC_Os01g65080	ZOS1-18 - C2H2 zinc finger protein, expressed	4	3151-3171	LOC_Os01g65080			LOC_Os01g65080		LOC_Os01g65080		LOC_Os01g65080
osa-miR2055	LOC_Os09g12730	RNA recognition motif containing protein, expressed	4	1566-1585				LOC_Os09g12730				LOC_Os09g12730
osa-miR2055	LOC_Os09g12730	RNA recognition motif containing protein, expressed	4	1586-1605				LOC_Os09g12730				LOC_Os09g12730
osa-miR2055	LOC_Os02g17470	RNA-binding protein-related, putative, expressed	3.5	777-797				LOC_Os02g17470				LOC_Os02g17470
osa-miR2055	LOC_Os11g01074	RNase P subunit p30, putative, expressed	3.5	149-169				LOC_Os11g01074				LOC_Os11g01074
osa-miR2055	LOC_Os08g24400	SWP, putative, expressed	3.5	942-963				LOC_Os08g24400				LOC_Os08g24400
osa-MIR2093-p5	LOC_Os05g07050	pre-mRNA-processing-splicing factor 8, putative, expressed	3	1714-1732	LOC_Os05g07050		LOC_Os05g07050		LOC_Os05g07050	LOC_Os05g07050
osa-MIR2093-p5	LOC_Os12g13460	SET domain-containing protein, putative, expressed	4	1654-1672					LOC_Os12g13460
osa-MIR2093-p5	LOC_Os02g29610	hypothetical protein	4	82-100					LOC_Os02g29610
osa-MIR2093-p5	LOC_Os03g18520	glucan endo-1,3-beta-glucosidase 9 precursor, putative, expressed	4	710-727					LOC_Os03g18520
osa-MIR2093-p5	LOC_Os04g51050	OsWAK53b - OsWAK receptor-like protein kinase, expressed	4	2168-2185					LOC_Os04g51050
osa-MIR2093-p5	LOC_Os08g10130	expressed protein	4	271-288					LOC_Os08g10130
osa-MIR2093-p5	LOC_Os12g27254	transferase family protein, putative, expressed	4	29-46					LOC_Os12g27254
osa-miR2095-3p_L+3R+1	LOC_Os03g09810	polyamine oxidase precursor, putative, expressed	4	462-486						LOC_Os03g09810
osa-MIR2101-p5	LOC_Os04g51100	COBW domain containing protein, putative, expressed	3.5	349-373	LOC_Os04g51100				LOC_Os04g51100	LOC_Os04g51100
osa-MIR2106-p5	LOC_Os08g32530	expressed protein	3	125-145		LOC_Os08g32530	LOC_Os08g32530	LOC_Os08g32530			LOC_Os08g32530
osa-MIR2106-p5	LOC_Os02g37030	protein binding protein, putative, expressed	3.5	407-428		LOC_Os02g37030	LOC_Os02g37030	LOC_Os02g37030			LOC_Os02g37030
osa-miR2118a	LOC_Os06g12850	expressed protein	4	1012-1034
osa-miR2118a	LOC_Os07g48420	expressed protein	4	578-598
osa-miR2118a	LOC_Os02g43470	glutamate dehydrogenase protein, putative, expressed	4	1441-1461
osa-miR2118a	LOC_Os05g11630	expressed protein	4	1580-1600
osa-miR2118b	LOC_Os04g30610	disease resistance protein RGA2, putative, expressed	4	497-518		LOC_Os04g30610	LOC_Os04g30610			LOC_Os04g30610	LOC_Os04g30610	LOC_Os04g30610
osa-miR2118b	LOC_Os01g05620	NBS-LRR disease resistance protein, putative, expressed	4	587-608							LOC_Os01g05620	LOC_Os01g05620
osa-miR2118b	LOC_Os01g05600	NBS-LRR disease resistance protein, putative, expressed	4	584-605							LOC_Os01g05600	LOC_Os01g05600
osa-miR2118b	LOC_Os04g30690	NBS type disease resistance protein, putative, expressed	4	749-770		LOC_Os04g30690	LOC_Os04g30690			LOC_Os04g30690	LOC_Os04g30690	LOC_Os04g30690
osa-miR2118b	LOC_Os05g34220	vrga1, putative, expressed	4	671-692							LOC_Os05g34220	LOC_Os05g34220
osa-miR2118b	LOC_Os04g30660	NBS type disease resistance protein, putative, expressed	4	749-770			LOC_Os04g30660				LOC_Os04g30660	LOC_Os04g30660
osa-MIR2118b-p5	LOC_Os03g61310	receptor-like protein kinase, putative, expressed	4	138-158		LOC_Os03g61310				LOC_Os03g61310		LOC_Os03g61310
osa-MIR2118b-p5	LOC_Os01g66520	serine/threonine-protein kinase RIO-like, putative, expressed	4	758-778
osa-MIR2118b-p5	LOC_Os04g52614	SHR5-receptor-like kinase, putative, expressed	4	814-834
osa-MIR2118b-p5	LOC_Os07g09340	plasma membrane ATPase, putative, expressed	4	1049-1069
osa-miR2118c	LOC_Os06g41510	D-mannose binding lectin family protein, expressed	4	1565-1586
osa-miR2118c	LOC_Os01g20720	CC-NBS-LRR, putative, expressed	4	638-659		LOC_Os01g20720
osa-miR2118c	LOC_Os05g34220	vrga1, putative, expressed	4	671-692							LOC_Os05g34220	LOC_Os05g34220
osa-MIR2118c-p5	LOC_Os01g58130	expressed protein	3	575-596
osa-MIR2118c-p5	LOC_Os08g10560	histone-like transcription factor and archaeal histone family protein, expressed	4	4-25
osa-miR2118d	LOC_Os01g12240	hypothetical protein	4	253-274		LOC_Os01g12240	LOC_Os01g12240			LOC_Os01g12240	LOC_Os01g12240
osa-miR2118d	LOC_Os04g30610	disease resistance protein RGA2, putative, expressed	4	497-518		LOC_Os04g30610	LOC_Os04g30610			LOC_Os04g30610	LOC_Os04g30610	LOC_Os04g30610
osa-miR2118d	LOC_Os04g30690	NBS type disease resistance protein, putative, expressed	4	749-770		LOC_Os04g30690	LOC_Os04g30690			LOC_Os04g30690	LOC_Os04g30690	LOC_Os04g30690
osa-miR2118d	LOC_Os10g26820	expressed protein	4	261-282		LOC_Os10g26820	LOC_Os10g26820	LOC_Os10g26820		LOC_Os10g26820	LOC_Os10g26820
osa-miR2118d	LOC_Os12g39430	expressed protein	4	697-718		LOC_Os12g39430	LOC_Os12g39430			LOC_Os12g39430	LOC_Os12g39430
osa-miR2118d	LOC_Os09g15040	hypothetical protein	3.5	136-157		LOC_Os09g15040	LOC_Os09g15040			LOC_Os09g15040	LOC_Os09g15040
osa-miR2118e	LOC_Os08g16460	NBS-LRR disease resistance protein, putative, expressed	3	237-257			LOC_Os08g16460				LOC_Os08g16460
osa-miR2118e	LOC_Os11g10610	NBS-LRR disease resistance protein, putative, expressed	4	235-257							LOC_Os11g10610
osa-miR2118e	LOC_Os02g15820	extra-large G-protein-related, putative, expressed	4	302-322							LOC_Os02g15820
osa-miR2118e	LOC_Os02g15820	extra-large G-protein-related, putative, expressed	4	208-228							LOC_Os02g15820
osa-miR2118e	LOC_Os10g07400	disease resistance RPP13-like protein 1, putative, expressed	2.5	924-944			LOC_Os10g07400				LOC_Os10g07400
osa-miR2118e	LOC_Os10g07400	disease resistance RPP13-like protein 1, putative, expressed	2.5	2085-2105			LOC_Os10g07400				LOC_Os10g07400
osa-miR2118e	LOC_Os05g34220	vrga1, putative, expressed	3.5	671-692							LOC_Os05g34220	LOC_Os05g34220
osa-MIR2118e-p5	LOC_Os03g61310	receptor-like protein kinase, putative, expressed	2	138-158		LOC_Os03g61310				LOC_Os03g61310		LOC_Os03g61310
osa-MIR2118e-p5	LOC_Os03g40400	interferon-induced, double-stranded RNA-activated protein kinase, putative, expressed	4	714-734		LOC_Os03g40400				LOC_Os03g40400		LOC_Os03g40400
osa-MIR2118e-p5	LOC_Os11g44330	expressed protein	4	60-80	LOC_Os11g44330	LOC_Os11g44330	LOC_Os11g44330	LOC_Os11g44330		LOC_Os11g44330	LOC_Os11g44330	LOC_Os11g44330
osa-MIR2118e-p5	LOC_Os07g29290	expansin precursor, putative, expressed	4	187-207		LOC_Os07g29290				LOC_Os07g29290		LOC_Os07g29290
osa-MIR2118e-p5	LOC_Os12g33240	mitochondrial ribosomal protein S10, putative, expressed	4	1196-1216		LOC_Os12g33240				LOC_Os12g33240		LOC_Os12g33240
osa-MIR2118e-p5	LOC_Os12g27830	dehydrogenase/reductase, putative, expressed	4	196-215		LOC_Os12g27830				LOC_Os12g27830		LOC_Os12g27830
osa-MIR2118e-p5	LOC_Os05g35310	ankyrin repeat family protein, putative, expressed	4	579-598		LOC_Os05g35310				LOC_Os05g35310		LOC_Os05g35310
osa-MIR2118e-p5	LOC_Os01g63400	PPR repeat containing protein, expressed	4	2802-2821		LOC_Os01g63400				LOC_Os01g63400		LOC_Os01g63400
osa-MIR2118e-p5	LOC_Os01g63400	PPR repeat containing protein, expressed	4	2897-2916		LOC_Os01g63400				LOC_Os01g63400		LOC_Os01g63400
osa-MIR2118e-p5	LOC_Os06g07140	peptidase, T1 family, putative, expressed	2.5	859-879		LOC_Os06g07140				LOC_Os06g07140		LOC_Os06g07140
osa-MIR2118e-p5	LOC_Os07g12040	hypothetical protein	3.5	229-250	LOC_Os07g12040	LOC_Os07g12040				LOC_Os07g12040		LOC_Os07g12040
osa-MIR2118e-p5	LOC_Os10g06140	OsWAK105 - OsWAK receptor-like protein kinase, expressed	3.5	111-130		LOC_Os10g06140				LOC_Os10g06140		LOC_Os10g06140
osa-MIR2118e-p5	LOC_Os08g38410	RNA recognition motif containing protein, putative, expressed	3.5	1812-1833		LOC_Os08g38410				LOC_Os08g38410		LOC_Os08g38410
osa-MIR2118e-p5	LOC_Os08g38410	RNA recognition motif containing protein, putative, expressed	3.5	1927-1948		LOC_Os08g38410				LOC_Os08g38410		LOC_Os08g38410
osa-MIR2118e-p5	LOC_Os06g39970	CESA11 - cellulose synthase, expressed	3.5	1985-2004		LOC_Os06g39970				LOC_Os06g39970		LOC_Os06g39970
osa-miR2118f	LOC_Os10g26820	expressed protein	3	261-282		LOC_Os10g26820	LOC_Os10g26820	LOC_Os10g26820		LOC_Os10g26820	LOC_Os10g26820
osa-miR2118f	LOC_Os12g26270	expressed protein	4	86-107
osa-MIR2118f-p5_1ss7AT	LOC_Os03g19900	AP2 domain containing protein, expressed	3	1808-1829
osa-MIR2118f-p5_1ss7AT	LOC_Os11g10740	tetratricopeptide-like helical, putative, expressed	4	1365-1385
osa-MIR2118f-p5_1ss7AT	LOC_Os04g25740	expressed protein	4	1818-1837
osa-miR2118g_1ss5TC	LOC_Os05g34220	vrga1, putative, expressed	3	671-692							LOC_Os05g34220	LOC_Os05g34220
osa-miR2118g_1ss5TC	LOC_Os05g24230	hypothetical protein	4	48-69								LOC_Os05g24230
osa-miR2118g_1ss5TC	LOC_Os03g47490	expressed protein	4	289-310								LOC_Os03g47490
osa-miR2118g_1ss5TC	LOC_Os02g33840	OsFBX52 - F-box domain containing protein, expressed	4	1194-1214								LOC_Os02g33840
osa-miR2118h	LOC_Os12g26270	expressed protein	3	86-107
osa-miR2118h	LOC_Os06g36800	O-acyltransferase, putative, expressed	4	250-270
osa-MIR2118h-p5	LOC_Os05g44330	DJ-1 family protein, putative, expressed	3	754-774
osa-MIR2118h-p5	LOC_Os05g44330	DJ-1 family protein, putative, expressed	3	1084-1104
osa-MIR2118h-p5	LOC_Os01g59265	expressed protein	4	523-543
osa-miR2118i	LOC_Os04g30410	expressed protein	2	181-202				LOC_Os04g30410
osa-miR2118i	LOC_Os06g46640	expressed protein	3.5	99-120				LOC_Os06g46640
osa-miR2118i	LOC_Os08g07340	mla1, putative, expressed	4	440-460				LOC_Os08g07340
osa-MIR2118j-p5	LOC_Os06g20310	expressed protein	3.5	1590-1611
osa-MIR2118j-p5	LOC_Os05g44330	DJ-1 family protein, putative, expressed	4	754-774
osa-MIR2118j-p5	LOC_Os05g44330	DJ-1 family protein, putative, expressed	4	1084-1104
osa-MIR2118k-p5	LOC_Os05g02400	RNA recognition motif containing protein, expressed	4	788-809
osa-miR2118l	LOC_Os10g26820	expressed protein	3	261-282		LOC_Os10g26820	LOC_Os10g26820	LOC_Os10g26820		LOC_Os10g26820	LOC_Os10g26820
osa-MIR2118l-p5	LOC_Os03g28330	sucrose synthase, putative, expressed	3.5	76-96
osa-MIR2118l-p5	LOC_Os12g03410	expressed protein	3.5	2565-2584
osa-MIR2118l-p5	LOC_Os04g58320	zinc finger, RING-type, putative, expressed	4	411-430
osa-MIR2118l-p5	LOC_Os06g08650	pentatricopeptide, putative, expressed	4	2958-2978
osa-MIR2118l-p5	LOC_Os01g56300	expressed protein	4	1948-1968
osa-MIR2118l-p5	LOC_Os11g03300	NAC domain transcription factor, putative, expressed	4	8-27
osa-MIR2118l-p5	LOC_Os12g03040	no apical meristem protein, putative, expressed	4	136-155
osa-MIR2118m-p5	LOC_Os06g20310	expressed protein	3.5	1590-1611
osa-MIR2118m-p5	LOC_Os05g44330	DJ-1 family protein, putative, expressed	4	754-774
osa-MIR2118m-p5	LOC_Os05g44330	DJ-1 family protein, putative, expressed	4	1084-1104
osa-MIR2118n-p5	LOC_Os07g37890	protein phosphatase 2C, putative, expressed	3	186-206								LOC_Os07g37890
osa-MIR2118n-p5	LOC_Os11g47030	receptor protein kinase, putative, expressed	4	326-346								LOC_Os11g47030
osa-MIR2118n-p5	LOC_Os06g43510	cytochrome P450 71D6, putative, expressed	4	394-413								LOC_Os06g43510
osa-miR2118o	LOC_Os10g26820	expressed protein	4	261-282		LOC_Os10g26820	LOC_Os10g26820	LOC_Os10g26820		LOC_Os10g26820	LOC_Os10g26820
osa-miR2118p	LOC_Os04g30610	disease resistance protein RGA2, putative, expressed	3	497-518		LOC_Os04g30610	LOC_Os04g30610			LOC_Os04g30610	LOC_Os04g30610	LOC_Os04g30610
osa-miR2118p	LOC_Os04g30690	NBS type disease resistance protein, putative, expressed	3	749-770		LOC_Os04g30690	LOC_Os04g30690			LOC_Os04g30690	LOC_Os04g30690	LOC_Os04g30690
osa-miR2118p	LOC_Os01g71950	expressed protein	4	560-581			LOC_Os01g71950
osa-miR2118p	LOC_Os01g58510	NB-ARC domain containing protein, expressed	4	509-530			LOC_Os01g58510
osa-miR2118p	LOC_Os01g57710	membrane protein, putative, expressed	4	1193-1215			LOC_Os01g57710
osa-miR2118p	LOC_Os01g57710	membrane protein, putative, expressed	4	1249-1271			LOC_Os01g57710
osa-miR2118p	LOC_Os01g57710	membrane protein, putative, expressed	4	1315-1337			LOC_Os01g57710
osa-miR2118p	LOC_Os08g16460	NBS-LRR disease resistance protein, putative, expressed	4	237-257			LOC_Os08g16460				LOC_Os08g16460
osa-miR2118p	LOC_Os04g30660	NBS type disease resistance protein, putative, expressed	3.5	749-770			LOC_Os04g30660				LOC_Os04g30660	LOC_Os04g30660
osa-miR2118p	LOC_Os10g07400	disease resistance RPP13-like protein 1, putative, expressed	3.5	924-944			LOC_Os10g07400				LOC_Os10g07400
osa-miR2118p	LOC_Os10g07400	disease resistance RPP13-like protein 1, putative, expressed	3.5	2085-2105			LOC_Os10g07400				LOC_Os10g07400
osa-miR2118p	LOC_Os02g15690	polygalacturonase, putative, expressed	3.5	1457-1477			LOC_Os02g15690
osa-MIR2118q-p5	LOC_Os01g58130	expressed protein	3	575-596
osa-MIR2118q-p5	LOC_Os08g10560	histone-like transcription factor and archaeal histone family protein, expressed	4	4-25
osa-MIR2118r-p5	LOC_Os06g43510	cytochrome P450 71D6, putative, expressed	2.5	395-415								LOC_Os06g43510
osa-MIR2118r-p5	LOC_Os03g14300	THION29 - Plant thionin family protein precursor, expressed	3.5	710-730
osa-MIR2118r-p5	LOC_Os03g31550	aldehyde oxidase, putative, expressed	4	1854-1875
osa-MIR2118r-p5	LOC_Os03g31550	aldehyde oxidase, putative, expressed	4	1891-1912
osa-miR2121a_L+1R-1_1ss10GA	LOC_Os06g15170	3-ketoacyl-CoA synthase, putative, expressed	3	1827-1850			LOC_Os06g15170			LOC_Os06g15170
osa-miR2121a_L+1R-1_1ss10GA	LOC_Os03g12010	expressed protein	3	1888-1911			LOC_Os03g12010			LOC_Os03g12010
osa-miR2121a_L+1R-1_1ss10GA	LOC_Os03g12010	expressed protein	3	2591-2614			LOC_Os03g12010			LOC_Os03g12010
osa-miR2121a_L+1R-1_1ss10GA	LOC_Os02g50810	expressed protein	4	888-911			LOC_Os02g50810			LOC_Os02g50810
osa-miR2121a_L+1R-1_1ss10GA	LOC_Os02g31230	expressed protein	4	415-438			LOC_Os02g31230			LOC_Os02g31230
osa-miR2121a_L+1R-1_1ss10GA	LOC_Os06g22919	DEFL9 - Defensin and Defensin-like DEFL family, expressed	3.5	832-855			LOC_Os06g22919			LOC_Os06g22919
osa-MIR2122-p3_1ss19GT	LOC_Os05g33390	cation-transporting ATPase, putative, expressed	3	3943-3960			LOC_Os05g33390
osa-MIR2122-p3_1ss19GT	LOC_Os01g20860	phospholipase D. Active site motif family protein, expressed	4	1276-1294			LOC_Os01g20860
osa-MIR2122-p3_1ss19GT	LOC_Os05g29050	phospholipase D p1, putative, expressed	4	1981-1999			LOC_Os05g29050
osa-MIR2122-p3_1ss19GT	LOC_Os05g29050	phospholipase D p1, putative, expressed	4	2045-2063			LOC_Os05g29050
osa-MIR2122-p3_1ss19GT	LOC_Os03g36960	expressed protein	4	513-531			LOC_Os03g36960
osa-MIR2122-p3_1ss19GT	LOC_Os06g48570	Ser/Thr protein phosphatase family protein, putative, expressed	4	707-725			LOC_Os06g48570		LOC_Os06g48570	LOC_Os06g48570		LOC_Os06g48570
osa-MIR2122-p3_1ss19GT	LOC_Os06g11360	expressed protein	4	6-24			LOC_Os06g11360		LOC_Os06g11360	LOC_Os06g11360
osa-MIR2122-p3_1ss19GT	LOC_Os01g72390	NBS type disease resistance protein, putative, expressed	4	2221-2239			LOC_Os01g72390
osa-MIR2122-p3_1ss19GT	LOC_Os08g23710	ribosomal protein L7Ae, putative, expressed	4	1127-1146			LOC_Os08g23710
osa-MIR2122-p3_1ss19GT	LOC_Os11g34270	ubiquitin carboxyl-terminal hydrolase domain containing protein, expressed	4	688-706			LOC_Os11g34270
osa-MIR2122-p3_1ss19GT	LOC_Os01g44140	expressed protein	4	1559-1576	LOC_Os01g44140		LOC_Os01g44140
osa-MIR2122-p3_1ss19GT	LOC_Os11g32369	expressed protein	4	1895-1913			LOC_Os11g32369
osa-MIR2122-p3_1ss19GT	LOC_Os10g13505	expressed protein	4	1956-1974			LOC_Os10g13505
osa-MIR2122-p3_1ss19GT	LOC_Os04g58960	regulator of chromosome condensation, putative, expressed	4	76-95			LOC_Os04g58960
osa-MIR2122-p5	LOC_Os03g59225	expressed protein	0	928-949			LOC_Os03g59225		LOC_Os03g59225	LOC_Os03g59225
osa-MIR2122-p5	LOC_Os12g01820	ATCHX, putative, expressed	0	2586-2607
osa-MIR2122-p5	LOC_Os06g11360	expressed protein	1	145-166			LOC_Os06g11360		LOC_Os06g11360	LOC_Os06g11360
osa-MIR2122-p5	LOC_Os06g48570	Ser/Thr protein phosphatase family protein, putative, expressed	2.5	842-863			LOC_Os06g48570		LOC_Os06g48570	LOC_Os06g48570		LOC_Os06g48570
osa-miR2275a_1ss15AG	LOC_Os08g01940	non-lysosomal glucosylceramidase, putative, expressed	3	212-232	LOC_Os08g01940	LOC_Os08g01940	LOC_Os08g01940
osa-miR2275a_1ss15AG	LOC_Os08g01940	non-lysosomal glucosylceramidase, putative, expressed	3	217-237	LOC_Os08g01940	LOC_Os08g01940	LOC_Os08g01940
osa-miR2275a_1ss15AG	LOC_Os10g18990	receptor kinase 2, putative, expressed	4	986-1006	LOC_Os10g18990	LOC_Os10g18990	LOC_Os10g18990
osa-MIR2275a-p5	LOC_Os03g22560	MYB family transcription factor, putative, expressed	3	1123-1143
osa-MIR2275a-p5	LOC_Os11g10640	protein kinase domain containing protein, expressed	3.5	2254-2274
osa-MIR2275a-p5	LOC_Os04g32670	exostosin family domain containing protein, expressed	4	24-43
osa-MIR2275a-p5	LOC_Os05g22370	N-acetylglucosaminyl transferase component, putative, expressed	4	163-182
osa-MIR2275b-p5	LOC_Os03g22560	MYB family transcription factor, putative, expressed	3	1123-1143
osa-MIR2275b-p5	LOC_Os11g10640	protein kinase domain containing protein, expressed	3.5	2254-2274
osa-MIR2275b-p5	LOC_Os04g32670	exostosin family domain containing protein, expressed	4	24-43
osa-MIR2275b-p5	LOC_Os05g22370	N-acetylglucosaminyl transferase component, putative, expressed	4	163-182
osa-miR2275c_R-2	LOC_Os01g53930	hexokinase, putative, expressed	4	1787-1807					LOC_Os01g53930	LOC_Os01g53930	LOC_Os01g53930
osa-miR2275c_R-2	LOC_Os01g53930	hexokinase, putative, expressed	4	1860-1880					LOC_Os01g53930	LOC_Os01g53930	LOC_Os01g53930
osa-miR2275c_R-2	LOC_Os03g17860	OsPDIL5-1 protein disulfide isomerase PDIL5-1, expressed	4	542-562					LOC_Os03g17860	LOC_Os03g17860	LOC_Os03g17860
osa-miR2275c_R-2	LOC_Os03g38260	60S ribosomal protein L19-3, putative, expressed	4	883-902					LOC_Os03g38260	LOC_Os03g38260	LOC_Os03g38260
osa-MIR2275c-p3	LOC_Os01g70960	cytochrome c1-1, heme protein, mitochondrial precursor, putative, expressed	3.5	1404-1425		LOC_Os01g70960	LOC_Os01g70960	LOC_Os01g70960
osa-MIR2275c-p3	LOC_Os01g70960	cytochrome c1-1, heme protein, mitochondrial precursor, putative, expressed	3.5	2599-2620		LOC_Os01g70960	LOC_Os01g70960	LOC_Os01g70960
osa-MIR2275c-p3	LOC_Os03g19480	SET domain containing protein, expressed	4	1846-1867	LOC_Os03g19480	LOC_Os03g19480	LOC_Os03g19480	LOC_Os03g19480		LOC_Os03g19480		LOC_Os03g19480
osa-MIR2275c-p3	LOC_Os04g38290	expressed protein	4	1959-1981		LOC_Os04g38290	LOC_Os04g38290	LOC_Os04g38290
osa-miR2275d	LOC_Os01g41610	mitochondrial ATP synthase g subunit family protein, putative, expressed	4	432-453	LOC_Os01g41610	LOC_Os01g41610	LOC_Os01g41610	LOC_Os01g41610	LOC_Os01g41610	LOC_Os01g41610
osa-miR2275d	LOC_Os01g41610	mitochondrial ATP synthase g subunit family protein, putative, expressed	4	239-260	LOC_Os01g41610	LOC_Os01g41610	LOC_Os01g41610	LOC_Os01g41610	LOC_Os01g41610	LOC_Os01g41610
osa-miR2275d	LOC_Os09g37240	glutathione S-transferase, C-terminal domain containing protein, expressed	4	9255-9276	LOC_Os09g37240	LOC_Os09g37240	LOC_Os09g37240	LOC_Os09g37240	LOC_Os09g37240	LOC_Os09g37240
osa-miR2275d	LOC_Os03g06510	KIP1, putative, expressed	4	3028-3048	LOC_Os03g06510	LOC_Os03g06510	LOC_Os03g06510	LOC_Os03g06510	LOC_Os03g06510	LOC_Os03g06510
osa-miR2275d	LOC_Os08g33076	myrosinase precursor, putative, expressed	3.5	477-498	LOC_Os08g33076	LOC_Os08g33076	LOC_Os08g33076	LOC_Os08g33076	LOC_Os08g33076	LOC_Os08g33076
osa-MIR2863a-p3	LOC_Os04g52370	UTP--glucose-1-phosphate uridylyltransferase, putative, expressed	4	1539-1560
osa-MIR2863a-p3	LOC_Os04g52370	UTP--glucose-1-phosphate uridylyltransferase, putative, expressed	4	1545-1566
osa-MIR2863a-p3	LOC_Os01g46030	receptor-like protein kinase, putative, expressed	4	821-842
osa-miR2863b	LOC_Os09g17560	O-methyltransferase, putative, expressed	4	1174-1194		LOC_Os09g17560
osa-miR2863b	LOC_Os01g02090	expressed protein	4	2043-2063		LOC_Os01g02090
osa-miR2863b	LOC_Os01g02090	expressed protein	4	2057-2077		LOC_Os01g02090
osa-miR2863b	LOC_Os01g36740	expressed protein	4	236-256		LOC_Os01g36740
osa-miR2863b	LOC_Os06g14040	ThiF family domain containing protein, putative, expressed	4	1369-1389		LOC_Os06g14040
osa-MIR2863b-p5	LOC_Os11g02720	expressed protein	4	1424-1445			LOC_Os11g02720
osa-MIR2866-p3	LOC_Os04g57900	PPR repeat containing protein, expressed	4	1246-1266		LOC_Os04g57900			LOC_Os04g57900
osa-MIR2866-p3	LOC_Os05g15720	expressed protein	4	941-960		LOC_Os05g15720			LOC_Os05g15720
osa-MIR2869-p5	LOC_Os09g23740	1-phosphatidylinositol-4-phosphate 5-kinase/ zinc ion binding protein, putative, expressed	4	545-566				LOC_Os09g23740
osa-MIR2869-p5	LOC_Os03g55330	ankyrin repeat domain containing protein, putative, expressed	4	986-1008				LOC_Os03g55330
osa-miR2870	LOC_Os04g35940	OsFBX135 - F-box domain containing protein, expressed	4	795-815	LOC_Os04g35940
osa-miR2870	LOC_Os08g31940	expressed protein	4	1256-1277	LOC_Os08g31940
osa-miR2871a-3p	LOC_Os03g40550	kinase, pfkB family, putative, expressed	4	648-667
osa-miR2871a-5p_R-3	LOC_Os04g02820	elongation factor, putative, expressed	4	2481-2502						LOC_Os04g02820
osa-miR2871a-5p_R-3	LOC_Os04g02820	elongation factor, putative, expressed	4	2925-2946						LOC_Os04g02820
osa-miR2871a-5p_R-3	LOC_Os03g08270	ataxin-2 C-terminal region family protein, expressed	4	436-455						LOC_Os03g08270
osa-miR2871a-5p_R-3	LOC_Os04g02820	elongation factor, putative, expressed	4	3153-3174						LOC_Os04g02820
osa-miR2871a-5p_R-3	LOC_Os04g48230	dehydration response related protein, putative, expressed	4	2400-2421						LOC_Os04g48230
osa-miR2872	LOC_Os01g33050	ribosomal protein L24, putative, expressed	3	960-980
osa-miR2872	LOC_Os01g33050	ribosomal protein L24, putative, expressed	3	963-983
osa-MIR2875-p5	LOC_Os08g42850	peptidyl-prolyl cis-trans isomerase, FKBP-type, putative, expressed	4	819-841				LOC_Os08g42850
osa-miR2877	LOC_Os03g12950	AP2-like ethylene-responsive transcription factor AINTEGUMENTA, putative, expressed	3.5	620-643	LOC_Os03g12950				LOC_Os03g12950	LOC_Os03g12950	LOC_Os03g12950
osa-miR2905	LOC_Os02g50470	expressed protein	4	1072-1092							LOC_Os02g50470
osa-miR2905	LOC_Os10g33484	hypothetical protein	4	432-452			LOC_Os10g33484		LOC_Os10g33484	LOC_Os10g33484	LOC_Os10g33484
osa-miR2905	LOC_Os04g42600	polyadenylate-binding protein, putative, expressed	4	2804-2824							LOC_Os04g42600
osa-miR2905	LOC_Os06g49970	alpha-amylase precursor, putative, expressed	4	1736-1756							LOC_Os06g49970
osa-miR2905	LOC_Os06g12820	proteins of unknown function domain containing protein, expressed	4	1628-1648							LOC_Os06g12820
osa-miR2905	LOC_Os12g42090	methyltransferase domain containing protein, putative, expressed	4	807-826							LOC_Os12g42090
osa-miR2905	LOC_Os12g42090	methyltransferase domain containing protein, putative, expressed	4	792-811							LOC_Os12g42090
osa-MIR2905-p5_1ss3GA	LOC_Os01g09450	OsIAA2 - Auxin-responsive Aux/IAA gene family member, expressed	4	1464-1484
osa-MIR2905-p5_1ss3GA	LOC_Os01g09450	OsIAA2 - Auxin-responsive Aux/IAA gene family member, expressed	4	1536-1556
osa-MIR2905-p5_1ss3GA	LOC_Os08g17160	plastocyanin-like domain containing protein, putative, expressed	4	866-886	LOC_Os08g17160				LOC_Os08g17160	LOC_Os08g17160
osa-MIR2905-p5_1ss3GA	LOC_Os04g03920	expressed protein	4	1469-1489
osa-MIR2905-p5_1ss3GA	LOC_Os04g20430	expressed protein	4	9-29
osa-MIR2905-p5_1ss3GA	LOC_Os05g02435	expressed protein	4	441-462
osa-MIR2905-p5_1ss3GA	LOC_Os08g33710	ribonuclease T2 family domain containing protein, expressed	4	1120-1141
osa-MIR2905-p5_1ss3GA	LOC_Os11g02110	expressed protein	1.5	1-21	LOC_Os11g02110				LOC_Os11g02110	LOC_Os11g02110
osa-MIR2905-p5_1ss3GA	LOC_Os03g61770	expressed protein	2.5	398-418	LOC_Os03g61770		LOC_Os03g61770		LOC_Os03g61770	LOC_Os03g61770	LOC_Os03g61770	LOC_Os03g61770
osa-MIR2905-p5_1ss3GA	LOC_Os09g23725	expressed protein	2.5	1391-1411
osa-MIR2905-p5_1ss3GA	LOC_Os04g44850	glycosyl transferase 8 domain containing protein, putative, expressed	3.5	1469-1489
osa-MIR2905-p5_1ss3GA	LOC_Os05g40170	expressed protein	3.5	1395-1415	LOC_Os05g40170	LOC_Os05g40170	LOC_Os05g40170		LOC_Os05g40170	LOC_Os05g40170	LOC_Os05g40170	LOC_Os05g40170
osa-MIR2905-p5_1ss3GA	LOC_Os03g60480	heavy metal-associated domain containing protein, expressed	3.5	1209-1229	LOC_Os03g60480		LOC_Os03g60480		LOC_Os03g60480	LOC_Os03g60480
osa-miR319a-3p.2-3p_R+1	LOC_Os01g55100	slTCP3, putative, expressed	3	1303-1322		LOC_Os01g55100	LOC_Os01g55100	LOC_Os01g55100		LOC_Os01g55100		LOC_Os01g55100
osa-miR319a-3p.2-3p_R+1	LOC_Os01g11550	TCP family transcription factor, putative, expressed	3	1654-1673		LOC_Os01g11550	LOC_Os01g11550	LOC_Os01g11550	LOC_Os01g11550	LOC_Os01g11550		LOC_Os01g11550
osa-miR319a-3p.2-3p_R+1	LOC_Os01g46984	expressed protein	4	282-302		LOC_Os01g46984	LOC_Os01g46984	LOC_Os01g46984	LOC_Os01g46984	LOC_Os01g46984		LOC_Os01g46984
osa-miR319a-3p.2-3p_R+1	LOC_Os01g59660	MYB family transcription factor, putative, expressed	4	1259-1279		LOC_Os01g59660	LOC_Os01g59660	LOC_Os01g59660	LOC_Os01g59660	LOC_Os01g59660	LOC_Os01g59660	LOC_Os01g59660
osa-miR319a-3p.2-3p_R+1	LOC_Os01g59660	MYB family transcription factor, putative, expressed	4	1179-1199		LOC_Os01g59660	LOC_Os01g59660	LOC_Os01g59660	LOC_Os01g59660	LOC_Os01g59660	LOC_Os01g59660	LOC_Os01g59660
osa-miR319a-3p.2-3p_R+1	LOC_Os01g59660	MYB family transcription factor, putative, expressed	4	1257-1277		LOC_Os01g59660	LOC_Os01g59660	LOC_Os01g59660	LOC_Os01g59660	LOC_Os01g59660	LOC_Os01g59660	LOC_Os01g59660
osa-miR319a-3p.2-3p_R+1	LOC_Os01g59660	MYB family transcription factor, putative, expressed	4	1347-1367		LOC_Os01g59660	LOC_Os01g59660	LOC_Os01g59660	LOC_Os01g59660	LOC_Os01g59660	LOC_Os01g59660	LOC_Os01g59660
osa-miR319a-3p.2-3p_R+1	LOC_Os12g35630	elongation factor TS family protein, expressed	4	3429-3448		LOC_Os12g35630	LOC_Os12g35630	LOC_Os12g35630				LOC_Os12g35630
osa-miR319a-3p.2-3p_R+1	LOC_Os03g57190	TCP family transcription factor, putative, expressed	1.5	1182-1201		LOC_Os03g57190	LOC_Os03g57190	LOC_Os03g57190		LOC_Os03g57190		LOC_Os03g57190
osa-miR319a-3p.2-3p_R+1	LOC_Os07g05720	TCP family transcription factor, putative, expressed	1.5	1330-1349		LOC_Os07g05720	LOC_Os07g05720	LOC_Os07g05720	LOC_Os07g05720	LOC_Os07g05720		LOC_Os07g05720
osa-miR390-3p	ChrSy.fgenesh.gene.7	expressed protein	3	2412-2431						ChrSy.fgenesh.gene.7	ChrSy.fgenesh.gene.7
osa-miR390-3p	LOC_Os06g49030	activator of 90 kDa heat shock protein ATPase homolog, putative, expressed	3	670-690						LOC_Os06g49030	LOC_Os06g49030
osa-miR390-3p	LOC_Os06g49030	activator of 90 kDa heat shock protein ATPase homolog, putative, expressed	3	681-701						LOC_Os06g49030	LOC_Os06g49030
osa-miR390-3p	LOC_Os05g40950	pentatricopeptide repeat-containing protein, putative, expressed	3	661-679						LOC_Os05g40950	LOC_Os05g40950
osa-miR390-3p	LOC_Os02g41550	FAD binding domain of DNA photolyase domain containing protein, expressed	4	2710-2729						LOC_Os02g41550	LOC_Os02g41550
osa-miR390-3p	LOC_Os06g36990	phospholipid-transporting ATPase 4, putative, expressed	4	3065-3084						LOC_Os06g36990	LOC_Os06g36990
osa-miR390-5p	LOC_Os02g10100	leucine-rich repeat receptor protein kinase EXS precursor, putative, expressed	2	2170-2190
osa-miR390-5p	LOC_Os04g30330	OsWAK59 - OsWAK receptor-like cytoplasmic kinase OsWAK-RLCK, expressed	4	1079-1099
osa-miR390-5p	LOC_Os01g33110	receptor-like protein kinase 5 precursor, putative, expressed	4	1664-1684
osa-miR390-5p	LOC_Os06g03970	receptor-like protein kinase 5 precursor, putative, expressed	4	1608-1628					LOC_Os06g03970		LOC_Os06g03970
osa-miR390-5p	LOC_Os08g34650	receptor-like protein kinase precursor, putative, expressed	4	841-861
osa-miR390-5p	LOC_Os08g34650	receptor-like protein kinase precursor, putative, expressed	4	861-881
osa-miR390-5p	LOC_Os03g07600	calcium-binding protein, putative, expressed	4	2031-2050
osa-miR393a	LOC_Os05g05800	OsFBL21 - F-box domain and LRR containing protein, expressed	1	1698-1717				LOC_Os05g05800	LOC_Os05g05800
osa-miR393a	LOC_Os04g32460	OsFBL16 - F-box domain and LRR containing protein, expressed	1	1823-1842				LOC_Os04g32460	LOC_Os04g32460
osa-miR393a	LOC_Os04g32460	OsFBL16 - F-box domain and LRR containing protein, expressed	1	2225-2244				LOC_Os04g32460	LOC_Os04g32460
osa-miR393a	LOC_Os05g11428	expressed protein	4	52-71				LOC_Os05g11428	LOC_Os05g11428
osa-miR393a	LOC_Os04g58734	expressed protein	2.5	285-305				LOC_Os04g58734	LOC_Os04g58734
osa-miR393a	LOC_Os03g52320	GRF-interacting factor 1, putative, expressed	3.5	1131-1151				LOC_Os03g52320	LOC_Os03g52320
osa-miR393a	LOC_Os03g52320	GRF-interacting factor 1, putative, expressed	3.5	1270-1290				LOC_Os03g52320	LOC_Os03g52320
osa-miR393a	LOC_Os03g36080	expressed protein	3.5	730-750				LOC_Os03g36080	LOC_Os03g36080
osa-miR393b-3p_R-2	LOC_Os11g13910	expressed protein	3	307-325				LOC_Os11g13910
osa-miR393b-3p_R-2	LOC_Os04g58734	expressed protein	3	211-229				LOC_Os04g58734	LOC_Os04g58734
osa-miR393b-3p_R-2	LOC_Os08g09860	hydroxyacid oxidase 1, putative, expressed	3	319-337				LOC_Os08g09860
osa-miR393b-3p_R-2	LOC_Os07g01540	Ser/Thr protein phosphatase family protein, putative, expressed	3	2356-2374				LOC_Os07g01540
osa-miR393b-3p_R-2	LOC_Os03g51030	phytochrome A, putative, expressed	3.5	1723-1741				LOC_Os03g51030
osa-miR393b-3p_R-2	LOC_Os03g51030	phytochrome A, putative, expressed	3.5	1720-1738				LOC_Os03g51030
osa-miR393b-3p_R-2	LOC_Os03g51030	phytochrome A, putative, expressed	3.5	1737-1755				LOC_Os03g51030
osa-miR393b-3p_R-2	LOC_Os11g37774	stripe rust resistance protein Yr10, putative, expressed	3.5	1670-1687				LOC_Os11g37774
osa-miR393b-3p_R-2	LOC_Os08g03440	actin, putative, expressed	3.5	1603-1620				LOC_Os08g03440
osa-miR393b-3p_R-2	LOC_Os02g01100	transmembrane amino acid transporter protein, putative, expressed	4	1246-1264				LOC_Os02g01100
osa-miR393b-3p_R-2	LOC_Os02g01100	transmembrane amino acid transporter protein, putative, expressed	4	1291-1309				LOC_Os02g01100
osa-miR393b-3p_R-2	LOC_Os11g31980	OsSCP63 - Putative Serine Carboxypeptidase homologue, expressed	4	871-889				LOC_Os11g31980
osa-miR393b-3p_R-2	LOC_Os03g09070	leucine rich repeat domain containing protein, putative, expressed	4	1614-1632				LOC_Os03g09070
osa-miR393b-3p_R-2	LOC_Os04g02500	G-patch domain containing protein, expressed	4	1005-1024				LOC_Os04g02500
osa-miR393b-3p_R-2	LOC_Os04g02500	G-patch domain containing protein, expressed	4	1021-1040				LOC_Os04g02500
osa-miR393b-3p_R-2	LOC_Os04g02500	G-patch domain containing protein, expressed	4	1116-1135				LOC_Os04g02500
osa-miR393b-3p_R-2	LOC_Os04g02500	G-patch domain containing protein, expressed	4	1236-1255				LOC_Os04g02500
osa-miR393b-3p_R-2	LOC_Os04g02500	G-patch domain containing protein, expressed	4	1285-1304				LOC_Os04g02500
osa-miR393b-3p_R-2	LOC_Os03g15250	lectin-like receptor kinase, putative, expressed	4	3370-3389				LOC_Os03g15250
osa-miR393b-3p_R-2	LOC_Os11g13990	AAA-type ATPase family protein, putative, expressed	4	1186-1205				LOC_Os11g13990
osa-miR393b-3p_R-2	LOC_Os02g45480	nucleic acid binding protein, putative, expressed	4	749-768				LOC_Os02g45480
osa-miR393b-3p_R-2	LOC_Os05g03550	MYB family transcription factor, putative, expressed	4	3448-3467				LOC_Os05g03550
osa-miR393b-3p_R-2	LOC_Os06g12080	mTERF family protein, expressed	4	1077-1094				LOC_Os06g12080
osa-miR393b-3p_R-2	LOC_Os06g45440	haloacid dehalogenase-like hydrolase domain-containing protein 3, putative, expressed	4	752-769				LOC_Os06g45440
osa-miR393b-3p_R-2	LOC_Os06g45440	haloacid dehalogenase-like hydrolase domain-containing protein 3, putative, expressed	4	798-815				LOC_Os06g45440
osa-miR393b-3p_R-2	LOC_Os05g02650	expressed protein	4	918-937				LOC_Os05g02650
osa-miR394	LOC_Os01g69940	OsFBX32 - F-box domain containing protein, expressed	0	1241-1260			LOC_Os01g69940			LOC_Os01g69940
osa-miR394	LOC_Os05g51150	RNA polymerase sigma factor, putative, expressed	3	1395-1414			LOC_Os05g51150			LOC_Os05g51150
osa-miR394	LOC_Os05g51150	RNA polymerase sigma factor, putative, expressed	3	1636-1655			LOC_Os05g51150			LOC_Os05g51150
osa-miR394	LOC_Os04g38525	expressed protein	4	1051-1071			LOC_Os04g38525			LOC_Os04g38525
osa-miR394	LOC_Os04g38520	CPuORF18 - conserved peptide uORF-containing transcript, expressed	4	1095-1115			LOC_Os04g38520			LOC_Os04g38520
osa-miR394	LOC_Os08g41320	BHLH transcription factor, putative, expressed	4	725-743			LOC_Os08g41320			LOC_Os08g41320
osa-miR394	LOC_Os07g08530	auxin response factor, putative, expressed	4	1096-1116			LOC_Os07g08530			LOC_Os07g08530
osa-miR396a-3p_R+1	LOC_Os08g45210	Mpv17 / PMP22 family domain containing protein, expressed	4	816-836
osa-miR396a-3p_R+1	LOC_Os08g45210	Mpv17 / PMP22 family domain containing protein, expressed	4	820-840
osa-miR396a-3p_R+1	LOC_Os02g13270	Mpv17 / PMP22 family domain containing protein, expressed	4	794-814
osa-miR396a-3p_R+1	LOC_Os11g47130	protein transporter, putative, expressed	4	3490-3510
osa-miR396a-5p	LOC_Os01g32750	TATA binding protein-associated factor, putative, expressed	3	579-599		LOC_Os01g32750					LOC_Os01g32750
osa-miR396a-5p	LOC_Os05g45220	50S ribosomal protein L20, putative, expressed	3	619-638		LOC_Os05g45220					LOC_Os05g45220
osa-miR396a-5p	LOC_Os02g45570	growth regulating factor protein, putative, expressed	3	629-650		LOC_Os02g45570					LOC_Os02g45570
osa-miR396a-5p	LOC_Os02g45570	growth regulating factor protein, putative, expressed	3	838-859		LOC_Os02g45570					LOC_Os02g45570
osa-miR396a-5p	LOC_Os06g10310	growth regulating factor protein, putative, expressed	3	423-444		LOC_Os06g10310					LOC_Os06g10310
osa-miR396a-5p	LOC_Os06g02560	growth-regulating factor, putative, expressed	3	605-626		LOC_Os06g02560				LOC_Os06g02560	LOC_Os06g02560
osa-miR396a-5p	LOC_Os04g51190	growth-regulating factor, putative, expressed	3	535-556		LOC_Os04g51190				LOC_Os04g51190	LOC_Os04g51190
osa-miR396a-5p	LOC_Os02g47280	growth-regulating factor, putative, expressed	3	570-591		LOC_Os02g47280				LOC_Os02g47280	LOC_Os02g47280
osa-miR396a-5p	LOC_Os06g02560	growth-regulating factor, putative, expressed	3	625-646		LOC_Os06g02560				LOC_Os06g02560	LOC_Os06g02560
osa-miR396a-5p	LOC_Os02g47280	growth-regulating factor, putative, expressed	3	667-688		LOC_Os02g47280				LOC_Os02g47280	LOC_Os02g47280
osa-miR396a-5p	LOC_Os03g51970	growth-regulating factor, putative, expressed	3	419-440		LOC_Os03g51970				LOC_Os03g51970	LOC_Os03g51970
osa-miR396a-5p	LOC_Os12g29980	growth regulating factor protein, putative, expressed	3	732-753		LOC_Os12g29980				LOC_Os12g29980	LOC_Os12g29980
osa-miR396a-5p	LOC_Os12g29980	growth regulating factor protein, putative, expressed	3	774-795		LOC_Os12g29980				LOC_Os12g29980	LOC_Os12g29980
osa-miR396a-5p	LOC_Os02g53690	growth regulating factor protein, putative, expressed	3	570-591		LOC_Os02g53690					LOC_Os02g53690
osa-miR396a-5p	LOC_Os03g47140	growth regulating factor protein, putative, expressed	3	947-968		LOC_Os03g47140				LOC_Os03g47140	LOC_Os03g47140
osa-miR396a-5p	LOC_Os04g57050	jasmonate O-methyltransferase, putative, expressed	4	853-873		LOC_Os04g57050				LOC_Os04g57050	LOC_Os04g57050
osa-miR396a-5p	LOC_Os04g49430	ZR1 protein, putative, expressed	4	2008-2028							LOC_Os04g49430
osa-miR396a-5p	LOC_Os01g08560	DnaK family protein, putative, expressed	4	1991-2011		LOC_Os01g08560					LOC_Os01g08560
osa-miR396a-5p	LOC_Os01g08560	DnaK family protein, putative, expressed	4	1995-2015		LOC_Os01g08560					LOC_Os01g08560
osa-miR396a-5p	LOC_Os11g19810	PWWP domain containing protein, expressed	4	1603-1623							LOC_Os11g19810
osa-miR396a-5p	LOC_Os11g19810	PWWP domain containing protein, expressed	4	1801-1821							LOC_Os11g19810
osa-miR396a-5p	LOC_Os07g19320	stripe rust resistance protein Yr10, putative, expressed	4	362-381							LOC_Os07g19320
osa-miR396a-5p	LOC_Os03g37140	expressed protein	4	3304-3323							LOC_Os03g37140
osa-miR396a-5p	LOC_Os07g43720	DCN1, putative, expressed	4	480-499							LOC_Os07g43720
osa-miR396a-5p	LOC_Os04g24190	growth-regulating factor 11, putative, expressed	4	827-848		LOC_Os04g24190					LOC_Os04g24190
osa-miR396c-3p	LOC_Os02g36520	OsFBK9 - F-box domain and kelch repeat containing protein, expressed	4	1105-1125				LOC_Os02g36520
osa-miR396c-3p	LOC_Os01g06730	verticillium wilt disease resistance protein, putative, expressed	4	859-880				LOC_Os01g06730			LOC_Os01g06730
osa-miR396c-3p	LOC_Os03g52630	endoglucanase, putative, expressed	3.5	1884-1904				LOC_Os03g52630
osa-miR396c-3p	LOC_Os03g52630	endoglucanase, putative, expressed	3.5	2473-2493				LOC_Os03g52630
osa-miR396c-3p	LOC_Os11g28990	TBC domain containing protein, expressed	3.5	1901-1920				LOC_Os11g28990
osa-miR396c-3p	LOC_Os08g08030	double-strand break repair protein MRE11, putative, expressed	3.5	717-736				LOC_Os08g08030
osa-miR396c-5p	LOC_Os01g32750	TATA binding protein-associated factor, putative, expressed	4	579-599		LOC_Os01g32750					LOC_Os01g32750
osa-miR396c-5p	LOC_Os05g45220	50S ribosomal protein L20, putative, expressed	4	619-638		LOC_Os05g45220					LOC_Os05g45220
osa-miR396c-5p	LOC_Os08g40230	expressed protein	4	585-605		LOC_Os08g40230					LOC_Os08g40230
osa-miR396c-5p	LOC_Os02g48080	cysteine-rich receptor-like protein kinase 7 precursor, putative, expressed	4	1123-1144		LOC_Os02g48080					LOC_Os02g48080
osa-miR396c-5p	LOC_Os02g18640	OsFBX45 - F-box domain containing protein, expressed	4	706-725		LOC_Os02g18640					LOC_Os02g18640
osa-miR396c-5p	LOC_Os06g29740	OsFBX197 - F-box domain containing protein, expressed	4	20-39		LOC_Os06g29740				LOC_Os06g29740	LOC_Os06g29740
osa-miR396c-5p	LOC_Os01g53610	selenium-binding protein, related, putative, expressed	4	1400-1419		LOC_Os01g53610				LOC_Os01g53610	LOC_Os01g53610
osa-miR396c-5p	LOC_Os02g45570	growth regulating factor protein, putative, expressed	4	629-650		LOC_Os02g45570					LOC_Os02g45570
osa-miR396c-5p	LOC_Os02g45570	growth regulating factor protein, putative, expressed	4	838-859		LOC_Os02g45570					LOC_Os02g45570
osa-miR396c-5p	LOC_Os06g10310	growth regulating factor protein, putative, expressed	4	423-444		LOC_Os06g10310					LOC_Os06g10310
osa-miR396c-5p	LOC_Os06g02560	growth-regulating factor, putative, expressed	4	605-626		LOC_Os06g02560				LOC_Os06g02560	LOC_Os06g02560
osa-miR396c-5p	LOC_Os04g51190	growth-regulating factor, putative, expressed	4	535-556		LOC_Os04g51190				LOC_Os04g51190	LOC_Os04g51190
osa-miR396c-5p	LOC_Os02g47280	growth-regulating factor, putative, expressed	4	570-591		LOC_Os02g47280				LOC_Os02g47280	LOC_Os02g47280
osa-miR396c-5p	LOC_Os06g02560	growth-regulating factor, putative, expressed	4	625-646		LOC_Os06g02560				LOC_Os06g02560	LOC_Os06g02560
osa-miR396c-5p	LOC_Os11g35030	growth regulating factor protein, putative, expressed	4	869-890		LOC_Os11g35030				LOC_Os11g35030	LOC_Os11g35030
osa-miR396c-5p	LOC_Os02g47280	growth-regulating factor, putative, expressed	4	667-688		LOC_Os02g47280				LOC_Os02g47280	LOC_Os02g47280
osa-miR396c-5p	LOC_Os03g51970	growth-regulating factor, putative, expressed	4	419-440		LOC_Os03g51970				LOC_Os03g51970	LOC_Os03g51970
osa-miR396c-5p	LOC_Os12g29980	growth regulating factor protein, putative, expressed	4	732-753		LOC_Os12g29980				LOC_Os12g29980	LOC_Os12g29980
osa-miR396c-5p	LOC_Os12g29980	growth regulating factor protein, putative, expressed	4	774-795		LOC_Os12g29980				LOC_Os12g29980	LOC_Os12g29980
osa-miR396c-5p	LOC_Os02g53690	growth regulating factor protein, putative, expressed	4	570-591		LOC_Os02g53690					LOC_Os02g53690
osa-miR396c-5p	LOC_Os03g47140	growth regulating factor protein, putative, expressed	4	947-968		LOC_Os03g47140				LOC_Os03g47140	LOC_Os03g47140
osa-miR396c-5p	LOC_Os11g35030	growth regulating factor protein, putative, expressed	4	1556-1577		LOC_Os11g35030				LOC_Os11g35030	LOC_Os11g35030
osa-miR396c-5p	LOC_Os04g57050	jasmonate O-methyltransferase, putative, expressed	3.5	853-873		LOC_Os04g57050				LOC_Os04g57050	LOC_Os04g57050
osa-miR396c-5p	LOC_Os12g10180	NBS-LRR type disease resistance protein Rps1-k-2, putative, expressed	3.5	460-480		LOC_Os12g10180					LOC_Os12g10180
osa-miR396c-5p	LOC_Os01g08560	DnaK family protein, putative, expressed	3.5	1991-2011		LOC_Os01g08560					LOC_Os01g08560
osa-miR396c-5p	LOC_Os01g08560	DnaK family protein, putative, expressed	3.5	1995-2015		LOC_Os01g08560					LOC_Os01g08560
[truncated: 2,181 more rows]

## Sheet: Table S15
Table S15 Comparison of targets predicted by differentially expressed miRNAs with the previous studies on MA (meiosis)
miRNA ID	MA-4x/2x	Specific DEM in MA	Gene ID	Gene Annotation	Expression	Reference
osa-miR159a.1	up		LOC_Os11g05540	rhoGAP domain containing protein, expressed	IPE gene down-regulated in autotetraploid rice	Wu et al. 2015
osa-miR159f_R-1	up		LOC_Os11g05540	rhoGAP domain containing protein, expressed	IPE gene down-regulated in autotetraploid rice	Wu et al. 2015
osa-miR5072_L-2_1ss3AG	up		LOC_Os10g40420	LTPL138 - Protease inhibitor/seed storage/LTP family protein precursor, expressed	IPE gene down-regulated in autotetraploid rice	Wu et al. 2015
csi-miR482a-3p_L-2R+2	up	csi-miR482a-3p_L-2R+2	LOC_Os08g12740	disease resistance protein RGA3, putative, expressed	IPE gene down-regulated in autotetraploid rice	Wu et al. 2015
osa-miR5504_R-3	up		LOC_Os08g05830	transaldolase, putative, expressed	IPE gene down-regulated in autotetraploid rice	Wu et al. 2015
osa-miR5836	up		LOC_Os07g36940	eukaryotic translation initiation factor 4G, putative, expressed	IPE gene down-regulated in autotetraploid rice	Wu et al. 2015
osa-MIR397a-p5	up		LOC_Os05g38420	laccase precursor protein, putative, expressed	IPE gene down-regulated in autotetraploid rice	Wu et al. 2015
osa-MIR397b-p5	up		LOC_Os05g38420	laccase precursor protein, putative, expressed	IPE gene down-regulated in autotetraploid rice	Wu et al. 2015
osa-miR5504_R-3	up		LOC_Os05g36990	ATOFP18/OFP18, putative, expressed	IPE gene down-regulated in autotetraploid rice	Wu et al. 2015
osa-MIR5083-p3	up		LOC_Os03g60240	SCAR-like protein 1, putative, expressed	IPE gene down-regulated in autotetraploid rice	Wu et al. 2015
osa-MIR397a-p5	up		LOC_Os03g16610	laccase precursor protein, putative, expressed	IPE gene down-regulated in autotetraploid rice	Wu et al. 2015
osa-MIR397b-p5	up		LOC_Os03g16610	laccase precursor protein, putative, expressed	IPE gene down-regulated in autotetraploid rice	Wu et al. 2015
osa-miR408-3p	up		LOC_Os03g15340	plastocyanin-like domain containing protein, putative, expressed	IPE gene down-regulated in autotetraploid rice	Wu et al. 2015
osa-MIR5083-p3	up		LOC_Os02g52160	LMBR1 integral membrane protein, putative, expressed	IPE gene down-regulated in autotetraploid rice	Wu et al. 2015
osa-MIR5083-p3	up		LOC_Os02g30410	expressed protein	IPE gene down-regulated in autotetraploid rice	Wu et al. 2015
hbr-miR6173_L+1	up	hbr-miR6173_L+1	LOC_Os02g24134	Sec1 family transport protein, putative, expressed	IPE gene down-regulated in autotetraploid rice	Wu et al. 2015
bdi-miR5054_L+2	up		LOC_Os01g66350	DUF647 domain containing protein, putative, expressed	IPE gene down-regulated in autotetraploid rice	Wu et al. 2015
osa-miR159a.1	up		LOC_Os01g47530	CGMC_MAPKCMGC_2.6 - CGMC includes CDA, MAPK, GSK3, and CLKC kinases, expressed	IPE gene down-regulated in autotetraploid rice	Wu et al. 2015
osa-miR159f_R-1	up		LOC_Os01g47530	CGMC_MAPKCMGC_2.6 - CGMC includes CDA, MAPK, GSK3, and CLKC kinases, expressed	IPE gene down-regulated in autotetraploid rice	Wu et al. 2015
osa-miR3979-5p_R+1	up	osa-miR3979-5p_R+1	LOC_Os10g30150	universal stress protein domain containing protein, putative, expressed	Up-regulated in MA (specific )	Wu et al. 2014
osa-miR408-3p	up		LOC_Os08g37670	plastocyanin-like domain containing protein, putative, expressed	Up-regulated in MA	Wu et al. 2014
osa-miR1320-5p_L-1R+1	up		LOC_Os01g64100	glycosyl hydrolase, putative, expressed	Up-regulated in MA	Wu et al. 2014
osa-MIR5083-p3	up		LOC_Os02g48010	nuclear matrix constituent protein 1-like, putative, expressed	meiosis-related genes	Jin et al. 2013
osa-MIR159a-p5	up		LOC_Os02g42230	RPA2B - Putative single-stranded DNA binding complex subunit 2, expressed	meiosis-related genes	Jin et al. 2013
osa-MIR159a-p5	up		LOC_Os09g32020	ubiquitin fusion degradation protein, putative, expressed	M2-M3,IPE gene down-regulated in autotetraploid rice	Fujita et al. 2010, Wu et al. 2015
osa-miR5504_R-3	up		LOC_Os06g40550	ABC-2 type transporter domain containing protein, expressed	M2-M3,IPE gene down-regulated in autotetraploid rice	Fujita et al. 2010, Wu et al. 2015
osa-miR5504_R-3	up		LOC_Os04g21590	PB1 domain containing protein, expressed	M2-M3,IPE gene down-regulated in autotetraploid rice	Fujita et al. 2010, Wu et al. 2015
osa-miR5072_L-2_1ss3AG	up		LOC_Os10g40420	LTPL138 - Protease inhibitor/seed storage/LTP family protein precursor, expressed	Up-regulated in MA (compared to PMA)	Deveshwar et al. 2011
osa-MIR159a-p5	up		LOC_Os09g32020	ubiquitin fusion degradation protein, putative, expressed	Up-regulated in MA (compared to PMA)	Deveshwar et al. 2011
osa-miR3979-5p_R+1	up	osa-miR3979-5p_R+1	LOC_Os09g12720	zinc finger, C3HC4 type domain containing protein, expressed	Down-regulated in MA (compared to PMA)	Deveshwar et al. 2011
gma-miR6300_R+3	up	gma-miR6300_R+3	LOC_Os07g14160	polygalacturonase, putative, expressed	Down-regulated in MA (compared to PMA)	Deveshwar et al. 2011
osa-miR5504_R-3	up		LOC_Os07g02710	expressed protein	Down-regulated in MA (compared to PMA)	Deveshwar et al. 2011
osa-miR5504_R-3	up		LOC_Os06g40550	ABC-2 type transporter domain containing protein, expressed	Up-regulated in MA (compared to PMA)	Deveshwar et al. 2011
osa-miR5504_R-3	up		LOC_Os06g40550	ABC-2 type transporter domain containing protein, expressed	Anther Specific (AS)	Deveshwar et al. 2011
osa-miR3979-5p_R+1	up	osa-miR3979-5p_R+1	LOC_Os06g12740	expressed protein	Down-regulated in MA (compared to PMA)	Deveshwar et al. 2011
osa-MIR159a-p5	up		LOC_Os06g11970	OsMADS63 - MADS-box family gene with MIKC* type-box, expressed	Anther Specific (AS)	Deveshwar et al. 2011
osa-MIR159a-p5	up		LOC_Os05g12670	expressed protein	Up-regulated in MA (compared to PMA)	Deveshwar et al. 2011
osa-miR1432-5p_R+1	up		LOC_Os04g51610	calcium-transporting ATPase, plasma membrane-type, putative, expressed	Down-regulated in MA (compared to PMA)	Deveshwar et al. 2011
osa-miR5504_R-3	up		LOC_Os04g36040	peptide transporter PTR2, putative, expressed	Up-regulated in MA (compared to PMA)	Deveshwar et al. 2011
osa-miR5504_R-3	up		LOC_Os04g21590	PB1 domain containing protein, expressed	Anther Specific (AS)	Deveshwar et al. 2011
osa-miR528-5p	up		LOC_Os03g50160	plastocyanin-like domain containing protein, putative, expressed	Up-regulated in MA (compared to PMA)	Deveshwar et al. 2011
osa-miR159a.1	up		LOC_Os03g38210	MYB family transcription factor, putative, expressed	Anther Specific (AS)	Deveshwar et al. 2011
osa-miR159f_R-1	up		LOC_Os03g38210	MYB family transcription factor, putative, expressed	Anther Specific (AS)	Deveshwar et al. 2011
osa-miR408-3p	up		LOC_Os03g15340	plastocyanin-like domain containing protein, putative, expressed	Up-regulated in MA (compared to PMA)	Deveshwar et al. 2011
osa-miR1320-5p_L-1R+1	up		LOC_Os03g12140	glucan endo-1,3-beta-glucosidase precursor, putative, expressed	Down-regulated in MA (compared to PMA)	Deveshwar et al. 2011
osa-MIR159a-p5	up		LOC_Os02g46080	protein phosphatase 2C, putative, expressed	Down-regulated in MA (compared to PMA)	Deveshwar et al. 2011
osa-miR159a.1	up		LOC_Os01g11430	expressed protein	Up-regulated in MA (compared to PMA)	Deveshwar et al. 2011
osa-miR5504_R-3	up		LOC_Os01g05070	expressed protein	Down-regulated in MA (compared to PMA)	Deveshwar et al. 2011
osa-miR159a.1	up		LOC_Os01g59660	MYB family transcription factor, putative, expressed	Important in pollen development	Aya et al. 2009
osa-miR3979-5p_R+1	up	osa-miR3979-5p_R+1	LOC_Os10g30150	universal stress protein domain containing protein, putative, expressed	Down-regulated in MA	RNA-seq
osa-MIR5083-p3	up		LOC_Os01g62420	triosephosphate isomerase, cytosolic, putative, expressed	Down-regulated in MA	RNA-seq
osa-miR528-5p	up		LOC_Os03g63390	plastocyanin-like domain containing protein, putative, expressed	Down-regulated in MA	RNA-seq
osa-miR5504_R-3	up		LOC_Os04g21590	PB1 domain containing protein, expressed	Down-regulated in MA	RNA-seq
osa-miR5504_R-3	up		LOC_Os06g40550	ABC-2 type transporter domain containing protein, expressed	Down-regulated in MA	RNA-seq
bdi-miR5054_L+2	up		LOC_Os01g66350	DUF647 domain containing protein, putative, expressed	Down-regulated in MA	RNA-seq
gma-miR6300_R+3	up	gma-miR6300_R+3	LOC_Os08g23880	No apical meristem protein, putative, expressed	Down-regulated in MA	RNA-seq
osa-MIR159a-p5	up		LOC_Os09g32020	ubiquitin fusion degradation protein, putative, expressed	Down-regulated in MA	RNA-seq
osa-MIR159a-p5	up		LOC_Os07g35350	glucan endo-1,3-beta-glucosidase precursor, putative, expressed	Up-regulated in MA	RNA-seq
osa-miR3979-5p_R+1	up	osa-miR3979-5p_R+1	LOC_Os06g12740	expressed protein	Up-regulated in MA	RNA-seq
bdi-miR5054_L+2	up		LOC_Os05g37050	MYB family transcription factor, putative, expressed	Up-regulated in MA	RNA-seq
osa-miR1320-5p_L-1R+1	up		LOC_Os01g54350	protein kinase domain containing protein, expressed	Up-regulated in MA	RNA-seq
osa-miR1320-5p_L-1R+1	up		LOC_Os01g64100	glycosyl hydrolase, putative, expressed	Up-regulated in MA	RNA-seq
osa-miR5504_R-3	up		LOC_Os04g36040	peptide transporter PTR2, putative, expressed	Up-regulated in MA	RNA-seq

## Sheet: Table S16
Table S16 Comparison of targets predicted by differentially expressed miRNAs with the previous studies on MM (megasporocyte meiosis stage)
miRNA ID	MM-4x/2x	Specific DEM in MM	Gene ID	Gene Annotation	Expression	Reference
hvu-miR1436_L+3_2ss5CT13GA	up		LOC_Os06g12455	expressed protein	Ovule exclusive	Kubo et al. 2013
hvu-miR1436_L+3_2ss5CT13GA	up		LOC_Os09g02214	Citrate transporter protein, putative, expressed	Ovule exclusive	Kubo et al. 2013
hvu-miR1436_L+3_2ss5CT13GA	up		LOC_Os09g07320	ethanol tolerance protein GEKO1, putative, expressed	Ovule exclusive	Kubo et al. 2013
osa-miR1436_L+3_1ss5CT	up	osa-miR1436_L+3_1ss5CT	LOC_Os09g02214	Citrate transporter protein, putative, expressed	Ovule exclusive	Kubo et al. 2013
osa-miR1436_L+3_1ss5CT	up	osa-miR1436_L+3_1ss5CT	LOC_Os09g07320	ethanol tolerance protein GEKO1, putative, expressed	Ovule exclusive	Kubo et al. 2013
osa-miR812o-5p_L+4R-1_1ss10TC	up		LOC_Os09g02214	Citrate transporter protein, putative, expressed	Ovule exclusive	Kubo et al. 2013
hvu-miR1436_L+3_2ss5CT13GA	up		LOC_Os01g41730	serine/threonine-protein kinase, putative, expressed	E2 (zygotene - pachytene)	Kubo et al. 2013
hvu-miR1436_L+3_2ss5CT13GA	up		LOC_Os03g15350	Sel1 repeat domain containing protein, putative, expressed	E2 (zygotene - pachytene)	Kubo et al. 2013
hvu-miR1436_L+3_2ss5CT13GA	up		LOC_Os06g11500	MCM9 - Putative minichromosome maintenance MCM family subunit 9, expressed	E2 (zygotene - pachytene)	Kubo et al. 2013
hvu-miR1436_L+3_2ss5CT13GA	up		LOC_Os11g35340	methyltransferase, putative, expressed	E2 (zygotene - pachytene)	Kubo et al. 2013
hvu-miR1436_L+3_2ss5CT13GA	up		LOC_Os09g23620	MYB family transcription factor, putative, expressed	E2 (zygotene - pachytene)	Kubo et al. 2013
osa-miR1436_L+3_1ss5CT	up	osa-miR1436_L+3_1ss5CT	LOC_Os03g15350	Sel1 repeat domain containing protein, putative, expressed	E2 (zygotene - pachytene)	Kubo et al. 2013
osa-miR1436_L+3_1ss5CT	up	osa-miR1436_L+3_1ss5CT	LOC_Os06g11500	MCM9 - Putative minichromosome maintenance MCM family subunit 9, expressed	E2 (zygotene - pachytene)	Kubo et al. 2013
osa-miR1436_L+3_1ss5CT	up	osa-miR1436_L+3_1ss5CT	LOC_Os09g23620	MYB family transcription factor, putative, expressed	E2 (zygotene - pachytene)	Kubo et al. 2013
osa-miR1436_L+3_1ss5CT	up	osa-miR1436_L+3_1ss5CT	LOC_Os01g41730	serine/threonine-protein kinase, putative, expressed	E2 (zygotene - pachytene)	Kubo et al. 2013
osa-miR1436_L+3_1ss5CT	up	osa-miR1436_L+3_1ss5CT	LOC_Os06g48060	ABC transporter, ATP-binding protein, putative, expressed	E2 (zygotene - pachytene)	Kubo et al. 2013
osa-miR1436_L+3_1ss5CT	up	osa-miR1436_L+3_1ss5CT	LOC_Os10g42100	pyruvate kinase, putative, expressed	E2 (zygotene - pachytene)	Kubo et al. 2013
osa-MIR5788-p3_1ss17GT	up		LOC_Os04g32540	OsSCP24 - Putative Serine Carboxypeptidase homologue, expressed	E2 (zygotene - pachytene)	Kubo et al. 2013
osa-MIR5816-p3_1ss3AG	up		LOC_Os11g30910	sulfotransferase domain containing protein, expressed	E2 (zygotene - pachytene)	Kubo et al. 2013
osa-miR5825_L-1R+1	up		LOC_Os01g48850	auxin-responsive protein, putative, expressed	E2 (zygotene - pachytene)	Kubo et al. 2013
PC-3p-478447_34	up	PC-3p-478447_34	LOC_Os04g32540	OsSCP24 - Putative Serine Carboxypeptidase homologue, expressed	E2 (zygotene - pachytene)	Kubo et al. 2013
PC-5p-371387_43	up	PC-5p-371387_43	LOC_Os10g42100	pyruvate kinase, putative, expressed	E2 (zygotene - pachytene)	Kubo et al. 2013
PC-5p-606586_25	up	PC-5p-606586_25	LOC_Os01g57890	Homeobox domain containing protein, expressed	E2 (zygotene - pachytene)	Kubo et al. 2013
osa-miR1320-5p_L-1R+1	up	osa-miR1320-5p_L-1R+1	LOC_Os03g12140	glucan endo-1,3-beta-glucosidase precursor, putative, expressed	E3 (tetrad)	Kubo et al. 2013
osa-miR1320-5p_L-1R+1	up	osa-miR1320-5p_L-1R+1	LOC_Os06g10980	xyloglucan fucosyltransferase, putative, expressed	E3 (tetrad)	Kubo et al. 2013
osa-miR1436_L+3_1ss5CT	up	osa-miR1436_L+3_1ss5CT	LOC_Os12g42160	kinesin motor domain containing protein, putative, expressed	E3 (tetrad)	Kubo et al. 2013
osa-MIR5788-p3_1ss17GT	up		LOC_Os05g34700	GDSL-like lipase/acylhydrolase, putative, expressed	E3 (tetrad)	Kubo et al. 2013
osa-MIR5816-p3_1ss3AG	up		LOC_Os04g24110	anthocyanin 3-O-beta-glucosyltransferase, putative, expressed	E3 (tetrad)	Kubo et al. 2013
osa-MIR7694-p5_1ss13CT	up		LOC_Os06g48030	peroxidase precursor, putative, expressed	E3 (tetrad)	Kubo et al. 2013
osa-MIR814a-p3_1ss24AT	up	osa-MIR814a-p3_1ss24AT	LOC_Os06g48030	peroxidase precursor, putative, expressed	E3 (tetrad)	Kubo et al. 2013
PC-5p-122014_164	up		LOC_Os06g48030	peroxidase precursor, putative, expressed	E3 (tetrad)	Kubo et al. 2013
PC-5p-232972_78	up		LOC_Os03g60480	heavy metal-associated domain containing protein, expressed	E3 (tetrad)	Kubo et al. 2013
PC-5p-239769_74	up		LOC_Os08g17160	plastocyanin-like domain containing protein, putative, expressed	E3 (tetrad)	Kubo et al. 2013
PC-5p-430417_41	up	PC-5p-430417_41	LOC_Os06g48030	peroxidase precursor, putative, expressed	E3 (tetrad)	Kubo et al. 2013
PC-5p-50441_402	up		LOC_Os06g48030	peroxidase precursor, putative, expressed	E3 (tetrad)	Kubo et al. 2013
PC-5p-606586_25	up	PC-5p-606586_25	LOC_Os01g57890	Homeobox domain containing protein, expressed	E3 (tetrad)	Kubo et al. 2013
PC-5p-983436_13	up	PC-5p-983436_13	LOC_Os12g42160	kinesin motor domain containing protein, putative, expressed	E3 (tetrad)	Kubo et al. 2013
PC-3p-549505_34	up		LOC_Os11g37230	zinc finger, C3HC4 type domain containing protein, expressed	OVR1 (embryo sac mother cell process)	Wu et al. 2015
PC-5p-232972_78	up		LOC_Os03g60480	heavy metal-associated domain containing protein, expressed	OVR1 (embryo sac mother cell process)	Wu et al. 2015
PC-5p-232972_78	up		LOC_Os09g25900	CSLC2 - cellulose synthase-like family C, expressed	OVR1 (embryo sac mother cell process)	Wu et al. 2015
osa-miR167h-3p	up		LOC_Os06g47830	RPA2C - Putative single-stranded DNA binding complex subunit 2, expressed	meiosis-related	Wang et al. 2016
PC-5p-896126_17	up	PC-5p-896126_17	LOC_Os12g20324	cyclin-A1, putative, expressed	meiosis-related	oryzabase (http://shigen.nig.ac.jp/rice/oryzabase/)
