# Supplementary material for: Analysis of small RNAs revealed differential expressions during pollen and embryo sac development in autotetraploid rice
Source: BMC Genomics. 2017 Feb 6;18:129. doi: 10.1186/s12864-017-3526-8 (PMC5295217; doi:10.1186/s12864-017-3526-8)
Supplement: Additional file 4: Table S17. — Protein-protein interaction of meiosis-related genes with the targets predicted by the DEM associated with meiosis. Table S18. 21 nt-phasiRNAs triggered by the miR2118. Table S19. 24 nt-phasiRNAs triggered by the miR2275. Table S20. Overview of 24 nt TEs-siRNAs during pollen and embryo sac development of 02428-4x and 02428-2x. Table S21. Distribution of 24 nt TEs-siRNAs in autotetraploid and diploid rice. Table S22. Differentially expressed 24 nt TEs-siRNAs during pollen and embryo sac development of autotetraploid rice. Table S23. Anther length during pollen development stages in autotetraploid and diploid rice. Table S24. The stem–loop RT primers used in the present study. (XLSX 1012 kb) [file 12864_2017_3526_MOESM4_ESM.xlsx]

## Sheet: Table S17
Table S17 Protein-protein interaction of meiosis-related genes with the targets predicted by the DEM associated with meiosis
miRNA ID	MA-4x/2x	MM-4x/2x	MA-4x/2x(S)	MM-4x/2x(S)	Gene ID	OsGAMYB (LOC_Os01g59660, osa-miR159a.1)	SMC5 (LOC_Os05g51790, osa-miR1861h)	ABC-2 type transporter domain containing protein (LOC_Os06g40550, osa-miR164e_R-3, osa-miR5504_R-3)	RPA2C (LOC_Os06g47830, osa-miR167h-3p)	cyclin-A1 (LOC_Os12g20324, PC-5p-896126_17)	RPA2B (LOC_Os02g42230, osa-MIR159a-p5)	dihydroflavonol-4-reductase (LOC_Os08g40440, osa-miR1436_L+3_1ss5CT)	OsTKPR1 (LOC_Os09g32020, osa-MIR159a-p5)	Gene Annoation
bdi-miR5054_L+2	up	down			LOC_Os03g10650				LOC_Os03g10650	LOC_Os03g10650				cyclin, putative, expressed
bdi-miR5054_L+2	up	down			LOC_Os05g49930				LOC_Os05g49930					GRAS family transcription factor domain containing protein, expressed
hvu-miR1436_L+3_2ss5CT13GA		up			LOC_Os03g15350								LOC_Os03g15350	Sel1 repeat domain containing protein, putative, expressed
hvu-miR1436_L+3_2ss5CT13GA		up			LOC_Os06g11500				LOC_Os06g11500	LOC_Os06g11500	LOC_Os06g11500			MCM9 - Putative minichromosome maintenance MCM family subunit 9, expressed
hvu-miR1436_L+3_2ss5CT13GA		up			LOC_Os08g40440			LOC_Os08g40440				LOC_Os08g40440		dihydroflavonol-4-reductase, putative, expressed
hvu-miR1436_L+3_2ss5CT13GA		up			LOC_Os09g23620					LOC_Os09g23620				MYB family transcription factor, putative, expressed
hvu-miR1436_L+3_2ss5CT13GA		up			LOC_Os05g46490								LOC_Os05g46490	mov34 family protein, putative, expressed
hvu-miR1436_L+3_2ss5CT13GA		up			LOC_Os08g37444		LOC_Os08g37444							signal recognition particle receptor, putative, expressed
hvu-miR1436_L+3_2ss5CT13GA		up			LOC_Os05g40180	LOC_Os05g40180			LOC_Os05g40180	LOC_Os05g40180	LOC_Os05g40180			serine/threonine-protein kinase stt7, chloroplast precursor, putative, expressed
lus-miR159b_R+1_1ss21CT	up	down	lus-miR159b_R+1_1ss21CT		LOC_Os01g59660	LOC_Os01g59660				LOC_Os01g59660				MYB family transcription factor, putative, expressed
lus-miR159b_R+1_1ss21CT	up	down	lus-miR159b_R+1_1ss21CT		LOC_Os05g41166					LOC_Os05g41166				MYB family transcription factor, putative, expressed
osa-miR1436_L+3_1ss5CT	down	up	osa-miR1436_L+3_1ss5CT	osa-miR1436_L+3_1ss5CT	LOC_Os03g15350								LOC_Os03g15350	Sel1 repeat domain containing protein, putative, expressed
osa-miR1436_L+3_1ss5CT	down	up	osa-miR1436_L+3_1ss5CT	osa-miR1436_L+3_1ss5CT	LOC_Os06g11500				LOC_Os06g11500	LOC_Os06g11500	LOC_Os06g11500			MCM9 - Putative minichromosome maintenance MCM family subunit 9, expressed
osa-miR1436_L+3_1ss5CT	down	up	osa-miR1436_L+3_1ss5CT	osa-miR1436_L+3_1ss5CT	LOC_Os09g23620					LOC_Os09g23620				MYB family transcription factor, putative, expressed
osa-miR1436_L+3_1ss5CT	down	up	osa-miR1436_L+3_1ss5CT	osa-miR1436_L+3_1ss5CT	LOC_Os05g46490								LOC_Os05g46490	mov34 family protein, putative, expressed
osa-miR1436_L+3_1ss5CT	down	up	osa-miR1436_L+3_1ss5CT	osa-miR1436_L+3_1ss5CT	LOC_Os05g40180	LOC_Os05g40180			LOC_Os05g40180	LOC_Os05g40180	LOC_Os05g40180			serine/threonine-protein kinase stt7, chloroplast precursor, putative, expressed
osa-miR1436_L+3_1ss5CT	down	up	osa-miR1436_L+3_1ss5CT	osa-miR1436_L+3_1ss5CT	LOC_Os08g40440			LOC_Os08g40440				LOC_Os08g40440		dihydroflavonol-4-reductase, putative, expressed
osa-miR159a.1	up	down		osa-miR159a.1	LOC_Os05g41166					LOC_Os05g41166				MYB family transcription factor, putative, expressed
osa-miR159a.1	up	down		osa-miR159a.1	LOC_Os04g46384					LOC_Os04g46384				MYB family transcription factor, putative, expressed
osa-miR159a.1	up	down		osa-miR159a.1	LOC_Os03g38210					LOC_Os03g38210				MYB family transcription factor, putative, expressed
osa-miR159a.1	up	down		osa-miR159a.1	LOC_Os01g59660	LOC_Os01g59660				LOC_Os01g59660				MYB family transcription factor, putative, expressed
osa-miR159a.1	up	down		osa-miR159a.1	LOC_Os06g40330					LOC_Os06g40330				MYB family transcription factor, putative, expressed
osa-miR159a.1	up	down		osa-miR159a.1	LOC_Os01g11430				LOC_Os01g11430					expressed protein
osa-MIR159a-p5	up	down			LOC_Os01g49280								LOC_Os01g49280	zinc finger family protein, putative, expressed
osa-MIR159a-p5	up	down			LOC_Os09g32020								LOC_Os09g32020	ubiquitin fusion degradation protein, putative, expressed
osa-MIR159a-p5	up	down			LOC_Os02g42230						LOC_Os02g42230			RPA2B - Putative single-stranded DNA binding complex subunit 2, expressed
osa-miR159c_L-1R-2		down			LOC_Os05g41166					LOC_Os05g41166				MYB family transcription factor, putative, expressed
osa-miR159c_L-1R-2		down			LOC_Os03g38210					LOC_Os03g38210				MYB family transcription factor, putative, expressed
osa-miR159c_L-1R-2		down			LOC_Os01g59660	LOC_Os01g59660				LOC_Os01g59660				MYB family transcription factor, putative, expressed
osa-miR159c_L-1R-2		down			LOC_Os06g40330					LOC_Os06g40330				MYB family transcription factor, putative, expressed
osa-miR159c_L-1R-2		down			LOC_Os04g46384					LOC_Os04g46384				MYB family transcription factor, putative, expressed
osa-miR159c_L-1R-2		down			LOC_Os06g46560					LOC_Os06g46560				myb-like DNA-binding domain containing protein, expressed
osa-miR159c_L-1R-2		down			LOC_Os01g11430				LOC_Os01g11430					expressed protein
osa-miR159c_L-1R-2		down			LOC_Os10g34820	LOC_Os10g34820				LOC_Os10g34820				CDT1B - Putative DNA replication initiation protein, expressed
osa-miR159d_1ss20CT		down			LOC_Os05g41166					LOC_Os05g41166				MYB family transcription factor, putative, expressed
osa-miR159d_1ss20CT		down			LOC_Os03g38210					LOC_Os03g38210				MYB family transcription factor, putative, expressed
osa-miR159d_1ss20CT		down			LOC_Os01g59660	LOC_Os01g59660				LOC_Os01g59660				MYB family transcription factor, putative, expressed
osa-miR159e_L-1R-2		down		osa-miR159e_L-1R-2	LOC_Os05g41166					LOC_Os05g41166				MYB family transcription factor, putative, expressed
osa-miR159e_L-1R-2		down		osa-miR159e_L-1R-2	LOC_Os03g38210					LOC_Os03g38210				MYB family transcription factor, putative, expressed
osa-miR159e_L-1R-2		down		osa-miR159e_L-1R-2	LOC_Os01g59660	LOC_Os01g59660				LOC_Os01g59660				MYB family transcription factor, putative, expressed
osa-miR159e_L-1R-2		down		osa-miR159e_L-1R-2	LOC_Os06g40330					LOC_Os06g40330				MYB family transcription factor, putative, expressed
osa-miR159e_L-1R-2		down		osa-miR159e_L-1R-2	LOC_Os04g46384					LOC_Os04g46384				MYB family transcription factor, putative, expressed
osa-miR159e_L-1R-2		down		osa-miR159e_L-1R-2	LOC_Os06g46560					LOC_Os06g46560				myb-like DNA-binding domain containing protein, expressed
osa-miR159e_L-1R-2		down		osa-miR159e_L-1R-2	LOC_Os01g11430				LOC_Os01g11430					expressed protein
osa-miR159e_L-1R-2		down		osa-miR159e_L-1R-2	LOC_Os10g34820	LOC_Os10g34820				LOC_Os10g34820				CDT1B - Putative DNA replication initiation protein, expressed
osa-miR159f_R-1	up	down			LOC_Os06g40330					LOC_Os06g40330				MYB family transcription factor, putative, expressed
osa-miR159f_R-1	up	down			LOC_Os03g38210					LOC_Os03g38210				MYB family transcription factor, putative, expressed
osa-miR159f_R-1	up	down			LOC_Os05g41166					LOC_Os05g41166				MYB family transcription factor, putative, expressed
osa-miR159f_R-1	up	down			LOC_Os01g59660	LOC_Os01g59660				LOC_Os01g59660				MYB family transcription factor, putative, expressed
osa-miR164a		down			LOC_Os01g03720					LOC_Os01g03720				MYB family transcription factor, putative, expressed
osa-miR164e_R-3		down		osa-miR164e_R-3	LOC_Os05g39850				LOC_Os05g39850	LOC_Os05g39850	LOC_Os05g39850			MCM3 - Putative minichromosome maintenance MCM complex subunit 3, expressed
osa-miR164e_R-3		down		osa-miR164e_R-3	LOC_Os06g40550			LOC_Os06g40550				LOC_Os06g40550		ABC-2 type transporter domain containing protein, expressed
osa-miR164e_R-3		down		osa-miR164e_R-3	LOC_Os12g39830					LOC_Os12g39830				cyclin, putative, expressed
osa-miR164e_R-3		down		osa-miR164e_R-3	LOC_Os02g50680								LOC_Os02g50680	AAA-type ATPase family protein, putative, expressed
osa-miR164e_R-3		down		osa-miR164e_R-3	LOC_Os02g53420								LOC_Os02g53420	DnaK family protein, putative, expressed
osa-miR164e_R-3		down		osa-miR164e_R-3	LOC_Os03g02260								LOC_Os03g02260	DnaK family protein, putative, expressed
osa-miR164e_R-3		down		osa-miR164e_R-3	LOC_Os01g03720					LOC_Os01g03720				MYB family transcription factor, putative, expressed
osa-miR164e_R-3		down		osa-miR164e_R-3	LOC_Os03g61050							LOC_Os03g61050		FG-GAP repeat-containing protein, putative, expressed
osa-miR166l-5p		up		osa-miR166l-5p	LOC_Os10g22890	LOC_Os10g22890								receptor-like kinase, putative, expressed
osa-miR167h-3p		up			LOC_Os06g47830				LOC_Os06g47830					RPA2C - Putative single-stranded DNA binding complex subunit 2, expressed
osa-miR172a	down				LOC_Os04g55560	LOC_Os04g55560								AP2 domain containing protein, expressed
osa-miR1861h	down				LOC_Os05g51790		LOC_Os05g51790							RecF/RecN/SMC N terminal domain containing protein, expressed
osa-miR2275c_R-2		down			LOC_Os03g17860								LOC_Os03g17860	OsPDIL5-1 protein disulfide isomerase PDIL5-1, expressed
osa-miR319a-3p.2-3p_R+1	up				LOC_Os01g59660	LOC_Os01g59660				LOC_Os01g59660				MYB family transcription factor, putative, expressed
osa-miR396c-5p	down		osa-miR396c-5p		LOC_Os01g08560								LOC_Os01g08560	DnaK family protein, putative, expressed
osa-miR3979-5p_R+1	up		osa-miR3979-5p_R+1		LOC_Os12g14070								LOC_Os12g14070	DnaK family protein, putative, expressed
osa-miR408-3p	up	down			LOC_Os07g43540				LOC_Os07g43540		LOC_Os07g43540			ORC6 - Putative origin recognition complex subunit 6, expressed
osa-miR5072_L-2_1ss3AG	up	down			LOC_Os04g46384					LOC_Os04g46384				MYB family transcription factor, putative, expressed
osa-miR5072_L-2_1ss3AG	up	down			LOC_Os06g40330					LOC_Os06g40330				MYB family transcription factor, putative, expressed
osa-MIR5083-p3	up	down		osa-MIR5083-p3	LOC_Os05g05440		LOC_Os05g05440							expressed protein
osa-MIR5083-p3	up	down		osa-MIR5083-p3	LOC_Os04g43680					LOC_Os04g43680				MYB family transcription factor, putative, expressed
osa-MIR5499-p3	down		osa-MIR5499-p3		LOC_Os07g47530								LOC_Os07g47530	AAA-type ATPase family protein, putative, expressed
osa-miR5504_R-3	up	down			LOC_Os02g05410	LOC_Os02g05410								splicing factor 3B subunit 1, putative, expressed
osa-miR5504_R-3	up	down			LOC_Os02g05310	LOC_Os02g05310								splicing factor 3B subunit 1, putative, expressed
osa-miR5504_R-3	up	down			LOC_Os06g40550			LOC_Os06g40550				LOC_Os06g40550		ABC-2 type transporter domain containing protein, expressed
osa-miR5504_R-3	up	down			LOC_Os08g05830	LOC_Os08g05830								transaldolase, putative, expressed
osa-miR5504_R-3	up	down			LOC_Os02g43920					LOC_Os02g43920				cell division cycle protein 23, putative, expressed
osa-miR5504_R-3	up	down			LOC_Os12g27370				LOC_Os12g27370		LOC_Os12g27370			expressed protein
osa-miR812v_1ss4GA		up		osa-miR812v_1ss4GA	LOC_Os03g61050							LOC_Os03g61050		FG-GAP repeat-containing protein, putative, expressed
PC-5p-148418_156	down		PC-5p-148418_156		LOC_Os10g20990					LOC_Os10g20990				ribosomal protein S12 containing protein, expressed
PC-5p-251567_87		up			LOC_Os08g03390	LOC_Os08g03390								pre-mRNA-splicing factor SLU7, putative, expressed
PC-5p-896126_17		up		PC-5p-896126_17	LOC_Os12g20324	LOC_Os12g20324				LOC_Os12g20324				cyclin-A1, putative, expressed
MA-4x/2x(S): MA specific DEM
MM-4x/2x(S): MM specific DEM
MA: meiosis
MM: megasporocyte meiosis stage

## Sheet: Table S18
Table S18 21nt-phasiRNAs triggered by the miR2118
PhasiRNA	Seq	Target	Chr	Excise_region	Phased_Score	Trigger_miRNA	Pollen specific	PMA-4x	MA-4x	SCP-4x	BCP-4x	MF-4x	MM-4x	FMF-4x	EES-4x	PMA-2x	MA-2x	SCP-2x	BCP-2x	MF-2x	MM-2x	FMF-2x	EES-2x
1_129_207(+)	TGAACTTCTGATCATATTGTT	Os02g0807200	1	19144874:19145412	116.01	osa-miR2118p	P	48.6769	42.3245	42.9928	214.16	0	0	0	19.8181	69.4255	60.6437	70.5302	47.6185	6.89517	8.7157	0	42.195
1_129_268(-)	TCGACTGGCTGAATGGAGGTT	--	1	19144874:19145412	116.01	osa-miR2118p		183.387	215.59	175.343	197.027	117.681	94.8533	70.8979	128.817	123.889	107.577	92.7625	116.401	55.1614	100.231	77.5667	63.2925
1_129_291(+)	TCAGTTAGAACCACGAAGCAA	--	1	19144874:19145412	116.01	osa-miR2118p		49.2429	35.7113	21.9179	68.5313	31.6832	47.4267	14.1796	9.90904	32.9172	33.2222	30.6653	26.4547	20.6855	0	19.3917	52.7437
1_129_310(-)	CATCTACTTGCTTCGTGTCTT	--	1	19144874:19145412	116.01	osa-miR2118p		22.0744	22.4849	34.5628	0	72.4188	68.9843	28.3591	29.7271	20.3488	22.1481	8.43296	5.29095	27.5807	34.8628	67.8709	0
1_129_375(+)	CGGTACATGGAGAACGCTGCT	--	1	19144874:19145412	116.01	osa-miR2118p		119.994	150.781	116.333	59.9649	303.254	267.314	375.759	247.726	64.6375	86.4832	65.9304	26.4547	324.073	400.922	339.354	253.17
1_140_310(-)	TGATGCAGATTGGATGGTCTC	Os03g0328900	1	20452527:20453212	173.168	osa-miR2118dosa-miR2118fosa-miR2118josa-miR2118mosa-miR2118o	P	60.5631	38.3565	37.0918	68.5313	13.5785	38.8036	35.4489	9.90904	38.9022	40.6049	40.6315	42.3276	20.6855	17.4314	0	0
1_140_375(+)	ACAGTGTTCTGTAGTACTCTC	--	1	20452527:20453212	173.168	osa-miR2118dosa-miR2118fosa-miR2118josa-miR2118mosa-miR2118o		37.9227	16.533	10.1159	94.2305	208.204	241.445	120.526	59.4542	28.7278	24.7848	55.1975	79.3642	310.283	100.231	281.179	116.036
1_140_415(-)	AACCGTATCAATCCACTGTAG	--	1	20452527:20453212	173.168	osa-miR2118dosa-miR2118fosa-miR2118josa-miR2118mosa-miR2118o		253.007	148.797	177.872	256.992	597.455	685.531	170.155	138.726	156.207	134.471	149.493	222.22	613.67	444.501	426.617	253.17
1_140_417(+)	ACAGTGGATTGATACGGTTCA	--	1	20452527:20453212	173.168	osa-miR2118dosa-miR2118fosa-miR2118josa-miR2118mosa-miR2118o		43.0168	35.0499	19.3889	59.9649	149.364	146.592	99.257	29.7271	26.3338	31.1129	37.565	89.9461	186.17	39.2206	174.525	31.6462
1_140_501(+)	GATCCCTGCTTCTATGACCGT	--	1	20452527:20453212	173.168	osa-miR2118dosa-miR2118fosa-miR2118josa-miR2118mosa-miR2118o		19.2444	31.082	21.0749	34.2656	31.6832	21.5576	49.6285	59.4542	17.3564	12.1287	16.0993	0	34.4759	43.5785	38.7834	21.0975
1_140_562(-)	TAAAAATACGTCATTGAGGAT	--	1	20452527:20453212	173.168	osa-miR2118dosa-miR2118fosa-miR2118josa-miR2118mosa-miR2118o	P	772.039	642.803	523.5	1370.63	22.6309	47.4267	14.1796	118.908	911.508	827.918	768.932	973.535	55.1614	26.1471	58.175	147.682
1_142_249(+)	ATTAACCGCCGGTGCTCATGG	--	1	20457558:20458054	64.617	osa-miR2118dosa-miR2118fosa-miR2118josa-miR2118mosa-miR2118o		83.2036	94.5687	94.4155	51.3985	67.8927	103.476	127.616	59.4542	43.0917	52.2063	58.2641	42.3276	110.323	104.588	155.133	21.0975
1_142_394(-)	TTCAGATACGCCGTGTAGGAC	--	1	20457558:20458054	64.617	osa-miR2118dosa-miR2118fosa-miR2118josa-miR2118mosa-miR2118o	P	185.652	160.701	125.606	248.426	4.52618	4.31152	7.08979	39.6361	162.192	110.213	141.827	285.711	0	13.0735	38.7834	42.195
1_240_207(+)	CGTCGAGGCACCGAGACACAT	--	1	34219122:34219639	105.289	osa-miR2118hosa-miR2118k		31.6966	61.5027	75.0266	8.56641	27.1571	30.1806	77.9876	49.5452	35.3112	42.1869	13.7994	5.29095	34.4759	47.9363	145.438	21.0975
1_240_415(-)	TTTTTGTCGTCAAGTCGTCCT	--	1	34219122:34219639	105.289	osa-miR2118hosa-miR2118k	P	92.2597	69.4386	110.432	171.328	0	17.2461	0	0	114.313	97.0299	135.694	222.22	13.7903	8.7157	9.69584	21.0975
1_240_81(+)	CCGGCATAGTAGTTCACTCGC	--	1	34219122:34219639	105.289	osa-miR2118hosa-miR2118k		209.424	288.335	295.048	51.3985	339.463	314.741	524.644	336.907	162.192	175.076	69.7636	84.6552	510.243	383.491	620.534	295.365
1_28_100(-)	CTAAATCATTCAGTAACTTGC	Os02g0182100	1	2345807:2346303	158.634	osa-miR2118p		31.1306	12.5651	13.4879	68.5313	22.6309	38.8036	14.1796	0	26.3338	24.7848	37.565	31.7457	20.6855	21.7892	19.3917	0
1_28_165(+)	CAAAGCCGGAGAGGTATGCGT	--	1	2345807:2346303	158.634	osa-miR2118p		103.014	107.795	86.8285	17.1328	67.8927	94.8533	56.7183	39.6361	80.1984	87.0105	30.6653	10.5819	34.4759	26.1471	67.8709	52.7437
1_28_207(+)	CTAAATTTCTCCCTGGCTCAG	--	1	2345807:2346303	158.634	osa-miR2118p		37.9227	52.2443	48.8937	59.9649	22.6309	30.1806	7.08979	29.7271	41.8947	48.515	36.0317	5.29095	20.6855	52.2942	29.0875	0
1_28_226(-)	TGGAACATGATTGAGTTGCCT	--	1	2345807:2346303	158.634	osa-miR2118p	P	705.249	740.678	734.249	1216.43	158.416	267.314	155.975	307.18	511.115	493.06	622.506	1216.92	255.121	274.544	126.046	105.487
1_28_270(+)	TCACTCAAGCATCAAGTAGAT	--	1	2345807:2346303	158.634	osa-miR2118p	P	52.639	24.4688	21.9179	102.797	4.52618	8.62303	7.08979	0	37.1067	39.5502	59.0307	37.0366	0	17.4314	9.69584	0
1_28_354(+)	TGTACCAAAACATGTAAAGGC	--	1	2345807:2346303	158.634	osa-miR2118p		43.5828	47.615	43.8358	119.93	58.8403	56.0497	21.2694	79.2723	46.6826	51.679	95.0624	95.2371	55.1614	87.157	38.7834	63.2925
1_28_79(-)	TCTTCCTCAAGTAGTACTATT	--	1	2345807:2346303	158.634	osa-miR2118p	P	496.957	255.931	280.717	1541.95	199.152	215.576	70.8979	168.454	479.993	518.899	795.765	920.625	199.96	217.892	213.309	94.9387
1_28_81(+)	TAGTACTACTTGAGGAAGAGC	--	1	2345807:2346303	158.634	osa-miR2118p	P	58.2991	58.1961	53.1087	42.8321	22.6309	25.8691	14.1796	0	36.5082	49.0423	39.8649	63.4914	20.6855	13.0735	19.3917	0
1_31_110(-)	TGAAAAGATACAGTATTGCAG	--	1	2349077:2349636	99.38	osa-miR2118dosa-miR2118fosa-miR2118hosa-miR2118josa-miR2118kosa-miR2118mosa-miR2118oosa-miR2118p	P	40.7528	14.549	11.8019	128.496	0	4.31152	0	0	29.9248	30.0582	29.132	26.4547	0	13.0735	0	0
1_31_133(+)	TTATTTTACATATCCGCACGC	--	1	2349077:2349636	99.38	osa-miR2118dosa-miR2118fosa-miR2118hosa-miR2118josa-miR2118kosa-miR2118mosa-miR2118oosa-miR2118p	P	60.5631	31.7433	26.9759	137.063	4.52618	0	0	0	76.6074	92.8112	96.5957	26.4547	0	0	0	0
1_31_152(-)	CTGCAGCTGATCCGAGTTGGC	--	1	2349077:2349636	99.38	osa-miR2118dosa-miR2118fosa-miR2118hosa-miR2118josa-miR2118kosa-miR2118mosa-miR2118oosa-miR2118p		26.6025	29.0981	32.0338	25.6992	40.7356	21.5576	49.6285	39.6361	34.1142	26.3668	18.3992	0	75.8469	39.2206	19.3917	21.0975
1_31_154(+)	CAACTCGGATCAGCTGCAGTC	--	1	2349077:2349636	99.38	osa-miR2118dosa-miR2118fosa-miR2118hosa-miR2118josa-miR2118kosa-miR2118mosa-miR2118oosa-miR2118p		2.26404	1.32264	0	0	13.5785	0	0	0	0	0	0	0	0	0	0	42.195
1_31_215(-)	AACAAGTTGATATGGCCCTGA	--	1	2349077:2349636	99.38	osa-miR2118dosa-miR2118fosa-miR2118hosa-miR2118josa-miR2118kosa-miR2118mosa-miR2118oosa-miR2118p		95.6558	74.7291	92.7295	94.2305	230.835	263.002	148.885	99.0904	55.6601	92.2839	104.262	164.019	289.597	318.123	281.179	105.487
1_31_236(-)	TCTCACAGTCAGACTCGCATG	--	1	2349077:2349636	99.38	osa-miR2118dosa-miR2118fosa-miR2118hosa-miR2118josa-miR2118kosa-miR2118mosa-miR2118oosa-miR2118p	P	48.6769	42.3245	45.5218	145.629	40.7356	12.9345	7.08979	39.6361	48.4781	38.4956	51.3644	47.6185	27.5807	43.5785	29.0875	21.0975
1_31_238(+)	TGCGAGTCTGACTGTGAGACA	--	1	2349077:2349636	99.38	osa-miR2118dosa-miR2118fosa-miR2118hosa-miR2118josa-miR2118kosa-miR2118mosa-miR2118oosa-miR2118p	P	27.7345	23.1462	18.5459	42.8321	9.05235	8.62303	21.2694	9.90904	37.7052	20.0388	13.7994	47.6185	13.7903	17.4314	9.69584	10.5487
1_31_280(+)	AAGAAAAAGGATCACTCTCCT	--	1	2349077:2349636	99.38	osa-miR2118dosa-miR2118fosa-miR2118hosa-miR2118josa-miR2118kosa-miR2118mosa-miR2118oosa-miR2118p		16.9803	31.7433	37.9348	42.8321	40.7356	34.4921	28.3591	29.7271	25.1368	25.3122	32.1986	15.8728	62.0566	26.1471	38.7834	0
1_31_301(+)	CTGGCCTACATCATCAGCGGA	--	1	2349077:2349636	99.38	osa-miR2118dosa-miR2118fosa-miR2118hosa-miR2118josa-miR2118kosa-miR2118mosa-miR2118oosa-miR2118p		22.6404	42.3245	38.7778	34.2656	63.3665	34.4921	85.0774	39.6361	25.7353	28.4762	22.999	10.5819	48.2662	91.5148	77.5667	42.195
1_31_362(-)	ATTTTGGGGCCTGTGAATCTT	--	1	2349077:2349636	99.38	osa-miR2118dosa-miR2118fosa-miR2118hosa-miR2118josa-miR2118kosa-miR2118mosa-miR2118oosa-miR2118p		0	0	0	0	0	0	0	0	0	0	0	0	0	0	9.69584	0
1_31_427(+)	TTCAGACTTTTGGTTGGAGGA	--	1	2349077:2349636	99.38	osa-miR2118dosa-miR2118fosa-miR2118hosa-miR2118josa-miR2118kosa-miR2118mosa-miR2118oosa-miR2118p	P	30.5646	25.1301	11.8019	17.1328	4.52618	0	0	0	11.9699	17.4021	20.6991	5.29095	0	0	9.69584	0
10_115_205(-)	TGACAAGAAGTTATCGATTGC	--	10	14044930:14045447	164.069	osa-miR2118fosa-miR2118josa-miR2118losa-miR2118m	P	21.5084	15.8717	5.05797	17.1328	4.52618	4.31152	0	0	25.7353	15.8201	22.2323	15.8728	0	0	0	0
10_115_247(-)	TCTTGTGGTGCCAGGGACTCA	--	10	14044930:14045447	164.069	osa-miR2118fosa-miR2118josa-miR2118losa-miR2118m		177.161	150.12	141.623	42.8321	190.099	150.903	148.885	59.4542	158.601	104.94	87.3961	74.0733	165.484	191.745	203.613	73.8412
10_115_268(-)	TCGAGTGTCACTTCAGAGGTT	--	10	14044930:14045447	164.069	osa-miR2118fosa-miR2118josa-miR2118losa-miR2118m	P	23.2064	21.1622	14.3309	51.3985	18.1047	8.62303	7.08979	19.8181	18.5534	20.0388	32.9652	15.8728	34.4759	21.7892	19.3917	10.5487
10_115_312(+)	TGGTAGAGAGTTGGCATAGAC	--	10	14044930:14045447	164.069	osa-miR2118fosa-miR2118josa-miR2118losa-miR2118m		371.303	361.081	245.312	419.754	280.623	306.118	475.016	247.726	267.527	307.437	279.821	740.733	275.807	470.648	319.963	116.036
10_115_331(-)	CCTGGAGAAAGAGTGAGTTGT	--	10	14044930:14045447	164.069	osa-miR2118fosa-miR2118josa-miR2118losa-miR2118m		28.8665	29.0981	26.9759	0	9.05235	12.9345	49.6285	0	12.5684	27.4215	5.36643	5.29095	41.371	34.8628	29.0875	42.195
10_115_417(+)	TGTAGTGTAGCTGATTTGCCT	--	10	14044930:14045447	164.069	osa-miR2118fosa-miR2118josa-miR2118losa-miR2118m		590.349	460.94	434.143	608.215	298.728	422.529	184.334	198.181	475.804	409.741	457.68	746.024	379.234	322.481	290.875	105.487
10_120_163(-)	TACATTAGGATGCGCAGACTT	--	10	14066299:14066921	180.041	osa-miR2118l	P	37.9227	33.7273	22.7609	68.5313	13.5785	12.9345	7.08979	9.90904	29.3263	36.9136	45.9979	89.9461	6.89517	4.35785	67.8709	0
10_120_247(-)	CTGCTTAACTAGATGCGCTGC	--	10	14066299:14066921	180.041	osa-miR2118l		22.6404	18.517	20.2319	25.6992	90.5235	51.7382	42.5387	19.8181	19.1518	19.5115	19.1658	10.5819	27.5807	52.2942	29.0875	21.0975
10_120_289(-)	TGATGCCACTGTCGCTAATTC	--	10	14066299:14066921	180.041	osa-miR2118l	P	34.5267	25.1301	23.6039	68.5313	0	4.31152	0	19.8181	20.9473	20.0388	35.2651	21.1638	0	4.35785	9.69584	0
10_120_312(+)	CTAGGATGATCAAGCTCCGGC	--	10	14066299:14066921	180.041	osa-miR2118l		39.0547	24.4688	26.1329	17.1328	45.2618	73.2958	21.2694	0	25.7353	21.0935	16.8659	10.5819	48.2662	21.7892	29.0875	10.5487
10_120_375(+)	AAGATGTCAAGACAAGCAGGA	Os02g0274900	10	14066299:14066921	180.041	osa-miR2118l		99.0519	87.2942	74.1836	34.2656	153.89	185.395	99.257	128.817	60.448	84.3739	88.9294	121.692	220.646	244.04	203.613	116.036
10_120_394(-)	AACCTCACTGTTTTCCAACTC	--	10	14066299:14066921	180.041	osa-miR2118l		23.7725	8.59716	10.1159	42.8321	27.1571	94.8533	14.1796	29.7271	22.7428	14.7654	22.2323	15.8728	75.8469	69.7256	67.8709	42.195
10_120_417(+)	ACAGACGGTTAATGGGTTCTC	--	10	14066299:14066921	180.041	osa-miR2118l		50.941	44.3084	51.4227	248.426	171.995	155.215	184.334	188.272	49.6751	35.8589	102.729	126.983	186.17	209.177	223.004	84.39
10_120_436(-)	TGCTATTCGTGGCAATCGGGA	--	10	14066299:14066921	180.041	osa-miR2118l		42.4508	40.3405	44.6788	0	67.8927	51.7382	92.1672	69.3632	29.3263	35.8589	32.9652	15.8728	68.9517	196.103	193.917	94.9387
10_120_457(-)	TCACTATATCAGACGTTCGGT	--	10	14066299:14066921	180.041	osa-miR2118l	P	160.181	118.376	85.9855	368.356	81.4712	81.9188	35.4489	79.2723	151.419	136.58	169.426	169.31	255.121	191.745	290.875	52.7437
10_120_480(+)	ATTAAAATTGTAGCCTATTGA	--	10	14066299:14066921	180.041	osa-miR2118l		26.6025	15.2104	9.27295	34.2656	63.3665	30.1806	7.08979	9.90904	32.3187	35.3316	50.5977	42.3276	41.371	17.4314	29.0875	10.5487
10_142_163(-)	TTAGTGTGTGTAGGTTGTGTT	--	10	14203118:14203467	58.125	osa-miR2118dosa-miR2118o	P	100.184	75.3904	52.2657	25.6992	4.52618	4.31152	0	49.5452	76.0089	78.0458	50.5977	42.3276	20.6855	0	9.69584	10.5487
10_142_226(-)	TTATGAGATTTTATGAGCAAT	--	10	14203118:14203467	58.125	osa-miR2118dosa-miR2118o	P	69.0533	37.6952	52.2657	102.797	0	0	0	9.90904	59.8495	104.94	137.227	201.056	6.89517	0	29.0875	42.195
10_91_118(-)	TCAGTTCTTGCTCTTCCGGCC	Os01g0279200;Os06g0235400	10	13973752:13974206	123.234	osa-miR2118o	P	39.6208	44.3084	42.9928	59.9649	13.5785	0	0	9.90904	46.0841	26.8942	31.4319	10.5819	13.7903	0	0	0
10_91_183(+)	CATCGTAGATAACTTGTTCTT	--	10	13973752:13974206	123.234	osa-miR2118o		45.8469	27.1141	15.1739	17.1328	90.5235	90.5418	14.1796	39.6361	46.6826	45.3509	23.7656	15.8728	75.8469	13.0735	87.2626	21.0975
10_91_204(+)	CTTCTCACTCAGATTCGCTGT	--	10	13973752:13974206	123.234	osa-miR2118o		33.3946	23.1462	21.0749	42.8321	131.259	228.51	56.7183	49.5452	25.1368	24.2575	10.7329	15.8728	179.274	139.451	164.829	73.8412
10_91_246(+)	CAAAGAACCTGGATTGGCTAA	--	10	13973752:13974206	123.234	osa-miR2118o		58.2991	41.6631	41.3068	8.56641	63.3665	107.788	49.6285	49.5452	54.4631	48.515	13.7994	10.5819	41.371	17.4314	67.8709	42.195
10_91_309(+)	CGACGCTGGATGCTCGCAGAT	Os03g0794900	10	13973752:13974206	123.234	osa-miR2118o		49.2429	64.148	60.6957	8.56641	81.4712	64.6727	49.6285	59.4542	38.9022	39.0229	9.96622	10.5819	48.2662	26.1471	29.0875	31.6462
10_91_372(+)	TAGGCGTGACATTGAGGAGAG	--	10	13973752:13974206	123.234	osa-miR2118o	P	176.595	183.186	92.7295	188.461	13.5785	38.8036	21.2694	29.7271	110.123	108.631	72.0635	111.11	48.2662	87.157	106.654	84.39
11_126_228(+)	TTTGCATCGTGTGTTTGTTTT	--	11	15861097:15861551	138.934	osa-miR2118i	P	122.258	69.4386	76.7126	179.895	0	0	0	19.8181	134.063	112.323	112.695	100.528	34.4759	8.7157	0	10.5487
11_126_352(-)	TTATAACCTTTTCTTCGGATT	--	11	15861097:15861551	138.934	osa-miR2118i	P	28.3005	27.1141	26.9759	51.3985	4.52618	0	0	9.90904	41.2962	37.9682	47.5312	74.0733	6.89517	0	29.0875	21.0975
11_129_270(+)	TTTTCATCGTGTGTTTGTTTT	--	11	15868680:15869155	129.662	osa-miR2118i	P	109.24	62.164	91.0435	222.727	0	12.9345	0	29.7271	147.23	130.252	131.094	243.384	13.7903	4.35785	9.69584	21.0975
11_136_165(+)	TGAGTACGCGACTGATTTTGA	--	11	16105292:16105788	78.248	osa-miR2118hosa-miR2118k	P	117.73	80.0197	75.8696	111.363	40.7356	86.2303	35.4489	59.4542	117.305	121.815	174.792	222.22	20.6855	8.7157	19.3917	42.195
11_136_333(+)	CGAAATAAGGGATGGTGTGTC	--	11	16105292:16105788	78.248	osa-miR2118hosa-miR2118k		20.3764	22.4849	13.4879	8.56641	9.05235	12.9345	21.2694	19.8181	12.5684	16.3474	5.36643	15.8728	20.6855	34.8628	0	10.5487
11_136_354(+)	TGGCTTAATTTACTCTACTTT	--	11	16105292:16105788	78.248	osa-miR2118hosa-miR2118k	P	26.6025	15.8717	15.1739	94.2305	4.52618	17.2461	0	0	47.8796	43.7689	53.6643	95.2371	0	8.7157	9.69584	10.5487
11_136_79(-)	CAGATCATACTTGAGTTGGTA	--	11	16105292:16105788	78.248	osa-miR2118hosa-miR2118k		41.8848	27.1141	28.6618	17.1328	49.7879	43.1152	7.08979	19.8181	55.0616	35.8589	13.7994	47.6185	75.8469	56.652	48.4792	0
11_146_205(-)	CTTTGTGTTGAGGAATCTGCT	Os03g0174900;Os07g0608200	11	16381601:16381971	41.636	osa-miR2118i		149.993	109.118	99.4735	308.391	144.838	194.018	21.2694	79.2723	104.737	80.6825	59.7973	169.31	89.6372	65.3677	77.5667	31.6462
11_161_111(+)	TAATTAAGGTCATGGCACCCT	--	11	16532298:16532668	77.212	osa-miR2118g	P	24.9045	15.2104	21.0749	0	0	0	0	0	15.5609	13.1834	19.1658	10.5819	6.89517	0	0	31.6462
11_161_151(-)	AAGAGAAGGTTTTGCTGGGTT	--	11	16532298:16532668	77.212	osa-miR2118g		14.1503	39.6792	32.0338	8.56641	45.2618	12.9345	56.7183	19.8181	13.7654	13.7108	17.6325	0	34.4759	56.652	58.175	21.0975
11_161_195(+)	TTTTGTTAATAGAAATGAGGG	--	11	16532298:16532668	77.212	osa-miR2118g	P	43.5828	20.5009	13.4879	17.1328	9.05235	0	14.1796	0	29.9248	35.3316	20.6991	52.9095	6.89517	17.4314	29.0875	10.5487
11_161_216(+)	TTACGCCCTTGCCCAAAACAG	--	11	16532298:16532668	77.212	osa-miR2118g	P	29.9986	39.6792	27.8189	25.6992	0	0	0	0	38.3037	32.1675	36.0317	10.5819	0	0	29.0875	0
11_161_235(-)	AGAAGGCTGAAAGTGTTCTCT	--	11	16532298:16532668	77.212	osa-miR2118g		97.3538	86.6329	116.333	102.797	325.885	297.495	233.963	208.09	97.5547	90.7019	57.4974	84.6552	289.597	204.819	271.484	200.426
11_161_258(+)	TGAGCTGGACTAGTGCTTACC	--	11	16532298:16532668	77.212	osa-miR2118g	P	83.2036	89.9395	76.7126	154.195	13.5785	4.31152	0	19.8181	82.5923	47.9876	60.564	132.274	6.89517	0	38.7834	21.0975
11_161_279(+)	TCCAGGAGATGAAACTGACTC	--	11	16532298:16532668	77.212	osa-miR2118g	P	50.941	41.6631	28.6618	85.6641	27.1571	30.1806	7.08979	19.8181	64.039	37.9682	39.0983	84.6552	20.6855	13.0735	9.69584	0
11_175_100(-)	GTTTGGCCAAGAACCTATGAT	Os11g0227000	11	16642338:16642624	35.526	osa-miR2118eosa-miR2118r		36.2247	17.8556	20.2319	8.56641	27.1571	34.4921	7.08979	9.90904	19.7503	17.4021	12.2661	0	41.371	21.7892	9.69584	21.0975
11_175_144(+)	CTTGTCTGGTCATATCTACTA	--	11	16642338:16642624	35.526	osa-miR2118eosa-miR2118r		32.2626	17.8556	22.7609	25.6992	81.4712	60.3612	42.5387	9.90904	35.3112	24.7848	10.7329	10.5819	103.428	26.1471	58.175	21.0975
11_202_247(-)	TACCAGAAAAACGTTCAGGAC	--	11	19502112:19502629	69.037	osa-miR2118a	P	89.9957	67.4546	48.0507	94.2305	13.5785	4.31152	7.08979	0	109.525	84.9012	105.029	132.274	27.5807	43.5785	58.175	0
11_202_415(-)	CAAACATGGACATTGCGGCAT	--	11	19502112:19502629	69.037	osa-miR2118a		57.7331	85.3102	76.7126	8.56641	76.945	60.3612	28.3591	49.5452	55.6601	71.1904	21.4657	5.29095	41.371	74.0834	106.654	52.7437
11_235_270(+)	TTCAAGGATGGCTCTATTCCT	--	11	23001314:23001894	163.363	osa-miR2118l	P	109.24	120.36	143.309	256.992	13.5785	21.5576	28.3591	39.6361	114.911	133.416	134.927	169.31	27.5807	4.35785	0	21.0975
11_235_354(+)	ATGGGGACAAGCATAGAGACT	--	11	23001314:23001894	163.363	osa-miR2118l		110.938	145.49	118.019	77.0977	40.7356	47.4267	127.616	79.2723	110.123	64.3351	65.1638	74.0733	48.2662	91.5148	77.5667	116.036
11_235_373(-)	CAGAAGAACACTTCATCGGAG	--	11	23001314:23001894	163.363	osa-miR2118l		1490.31	2565.26	2749.85	368.356	2000.57	1353.82	6706.94	2150.26	1468.71	1343.65	771.999	312.166	3392.42	5787.22	3936.51	1793.29
11_235_375(+)	CCGATGAAGTGTTCTTCTGCC	--	11	23001314:23001894	163.363	osa-miR2118l		29.4326	14.549	10.9589	0	40.7356	17.2461	28.3591	9.90904	25.7353	25.8395	19.9324	0	62.0566	0	9.69584	10.5487
11_235_394(-)	TCACTCACCTCGGGAATCAGG	--	11	23001314:23001894	163.363	osa-miR2118l		57.1671	54.8895	49.7367	8.56641	40.7356	8.62303	63.8081	9.90904	43.0917	43.2416	61.3306	21.1638	13.7903	43.5785	19.3917	63.2925
11_235_396(+)	TGATTCCCGAGGTGAGTGAGA	--	11	23001314:23001894	163.363	osa-miR2118l	P	45.8469	44.9697	64.0677	17.1328	27.1571	21.5576	28.3591	9.90904	29.9248	35.3316	31.4319	26.4547	48.2662	43.5785	0	31.6462
11_237_163(-)	TGTCCATGTAGAAGAGGCAAT	--	11	23005083:23005642	174.298	osa-miR2118eosa-miR2118posa-miR2118r		26.6025	21.1622	17.7029	42.8321	58.8403	12.9345	35.4489	29.7271	26.9323	14.2381	17.6325	10.5819	41.371	8.7157	0	10.5487
11_237_228(+)	TGCAGATTGGAAGCACAAGAA	--	11	23005083:23005642	174.298	osa-miR2118eosa-miR2118posa-miR2118r	P	156.219	118.376	106.217	239.86	81.4712	64.6727	35.4489	29.7271	119.699	129.197	116.528	301.584	110.323	82.7991	67.8709	94.9387
11_237_249(+)	CTTTGAACCCTGAAACGCTGA	Os10g0127900	11	23005083:23005642	174.298	osa-miR2118eosa-miR2118posa-miR2118r		92.8258	63.4867	91.8865	42.8321	217.257	172.461	191.424	79.2723	55.0616	73.8271	52.131	58.2004	89.6372	130.735	155.133	31.6462
11_237_268(-)	CTACCTGTATTTCTTTAGCTC	Os11g0162000	11	23005083:23005642	174.298	osa-miR2118eosa-miR2118posa-miR2118r		48.6769	29.0981	38.7778	59.9649	144.838	150.903	14.1796	9.90904	54.4631	70.6631	52.8976	105.819	55.1614	78.4413	87.2626	10.5487
11_237_310(-)	CAAGATATTCCGAGTAGGCTG	--	11	23005083:23005642	174.298	osa-miR2118eosa-miR2118posa-miR2118r		82.0716	97.214	89.3575	8.56641	108.628	68.9843	85.0774	29.7271	50.8721	55.3703	23.7656	21.1638	89.6372	95.8727	77.5667	21.0975
11_237_333(+)	CATTTTGGTAAATATTCTCTG	Os08g0131000	11	23005083:23005642	174.298	osa-miR2118eosa-miR2118posa-miR2118r		108.674	66.7933	79.2416	34.2656	85.9974	142.28	21.2694	39.6361	155.609	123.397	68.9969	137.565	48.2662	91.5148	106.654	63.2925
11_237_352(-)	CAAATCAATGACCTCAATGCA	Os11g0555300	11	23005083:23005642	174.298	osa-miR2118eosa-miR2118posa-miR2118r		26.6025	13.2264	10.1159	34.2656	31.6832	25.8691	21.2694	9.90904	17.9549	19.5115	19.1658	21.1638	20.6855	30.5049	9.69584	31.6462
11_237_354(+)	CATTGAGGTCATTGATTTGAA	--	11	23005083:23005642	174.298	osa-miR2118eosa-miR2118posa-miR2118r		80.9395	33.066	34.5628	51.3985	99.5759	112.099	28.3591	19.8181	50.2736	35.8589	36.7984	26.4547	34.4759	34.8628	9.69584	10.5487
11_237_394(-)	GAGAGAACTGAACCGCGAGCA	--	11	23005083:23005642	174.298	osa-miR2118eosa-miR2118posa-miR2118r	P	195.274	107.795	87.6715	34.2656	76.945	81.9188	14.1796	39.6361	112.517	58.5344	24.5322	10.5819	117.218	21.7892	0	10.5487
11_237_396(+)	CTCGCGGTTCAGTTCTCTCAG	--	11	23005083:23005642	174.298	osa-miR2118eosa-miR2118posa-miR2118r		49.2429	81.3423	87.6715	17.1328	63.3665	12.9345	63.8081	19.8181	40.0992	32.6949	14.566	5.29095	34.4759	34.8628	58.175	31.6462
11_237_415(-)	ATTCTCGGTACCTTCTGTCCT	Os12g0607100	11	23005083:23005642	174.298	osa-miR2118eosa-miR2118posa-miR2118r		157.917	117.715	172.814	385.488	592.929	422.529	326.13	198.181	134.063	134.998	147.193	174.601	427.501	540.373	475.096	232.072
11_237_417(+)	GACAGAAGGTACCGAGAATGC	--	11	23005083:23005642	174.298	osa-miR2118eosa-miR2118posa-miR2118r		39.0547	22.4849	18.5459	0	27.1571	17.2461	0	9.90904	26.9323	24.7848	13.0328	0	20.6855	17.4314	19.3917	0
11_237_436(-)	GGCAGAACAATAGATTGAGGC	--	11	23005083:23005642	174.298	osa-miR2118eosa-miR2118posa-miR2118r		70.1853	61.5027	54.7947	0	49.7879	51.7382	63.8081	9.90904	52.0691	60.6437	49.8311	10.5819	34.4759	8.7157	9.69584	10.5487
11_237_438(+)	CTCAATCTATTGTTCTGCCCC	--	11	23005083:23005642	174.298	osa-miR2118eosa-miR2118posa-miR2118r		35.0927	17.1943	20.2319	42.8321	58.8403	94.8533	21.2694	9.90904	47.8796	21.6208	32.1986	15.8728	82.7421	30.5049	77.5667	21.0975
11_245_207(+)	GCACTCGGTGGATCATCTGAA	--	11	23040298:23040689	45.379	osa-miR2118dosa-miR2118o		57.7331	83.9876	76.7126	0	194.626	211.264	92.1672	49.5452	75.4104	69.6084	39.8649	5.29095	75.8469	65.3677	9.69584	10.5487
11_245_226(-)	AAGAACCTGCACGAAAATCTT	--	11	23040298:23040689	45.379	osa-miR2118dosa-miR2118o		31.1306	14.549	21.0749	17.1328	95.0497	81.9188	42.5387	19.8181	29.9248	25.3122	32.1986	10.5819	96.5324	69.7256	77.5667	21.0975
11_245_81(+)	ATTGGAACAACATAAAAACGT	--	11	23040298:23040689	45.379	osa-miR2118dosa-miR2118o		45.2809	13.8877	10.1159	51.3985	85.9974	107.788	42.5387	19.8181	30.5233	18.4568	22.2323	10.5819	68.9517	52.2942	48.4792	10.5487
11_270_310(-)	ATTTGGCAAGTAAGCTTCTGC	Os03g0210800	11	24247904:24248316	41.691	osa-miR2118dosa-miR2118o		86.0336	65.4706	52.2657	145.629	384.725	306.118	191.424	89.1813	102.343	59.589	97.3623	100.528	337.863	152.525	242.396	126.585
11_271_174(+)	TAAGTCATCGCGGTAAGTGTT	--	11	24257280:24257776	94.45	osa-miR2118eosa-miR2118r	P	44.1488	33.066	21.9179	42.8321	4.52618	0	0	0	42.4932	31.6402	42.9314	37.0366	6.89517	0	9.69584	10.5487
11_271_216(+)	TTACCGCAGAAGCCGGAAGGT	--	11	24257280:24257776	94.45	osa-miR2118eosa-miR2118r	P	16.9803	12.5651	11.8019	17.1328	4.52618	0	0	9.90904	17.3564	12.1287	11.4995	15.8728	0	0	0	0
11_271_277(-)	TCGTCGTTGGGAGCCTATAGG	--	11	24257280:24257776	94.45	osa-miR2118eosa-miR2118r	P	20.9424	31.082	25.2899	25.6992	0	0	0	0	16.7579	20.5661	25.2989	26.4547	0	8.7157	0	0
11_271_279(+)	TATAGGCTCCCAACGACGATG	--	11	24257280:24257776	94.45	osa-miR2118eosa-miR2118r	P	110.372	85.9716	75.8696	94.2305	9.05235	4.31152	7.08979	9.90904	80.1984	75.9365	62.8639	26.4547	6.89517	0	9.69584	21.0975
11_271_298(-)	TGTGAAGTGAACTCTGTCTCA	Os01g0589900	11	24257280:24257776	94.45	osa-miR2118eosa-miR2118r	P	35.6587	18.517	23.6039	77.0977	4.52618	17.2461	7.08979	9.90904	31.1218	24.7848	38.3316	31.7457	27.5807	13.0735	48.4792	0
11_281_123(+)	CAATTAACCTCTGTACCTCTT	--	11	24329362:24329879	122.134	osa-miR2118l		61.6952	36.3726	45.5218	42.8321	58.8403	60.3612	35.4489	9.90904	79.0014	76.4638	41.3982	21.1638	96.5324	69.7256	67.8709	42.195
11_281_163(-)	GACGAGACAACAATCATGCAT	--	11	24329362:24329879	122.134	osa-miR2118l		116.598	25.7915	35.4058	8.56641	153.89	168.149	77.9876	49.5452	70.6224	77.5185	57.4974	21.1638	220.646	87.157	193.917	21.0975
11_281_186(+)	TGGAGCTAAGGAAAGAGTTGA	--	11	24329362:24329879	122.134	osa-miR2118l		109.806	139.538	112.961	59.9649	108.628	150.903	134.706	59.4542	80.7969	124.979	74.3634	169.31	82.7421	113.304	67.8709	137.134
11_281_207(+)	TGAGTCCCCTAGACCTGACAA	Os05g0511700	11	24329362:24329879	122.134	osa-miR2118l	P	93.9578	224.849	215.807	68.5313	54.3141	51.7382	42.5387	39.6361	78.4029	76.9911	75.8966	68.7823	20.6855	52.2942	87.2626	10.5487
11_281_249(+)	TCCTAGAAATCTAAATGTGTT	--	11	24329362:24329879	122.134	osa-miR2118l	P	71.3174	52.9056	42.9928	68.5313	31.6832	17.2461	21.2694	19.8181	81.9939	66.9717	72.0635	95.2371	27.5807	26.1471	19.3917	10.5487
11_281_310(-)	ATCAGAGTTCTGGCTGAGGTT	Os09g0538700	11	24329362:24329879	122.134	osa-miR2118l	P	0.566011	0	0	0	0	0	0	0	0	0.527337	0	0	0	0	9.69584	10.5487
11_281_81(+)	TTATGGTATCTATCTAGTTGA	--	11	24329362:24329879	122.134	osa-miR2118l	P	18.1123	5.29056	9.27295	17.1328	0	0	0	0	12.5684	18.4568	20.6991	10.5819	0	0	19.3917	31.6462
11_285_184(-)	TTGCTGCTAGGTACTCTCCAA	--	11	24336884:24337212	43.151	osa-miR2118aosa-miR2118fosa-miR2118josa-miR2118m	P	204.896	169.959	198.947	222.727	18.1047	30.1806	28.3591	29.7271	177.155	150.291	141.06	126.983	34.4759	82.7991	29.0875	31.6462
11_285_205(-)	CGAGGTCCTACACTGGTATGA	--	11	24336884:24337212	43.151	osa-miR2118aosa-miR2118fosa-miR2118josa-miR2118m		36.2247	73.4065	67.4396	0	22.6309	17.2461	42.5387	19.8181	36.5082	62.7531	7.66632	5.29095	41.371	8.7157	9.69584	21.0975
11_285_207(+)	ATACCAGTGTAGGACCTCGTT	--	11	24336884:24337212	43.151	osa-miR2118aosa-miR2118fosa-miR2118josa-miR2118m		168.105	300.239	403.795	291.258	475.249	284.56	389.938	297.271	171.17	191.951	198.558	164.019	255.121	527.3	572.055	168.78
11_285_226(-)	CGAGTAGCTCGATCCGAGGAA	--	11	24336884:24337212	43.151	osa-miR2118aosa-miR2118fosa-miR2118josa-miR2118m		122.824	243.366	234.353	0	140.311	228.51	269.412	168.454	108.328	120.233	28.3654	0	358.549	291.976	155.133	73.8412
11_292_102(+)	CATATCAGCTATTTTATCGTC	--	11	24346992:24347488	108.044	osa-miR2118eosa-miR2118posa-miR2118r		49.2429	21.1622	22.7609	85.6641	72.4188	81.9188	28.3591	59.4542	66.433	43.2416	43.6981	21.1638	110.323	95.8727	87.2626	63.2925
11_292_144(+)	CTTCATATGAACTTGGCATGG	--	11	24346992:24347488	108.044	osa-miR2118eosa-miR2118posa-miR2118r		478.845	333.966	330.454	85.6641	506.932	457.021	212.694	247.726	272.914	331.695	116.528	79.3642	517.138	453.216	504.184	179.329
11_292_207(+)	TCAGTGATGGTGTAGTAGCAT	--	11	24346992:24347488	108.044	osa-miR2118eosa-miR2118posa-miR2118r	P	3.96208	0	0	0	0	0	0	0	0	0	0	0	0	0	0	31.6462
11_292_270(+)	TTAGTAGTAGTACAAAAAACC	--	11	24346992:24347488	108.044	osa-miR2118eosa-miR2118posa-miR2118r	P	27.1685	13.2264	9.27295	34.2656	0	0	0	0	27.5308	33.2222	29.132	10.5819	0	0	9.69584	21.0975
11_304_184(-)	TGATAGCACATAATCGAGAGT	--	11	24450947:24451359	69.295	osa-miR2118d	P	32.8286	19.8396	30.3478	42.8321	4.52618	4.31152	7.08979	0	28.7278	32.1675	33.7318	63.4914	6.89517	0	0	10.5487
11_304_247(-)	AATCATGTGTCCGTGGCTTGC	--	11	24450947:24451359	69.295	osa-miR2118d		20.9424	29.7594	48.0507	0	36.2094	17.2461	106.347	29.7271	12.5684	18.4568	29.8987	10.5819	34.4759	69.7256	87.2626	21.0975
11_308_442(+)	TCGAGGAGTATGTAGGTTGCC	Os03g0332900;Os07g0535800	11	24457004:24457542	112.244	osa-miR2118bosa-miR2118cosa-miR2118nosa-miR2118oosa-miR2118q	P	0	0	0	8.56641	0	0	0	0	0	0	0	0	0	0	9.69584	21.0975
11_308_652(+)	CTTGGTACGCTTGGTAATGCC	--	11	24457004:24457542	112.244	osa-miR2118bosa-miR2118cosa-miR2118nosa-miR2118oosa-miR2118q		0	0	0	0	0	4.31152	0	0	0	0	0	0	0	0	9.69584	10.5487
11_308_694(+)	TGCTGAATTTATACACATGAA	--	11	24457004:24457542	112.244	osa-miR2118bosa-miR2118cosa-miR2118nosa-miR2118oosa-miR2118q	P	18.1123	6.6132	15.1739	77.0977	0	8.62303	0	0	13.7654	8.96472	19.1658	15.8728	0	4.35785	0	10.5487
11_327_144(+)	GCTAAAGGGATGGAACAAGGA	--	11	24625242:24625696	143.264	osa-miR2118l	P	75.8454	41.6631	29.5048	8.56641	18.1047	17.2461	7.08979	19.8181	37.1067	33.7495	18.3992	10.5819	6.89517	30.5049	0	31.6462
11_327_163(-)	ACGACTGAGTTGTGTTGGCTC	--	11	24625242:24625696	143.264	osa-miR2118l		64.5252	25.1301	31.1908	59.9649	176.521	86.2303	77.9876	99.0904	29.3263	40.0776	33.7318	58.2004	110.323	52.2942	126.046	31.6462
11_327_226(-)	CACCGCAAGCTGCCTGCATCT	--	11	24625242:24625696	143.264	osa-miR2118l		39.0547	26.4528	21.0749	8.56641	36.2094	43.1152	21.2694	29.7271	16.7579	23.7301	11.4995	0	55.1614	34.8628	19.3917	10.5487
11_327_249(+)	AACAACAATGCTATCGGTCGC	--	11	24625242:24625696	143.264	osa-miR2118l		71.3174	86.6329	164.384	231.293	190.099	202.641	297.771	267.544	52.0691	59.589	124.961	132.274	379.234	488.079	358.746	105.487
11_327_268(-)	CCATCTGTTTTTCCATCGTGC	Os11g0608300;Os03g0106400	11	24625242:24625696	143.264	osa-miR2118l		35.6587	9.9198	14.3309	8.56641	49.7879	38.8036	28.3591	9.90904	32.3187	22.6755	13.0328	10.5819	27.5807	52.2942	29.0875	0
11_327_270(+)	ACGATGGAAAAACAGATGGTA	--	11	24625242:24625696	143.264	osa-miR2118l		39.6208	23.8075	33.7198	51.3985	99.5759	73.2958	106.347	9.90904	25.1368	31.6402	40.6315	31.7457	34.4759	87.157	77.5667	31.6462
11_327_81(+)	TTCAGATGAATAAGGTAACTA	--	11	24625242:24625696	143.264	osa-miR2118l	P	36.2247	13.8877	8.42995	8.56641	0	4.31152	0	0	15.5609	26.3668	23.7656	79.3642	0	4.35785	9.69584	0
11_330_186(+)	TATGGTGCGTGTTTCTATGTT	--	11	24679183:24679616	56.525	osa-miR2118a		0	0	0	0	0	0	0	0	0	0	0	0	0	0	0	21.0975
11_339_215(-)	TGAGAACTGTGTACCCCGGCA	--	11	24711561:24711847	55.25	osa-miR2118o	P	509.41	767.792	810.962	471.153	95.0497	112.099	127.616	208.09	417.75	326.421	262.955	492.058	282.702	405.28	319.963	263.719
11_339_236(-)	TGTTGAAAATGCGATGAGTCG	Os08g0452100	11	24711561:24711847	55.25	osa-miR2118o	P	31.6966	24.4688	30.3478	25.6992	4.52618	0	0	9.90904	19.7503	23.7301	22.2323	68.7823	6.89517	0	0	10.5487
11_339_280(+)	TTTCAGATGTTTGTGCAGAGT	Os04g0625300	11	24711561:24711847	55.25	osa-miR2118o		19.8104	10.5811	2.52899	17.1328	9.05235	12.9345	0	0	15.5609	13.1834	4.59979	26.4547	0	0	0	21.0975
11_343_102(+)	TACGAAATTCCAGTGTCATTC	--	11	24765456:24766015	113.787	osa-miR2118aosa-miR2118cosa-miR2118q	P	85.4676	23.8075	17.7029	222.727	0	4.31152	0	19.8181	60.448	56.9524	67.4637	68.7823	13.7903	26.1471	9.69584	21.0975
11_343_226(-)	CAAGAGAGACGCGCTGAAGTG	--	11	24765456:24766015	113.787	osa-miR2118aosa-miR2118cosa-miR2118q	P	529.22	590.558	493.995	85.6641	257.992	284.56	276.502	237.817	366.878	432.416	95.0624	52.9095	206.855	261.471	271.484	137.134
11_343_228(+)	CTTCAGCGCGTCTCTCTTGTT	--	11	24765456:24766015	113.787	osa-miR2118aosa-miR2118cosa-miR2118q		17.5463	31.7433	22.7609	17.1328	22.6309	25.8691	28.3591	49.5452	7.78044	13.7108	13.0328	26.4547	41.371	39.2206	48.4792	42.195
11_343_289(-)	CAAGAGCGATGTTAACACCGG	--	11	24765456:24766015	113.787	osa-miR2118aosa-miR2118cosa-miR2118q		26.6025	41.6631	30.3478	0	40.7356	12.9345	49.6285	19.8181	18.5534	31.1129	12.2661	21.1638	13.7903	21.7892	9.69584	31.6462
11_343_331(-)	TTGTCAAGCGCGGCACAGTGG	--	11	24765456:24766015	113.787	osa-miR2118aosa-miR2118cosa-miR2118q		39.0547	49.599	35.4058	42.8321	27.1571	12.9345	0	9.90904	26.9323	29.5308	19.9324	47.6185	13.7903	34.8628	48.4792	31.6462
11_343_436(-)	TTGTGTTTCCTGCCTGAACTC	--	11	24765456:24766015	113.787	osa-miR2118aosa-miR2118cosa-miR2118q	P	28.8665	25.1301	35.4058	51.3985	0	0	0	9.90904	29.3263	20.0388	24.5322	37.0366	0	4.35785	9.69584	0
11_346_144(+)	CAACATCAAGTGGCGAGGCTA	--	11	24770406:24770986	108.861	osa-miR2118fosa-miR2118josa-miR2118mosa-miR2118o		42.4508	35.7113	43.8358	0	22.6309	0	49.6285	19.8181	16.7579	29.0035	5.36643	0	6.89517	8.7157	9.69584	42.195
11_346_207(+)	CGGGGTGTAAGGGTGACCAAG	--	11	24770406:24770986	108.861	osa-miR2118fosa-miR2118josa-miR2118mosa-miR2118o	P	51.507	104.489	88.5145	0	40.7356	12.9345	0	0	43.0917	66.4444	11.4995	0	20.6855	8.7157	19.3917	21.0975
11_346_226(-)	TCGAGATATCTCCAACCTTCT	--	11	24770406:24770986	108.861	osa-miR2118fosa-miR2118josa-miR2118mosa-miR2118o	P	31.1306	17.1943	16.0169	34.2656	9.05235	12.9345	7.08979	9.90904	25.7353	22.6755	22.2323	15.8728	6.89517	8.7157	9.69584	0
11_349_121(-)	CGTTCTTCAGGCGTGTAGCTT	--	11	24780094:24780758	193.86	osa-miR2118cosa-miR2118q		26.6025	12.5651	16.0169	0	49.7879	12.9345	14.1796	9.90904	22.1443	18.4568	6.89969	5.29095	6.89517	30.5049	38.7834	10.5487
11_349_123(+)	GCTACACGCCTGAAGAACGCC	--	11	24780094:24780758	193.86	osa-miR2118cosa-miR2118q		64.5252	29.0981	24.4469	0	76.945	38.8036	14.1796	9.90904	54.4631	34.2769	25.2989	21.1638	41.371	47.9363	9.69584	31.6462
11_349_289(-)	TGGTGGAAGCAGGAAAACCTC	--	11	24780094:24780758	193.86	osa-miR2118cosa-miR2118q	P	40.1868	25.1301	27.8189	42.8321	18.1047	17.2461	21.2694	19.8181	31.1218	34.8042	30.6653	26.4547	0	4.35785	0	0
11_349_310(-)	TTTCAATTGTGGAAATCGGCA	--	11	24780094:24780758	193.86	osa-miR2118cosa-miR2118q	P	106.41	61.5027	54.7947	111.363	13.5785	21.5576	0	9.90904	108.328	111.795	105.029	169.31	20.6855	13.0735	9.69584	10.5487
11_349_396(+)	TGCTTGTTCTGTAACGCCTGG	--	11	24780094:24780758	193.86	osa-miR2118cosa-miR2118q		142.069	156.733	202.319	231.293	162.942	129.345	134.706	148.636	180.746	119.705	147.193	132.274	213.75	244.04	368.442	126.585
11_349_415(-)	TGACGAAGAGACGAGGAAACC	--	11	24780094:24780758	193.86	osa-miR2118cosa-miR2118q	P	160.181	119.038	54.7947	102.797	0	4.31152	7.08979	29.7271	130.472	120.233	129.561	89.9461	6.89517	13.0735	9.69584	0
11_349_478(-)	AAGCTTGCGGAAAAGGCACCC	--	11	24780094:24780758	193.86	osa-miR2118cosa-miR2118q		35.0927	21.1622	37.0918	119.93	81.4712	77.6073	63.8081	59.4542	17.3564	16.3474	20.6991	52.9095	158.589	126.378	145.438	52.7437
11_349_522(+)	TTTATTAGTTCTCTGGCTTGT	--	11	24780094:24780758	193.86	osa-miR2118cosa-miR2118q	P	46.4129	23.8075	37.0918	34.2656	0	0	0	9.90904	43.0917	54.3157	44.4647	52.9095	6.89517	8.7157	9.69584	10.5487
11_349_81(+)	CGTTGTATCCACATCTAGCTC	--	11	24780094:24780758	193.86	osa-miR2118cosa-miR2118q		29.9986	15.2104	12.6449	8.56641	122.207	4.31152	35.4489	0	32.3187	24.2575	8.43296	5.29095	55.1614	30.5049	9.69584	21.0975
11_354_121(-)	GTGGTTCAGCGACAGTGTTGC	--	11	24793955:24794493	170.544	osa-miR2118o		36.2247	15.2104	10.1159	0	45.2618	21.5576	28.3591	0	27.5308	26.8942	16.0993	0	41.371	4.35785	9.69584	0
11_354_123(+)	AACACTGTCGCTGAACCACAG	--	11	24793955:24794493	170.544	osa-miR2118o		622.046	581.961	818.549	1353.49	1914.57	1914.31	1609.38	1149.45	517.1	587.98	798.831	1058.19	1958.23	1608.05	1851.91	1234.2
11_354_142(-)	CATCTTGGCTGCAAAAGCGCT	--	11	24793955:24794493	170.544	osa-miR2118o		46.4129	45.6311	43.8358	51.3985	45.2618	103.476	49.6285	19.8181	51.4706	37.9682	36.7984	52.9095	27.5807	4.35785	58.175	31.6462
11_354_165(+)	TCTCGGATTTGCAATGAGGAG	--	11	24793955:24794493	170.544	osa-miR2118o	P	31.6966	41.0018	12.6449	42.8321	9.05235	4.31152	7.08979	19.8181	41.2962	27.9488	36.0317	37.0366	6.89517	13.0735	58.175	0
11_354_186(+)	TTAAATCATGGTGTTAATTGC	--	11	24793955:24794493	170.544	osa-miR2118o	P	46.9789	37.6952	32.0338	68.5313	0	4.31152	7.08979	9.90904	63.4405	72.2451	80.4964	21.1638	0	0	0	10.5487
11_354_205(-)	CGAGAAGTCGGTTCGTCGAGC	--	11	24793955:24794493	170.544	osa-miR2118o		46.9789	85.3102	64.9107	8.56641	27.1571	12.9345	7.08979	108.999	64.039	34.8042	13.0328	0	13.7903	13.0735	29.0875	63.2925
11_354_207(+)	TCGACGAACCGACTTCTCGGA	--	11	24793955:24794493	170.544	osa-miR2118o		29.4326	29.7594	26.9759	42.8321	22.6309	17.2461	14.1796	9.90904	25.1368	20.0388	20.6991	21.1638	20.6855	43.5785	0	0
11_354_249(+)	TCAGGATCCTGTAAGTAATTA	Os01g0916200	11	24793955:24794493	170.544	osa-miR2118o	P	86.5996	124.328	135.722	171.328	9.05235	51.7382	14.1796	19.8181	113.116	137.635	128.794	185.183	27.5807	8.7157	9.69584	42.195
11_354_312(+)	TTTTCCCGACGAACCAACTTT	Os06g0494100	11	24793955:24794493	170.544	osa-miR2118o	P	121.126	87.9555	121.391	179.895	0	0	0	0	126.881	120.76	137.994	148.147	20.6855	13.0735	48.4792	63.2925
11_354_354(+)	GAAACGACTTTTAGGAGACCT	--	11	24793955:24794493	170.544	osa-miR2118o		101.882	64.8093	52.2657	25.6992	162.942	215.576	56.7183	9.90904	89.1758	75.4091	51.3644	15.8728	268.912	122.02	106.654	21.0975
11_354_81(+)	TGGCTTATGAGAAAATGGGTG	--	11	24793955:24794493	170.544	osa-miR2118o		225.838	394.808	310.222	231.293	131.259	142.28	297.771	49.5452	234.012	233.083	261.422	259.257	117.218	278.902	193.917	137.134
11_356_102(+)	CCGAATCCATTGGTCATGCTG	--	11	24796819:24797126	83.003	osa-miR2118dosa-miR2118o		776.567	1517.07	1755.96	119.93	891.657	970.091	1978.05	544.997	742.134	861.668	187.058	111.11	1696.21	2466.54	1396.2	928.29
11_356_121(-)	CGTTTAAAAATGTACTGGCCA	--	11	24796819:24797126	83.003	osa-miR2118dosa-miR2118o		25.4705	13.2264	19.3889	25.6992	54.3141	56.0497	21.2694	19.8181	19.7503	22.6755	14.566	5.29095	20.6855	21.7892	38.7834	31.6462
11_356_144(+)	TCGATCAAAGAACAAAGAGGA	--	11	24796819:24797126	83.003	osa-miR2118dosa-miR2118o	P	1221.45	1019.75	916.336	2895.45	158.416	228.51	127.616	326.998	1097.04	1119.54	1188.28	2830.66	406.815	318.123	552.663	453.596
11_356_186(+)	CTACTCGCAGTCTTTCAGCTA	--	11	24796819:24797126	83.003	osa-miR2118dosa-miR2118o		17.5463	14.549	14.3309	8.56641	22.6309	8.62303	14.1796	9.90904	20.3488	14.7654	8.43296	5.29095	6.89517	0	9.69584	21.0975
11_363_144(+)	TGGCGACCTCAACTGCGACGA	Os01g0734200	11	24920841:24921274	122.704	osa-miR2118fosa-miR2118hosa-miR2118josa-miR2118kosa-miR2118mosa-miR2118o		44.7148	49.599	36.2488	25.6992	4.52618	8.62303	7.08979	39.6361	23.3413	41.6596	32.9652	21.1638	20.6855	4.35785	9.69584	21.0975
11_363_186(+)	TCCGTCGAGCGGCCTTGGATT	--	11	24920841:24921274	122.704	osa-miR2118fosa-miR2118hosa-miR2118josa-miR2118kosa-miR2118mosa-miR2118o		52.073	63.4867	55.6377	25.6992	58.8403	51.7382	77.9876	69.3632	49.6751	40.6049	42.9314	21.1638	27.5807	100.231	126.046	73.8412
11_363_228(+)	ACCCATGCCGCTGCACTCCGA	--	11	24920841:24921274	122.704	osa-miR2118fosa-miR2118hosa-miR2118josa-miR2118kosa-miR2118mosa-miR2118o		39.0547	29.0981	22.7609	8.56641	45.2618	133.657	7.08979	39.6361	25.7353	32.6949	32.1986	0	82.7421	30.5049	48.4792	21.0975
11_363_268(-)	GAGTCCAATGGAGCTCGTCCT	--	11	24920841:24921274	122.704	osa-miR2118fosa-miR2118hosa-miR2118josa-miR2118kosa-miR2118mosa-miR2118o	P	127.352	79.3584	88.5145	42.8321	357.568	336.298	92.1672	79.2723	109.525	115.487	121.895	5.29095	55.1614	34.8628	29.0875	31.6462
11_363_289(-)	TGGATCTGCTCTTGCACGAAC	Os12g0109600;Os04g0560400	11	24920841:24921274	122.704	osa-miR2118fosa-miR2118hosa-miR2118josa-miR2118kosa-miR2118mosa-miR2118o		53.771	36.3726	35.4058	68.5313	99.5759	120.722	63.8081	79.2723	39.5007	32.1675	49.0645	63.4914	89.6372	78.4413	135.742	42.195
11_363_310(-)	CCCGGCTATCGGAACGGCTGC	--	11	24920841:24921274	122.704	osa-miR2118fosa-miR2118hosa-miR2118josa-miR2118kosa-miR2118mosa-miR2118o		58.2991	61.5027	74.1836	0	85.9974	103.476	42.5387	99.0904	80.1984	52.2063	48.2978	10.5819	75.8469	82.7991	174.525	0
11_363_331(-)	CGGGTAACTTTCCATCTGCAT	--	11	24920841:24921274	122.704	osa-miR2118fosa-miR2118hosa-miR2118josa-miR2118kosa-miR2118mosa-miR2118o		52.639	45.6311	44.6788	0	85.9974	103.476	56.7183	49.5452	37.1067	42.7143	17.6325	5.29095	103.428	61.0099	106.654	42.195
11_366_135(+)	CGATGCACGTTAGACAGGAAA	--	11	24925618:24926198	193.792	osa-miR2118hosa-miR2118kosa-miR2118o		32.8286	45.6311	33.7198	0	27.1571	0	21.2694	0	32.3187	46.4056	6.89969	5.29095	34.4759	39.2206	29.0875	0
11_366_156(+)	AATAAAATTGCAGGCACACCA	--	11	24925618:24926198	193.792	osa-miR2118hosa-miR2118kosa-miR2118o		23.7725	19.8396	16.8599	68.5313	49.7879	25.8691	35.4489	39.6361	23.9398	21.6208	23.7656	10.5819	48.2662	39.2206	19.3917	10.5487
11_366_175(-)	GTTCGATCCCTCGCACCCGTG	--	11	24925618:24926198	193.792	osa-miR2118hosa-miR2118kosa-miR2118o		28.3005	15.8717	18.5459	8.56641	22.6309	21.5576	14.1796	39.6361	17.9549	18.9841	22.999	5.29095	34.4759	17.4314	9.69584	42.195
11_366_238(-)	AACCCGCGCTGAGGCCTCTTT	--	11	24925618:24926198	193.792	osa-miR2118hosa-miR2118kosa-miR2118o		60.5631	86.6329	113.804	59.9649	113.154	202.641	297.771	158.545	43.0917	56.425	59.0307	47.6185	96.5324	200.461	349.05	179.329
11_366_259(-)	TGGTCGGAGGCGAGATGGCCC	Os06g0695500	11	24925618:24926198	193.792	osa-miR2118hosa-miR2118kosa-miR2118o		53.205	77.3744	26.9759	0	40.7356	12.9345	14.1796	59.4542	68.827	33.2222	28.3654	0	48.2662	26.1471	38.7834	31.6462
11_366_322(-)	TCCAAGGCTGCTCGGCGGACG	Os11g0604900;Os11g0606500	11	24925618:24926198	193.792	osa-miR2118hosa-miR2118kosa-miR2118o		33.3946	41.6631	25.2899	51.3985	22.6309	21.5576	35.4489	19.8181	30.5233	14.7654	13.0328	0	20.6855	30.5049	116.35	10.5487
11_366_324(+)	TCCGCCGAGCAGCCTTGGATT	--	11	24925618:24926198	193.792	osa-miR2118hosa-miR2118kosa-miR2118o		33.9606	45.6311	48.8937	8.56641	27.1571	12.9345	56.7183	19.8181	28.1293	24.2575	19.1658	26.4547	41.371	21.7892	29.0875	21.0975
11_366_343(-)	CGACTCGGCATACGGTGGGAA	--	11	24925618:24926198	193.792	osa-miR2118hosa-miR2118kosa-miR2118o		442.054	927.832	993.049	119.93	733.241	896.795	1900.06	1169.27	423.136	397.084	194.725	164.019	1489.36	2083.05	1473.77	1645.6
11_366_366(+)	ACCCATTCTGCTGCACTCCAG	--	11	24925618:24926198	193.792	osa-miR2118hosa-miR2118kosa-miR2118o		13.5843	8.59716	12.6449	0	18.1047	25.8691	0	9.90904	13.1669	13.7108	10.7329	0	55.1614	26.1471	0	10.5487
11_366_408(+)	ATGTAGCGGGACAACGACGCA	--	11	24925618:24926198	193.792	osa-miR2118hosa-miR2118kosa-miR2118o		24.9045	19.1783	18.5459	17.1328	85.9974	60.3612	7.08979	29.7271	13.1669	15.2928	19.9324	0	20.6855	21.7892	19.3917	21.0975
11_366_427(-)	ACGAGTTCAGTGGCCGGAGTG	--	11	24925618:24926198	193.792	osa-miR2118hosa-miR2118kosa-miR2118o		34.5267	41.6631	43.8358	34.2656	95.0497	21.5576	70.8979	9.90904	29.3263	36.3862	61.3306	31.7457	96.5324	135.093	67.8709	73.8412
11_366_429(+)	CTCCGGCCACTGAACTCGTTG	--	11	24925618:24926198	193.792	osa-miR2118hosa-miR2118kosa-miR2118o		71.3174	115.07	118.862	8.56641	67.8927	43.1152	141.796	89.1813	62.2435	61.6984	28.3654	5.29095	131.008	196.103	145.438	105.487
11_366_469(-)	CCACGCACAATCAGAATGGAT	--	11	24925618:24926198	193.792	osa-miR2118hosa-miR2118kosa-miR2118o		71.8834	103.827	102.002	34.2656	203.678	159.526	170.155	99.0904	73.6149	81.7372	38.3316	26.4547	179.274	113.304	87.2626	0
11_366_471(+)	CCATTCTGATTGTGCGTGGAT	--	11	24925618:24926198	193.792	osa-miR2118hosa-miR2118kosa-miR2118o		37.3567	50.2603	51.4227	0	31.6832	38.8036	233.963	49.5452	36.5082	31.6402	29.8987	0	68.9517	78.4413	58.175	63.2925
11_366_490(-)	CAGAGAATGGGAGATATGGAT	--	11	24925618:24926198	193.792	osa-miR2118hosa-miR2118kosa-miR2118o		543.37	552.202	454.375	171.328	615.56	698.466	999.66	475.634	426.129	574.797	200.091	333.33	627.461	366.059	475.096	559.084
11_366_91(-)	CTATAGAAAAACCGAATTGTA	Os04g0485000	11	24925618:24926198	193.792	osa-miR2118hosa-miR2118kosa-miR2118o		26.6025	12.5651	14.3309	34.2656	40.7356	21.5576	7.08979	0	36.5082	32.1675	29.8987	26.4547	34.4759	26.1471	38.7834	0
11_367_144(+)	CGATAGCGGGAGGAGCCTTTC	--	11	24994808:24995430	118.63	osa-miR2118a		22.0744	42.3245	46.3648	0	27.1571	12.9345	56.7183	29.7271	16.7579	25.8395	10.7329	15.8728	6.89517	30.5049	9.69584	0
11_367_186(+)	TCCGGGCGAAAAAATGGCGAC	--	11	24994808:24995430	118.63	osa-miR2118a		100.75	103.827	84.2995	85.6641	49.7879	68.9843	85.0774	79.2723	75.4104	58.007	69.7636	95.2371	41.371	74.0834	87.2626	63.2925
11_367_268(-)	TCTAGATCTAGACCCCTTCCC	--	11	24994808:24995430	118.63	osa-miR2118a	P	45.8469	85.9716	96.1015	77.0977	4.52618	12.9345	28.3591	9.90904	47.8796	51.679	68.9969	15.8728	6.89517	34.8628	9.69584	0
11_367_333(+)	TTTTTCTTTGGTGCTTTTGTT	Os05g0151000;Os06g0159600;Os01g0147200	11	24994808:24995430	118.63	osa-miR2118a	P	39.0547	25.7915	32.8768	34.2656	0	0	0	9.90904	32.3187	42.7143	46.7646	52.9095	13.7903	4.35785	9.69584	10.5487
11_367_373(-)	CTGGGAGAAGAGAAATGTGAC	Os09g0345400	11	24994808:24995430	118.63	osa-miR2118a		27.1685	23.8075	14.3309	17.1328	40.7356	56.0497	99.257	19.8181	31.1218	36.3862	19.9324	21.1638	62.0566	13.0735	29.0875	10.5487
11_367_81(+)	CAAACCCATGGACATAGTGAT	--	11	24994808:24995430	118.63	osa-miR2118a		90.5617	103.166	95.2585	68.5313	144.838	185.395	99.257	9.90904	68.2285	108.104	67.4637	47.6185	117.218	156.883	87.2626	116.036
11_381_144(+)	TGCTAATTCCACCCACTGTCT	--	11	25091364:25092070	146.594	osa-miR2118fosa-miR2118josa-miR2118m		28.8665	34.3886	44.6788	59.9649	27.1571	43.1152	7.08979	0	31.1218	30.5855	32.1986	26.4547	6.89517	47.9363	29.0875	31.6462
11_381_165(+)	CTCTTTCATACGGCTGCACCA	--	11	25091364:25092070	146.594	osa-miR2118fosa-miR2118josa-miR2118m		20.3764	35.7113	26.9759	17.1328	54.3141	8.62303	63.8081	29.7271	23.9398	26.3668	10.7329	0	41.371	82.7991	155.133	21.0975
11_381_205(-)	TTGGATTTTTATTTAGGACGG	--	11	25091364:25092070	146.594	osa-miR2118fosa-miR2118josa-miR2118m	P	37.9227	36.3726	48.0507	59.9649	4.52618	4.31152	0	0	44.2886	63.2804	61.3306	31.7457	0	8.7157	0	21.0975
11_381_289(-)	TGCTGCCTGCTACTCCATGTC	--	11	25091364:25092070	146.594	osa-miR2118fosa-miR2118josa-miR2118m	P	17.5463	17.8556	28.6618	25.6992	0	0	0	0	10.1744	23.7301	29.8987	5.29095	0	34.8628	9.69584	10.5487
11_381_333(+)	CAGCCTGTGTCGATGATGCTA	--	11	25091364:25092070	146.594	osa-miR2118fosa-miR2118josa-miR2118m		13.5843	22.4849	21.0749	8.56641	27.1571	30.1806	14.1796	9.90904	8.37893	16.3474	7.66632	5.29095	13.7903	21.7892	29.0875	10.5487
11_381_373(-)	CATTGTAGAGGAACGCGGCGC	Os08g0474866;Os08g0125800	11	25091364:25092070	146.594	osa-miR2118fosa-miR2118josa-miR2118m		43.0168	78.697	47.2077	0	40.7356	38.8036	70.8979	49.5452	62.2435	38.4956	10.7329	0	62.0566	87.157	106.654	52.7437
11_383_225(-)	CGAAGTGTTTGGGCTCTCTGG	Os11g0648700	11	25093980:25094497	105.379	osa-miR2118l		82.6376	113.747	81.7706	0	45.2618	43.1152	77.9876	49.5452	85.5848	76.4638	19.9324	0	48.2662	30.5049	48.4792	31.6462
11_383_288(-)	ATTCGTTTGGTTTTTGACTTT	Os04g0670400	11	25093980:25094497	105.379	osa-miR2118l		29.4326	13.8877	13.4879	34.2656	99.5759	94.8533	21.2694	29.7271	28.1293	31.1129	47.5312	58.2004	68.9517	21.7892	77.5667	52.7437
11_383_309(-)	AATGCACCAGTAATCTCAGAT	--	11	25093980:25094497	105.379	osa-miR2118l		15.8483	13.8877	20.2319	51.3985	31.6832	60.3612	35.4489	29.7271	9.57592	8.96472	18.3992	42.3276	41.371	34.8628	38.7834	31.6462
11_383_372(-)	ATGTGTAATTGATCCGTGGCT	Os02g0562600	11	25093980:25094497	105.379	osa-miR2118l		19.2444	42.9858	39.6208	34.2656	27.1571	43.1152	49.6285	39.6361	22.1443	24.7848	33.7318	63.4914	144.799	87.157	77.5667	52.7437
11_390_342(+)	TTGATCCCTTTGTAACTACAT	--	11	25119298:25119731	66.373	osa-miR2118dosa-miR2118fosa-miR2118hosa-miR2118josa-miR2118kosa-miR2118m	P	18.6784	8.59716	13.4879	17.1328	0	0	0	0	31.1218	21.6208	33.7318	63.4914	6.89517	0	19.3917	0
11_390_90(+)	CAGGATACTCGATGTACTCGA	--	11	25119298:25119731	66.373	osa-miR2118dosa-miR2118fosa-miR2118hosa-miR2118josa-miR2118kosa-miR2118m		110.938	105.15	111.275	0	371.147	224.199	134.706	79.2723	98.1532	143.963	32.9652	10.5819	172.379	65.3677	145.438	168.78
11_391_102(+)	TCGACGCAGTAGTCTAGCTAC	--	11	25119963:25120396	90.633	osa-miR2118hosa-miR2118k	P	318.664	243.366	224.237	608.215	212.73	245.756	77.9876	198.181	222.042	179.822	230.756	328.039	172.379	117.662	145.438	232.072
11_391_165(+)	TTTGTAACCCCCTTTAGTCCT	--	11	25119963:25120396	90.633	osa-miR2118hosa-miR2118k	P	60.5631	52.2443	56.4807	128.496	0	0	0	0	37.1067	46.4056	65.9304	100.528	0	17.4314	9.69584	10.5487
11_391_207(+)	ATACCGGGATGTCTCAGTTGA	Os03g0127700	11	25119963:25120396	90.633	osa-miR2118hosa-miR2118k		348.097	367.694	438.358	308.391	425.461	400.971	361.579	267.544	282.49	245.212	287.487	492.058	372.339	427.069	242.396	337.56
11_391_228(+)	AATAACCGGGACTAAAGATTC	--	11	25119963:25120396	90.633	osa-miR2118hosa-miR2118k		331.116	396.792	458.59	668.18	606.508	633.793	751.517	406.27	351.915	289.508	330.419	571.423	737.783	671.109	669.013	474.694
11_391_81(+)	CAACATCATTCACAGACTCTG	Os03g0418800	11	25119963:25120396	90.633	osa-miR2118hosa-miR2118k		132.447	95.8914	109.589	42.8321	289.675	228.51	113.437	29.7271	122.093	113.905	61.3306	47.6185	131.008	139.451	135.742	105.487
11_395_142(-)	GAGCTGATCAGGTCTAAAGGC	--	11	25127955:25128409	105.266	osa-miR2118hosa-miR2118k		27.1685	19.1783	21.9179	0	22.6309	17.2461	7.08979	9.90904	28.1293	17.9294	16.0993	0	27.5807	0	9.69584	0
11_395_163(-)	ATCATGTGGAGACGGCAAGCT	--	11	25127955:25128409	105.266	osa-miR2118hosa-miR2118k		60.5631	57.5348	54.7947	77.0977	221.783	150.903	191.424	128.817	36.5082	39.5502	67.4637	68.7823	213.75	209.177	223.004	189.877
11_395_207(+)	ATCTTCTTAAGTCGACGGCAT	--	11	25127955:25128409	105.266	osa-miR2118hosa-miR2118k		31.6966	13.2264	14.3309	51.3985	67.8927	77.6073	70.8979	39.6361	26.9323	21.0935	27.5988	89.9461	179.274	165.598	232.7	73.8412
11_395_226(-)	GTGACGAAACCCTGATCTGAT	--	11	25127955:25128409	105.266	osa-miR2118hosa-miR2118k		29.9986	14.549	21.0749	0	40.7356	68.9843	7.08979	19.8181	29.3263	37.4409	29.132	10.5819	62.0566	30.5049	19.3917	10.5487
11_395_247(-)	TATGTTGTGGCACAATAGGGT	--	11	25127955:25128409	105.266	osa-miR2118hosa-miR2118k	P	194.708	167.314	107.06	85.6641	31.6832	8.62303	14.1796	79.2723	123.29	123.397	103.495	89.9461	34.4759	47.9363	67.8709	10.5487
11_395_270(+)	TATATATATGTATGTTGATGA	Os08g0543275;Os12g0169600;Os05g0449750	11	25127955:25128409	105.266	osa-miR2118hosa-miR2118k	P	38.4887	19.8396	16.8599	42.8321	4.52618	8.62303	0	0	36.5082	51.1517	57.4974	37.0366	0	0	0	0
11_395_289(-)	CTTGGGTGGCCTCAAGAGCTC	--	11	25127955:25128409	105.266	osa-miR2118hosa-miR2118k		23.2064	34.3886	26.9759	17.1328	49.7879	12.9345	21.2694	0	23.9398	36.3862	10.7329	0	34.4759	21.7892	0	42.195
11_395_81(+)	GTCTTTGTGTAGACTAGAGGA	--	11	25127955:25128409	105.266	osa-miR2118hosa-miR2118k		52.639	39.0179	37.0918	34.2656	72.4188	64.6727	70.8979	9.90904	28.1293	57.4797	49.8311	15.8728	75.8469	56.652	58.175	10.5487
11_400_102(+)	TTTTTTCAGTTCGCCCGTACT	--	11	25133367:25133779	81.508	osa-miR2118hosa-miR2118k	P	76.9775	87.2942	73.3406	68.5313	0	4.31152	7.08979	9.90904	44.2886	50.097	73.5967	47.6185	0	8.7157	9.69584	10.5487
11_400_226(-)	AAATGTCTGAATCCTCTCGCC	--	11	25133367:25133779	81.508	osa-miR2118hosa-miR2118k		33.9606	47.615	83.4566	51.3985	31.6832	43.1152	35.4489	19.8181	29.9248	31.1129	38.3316	79.3642	20.6855	52.2942	38.7834	21.0975
11_400_228(+)	CGAGAGGATTCAGACATTTTC	--	11	25133367:25133779	81.508	osa-miR2118hosa-miR2118k		166.407	132.264	91.8865	77.0977	99.5759	185.395	49.6285	108.999	153.215	115.487	65.9304	89.9461	82.7421	43.5785	77.5667	52.7437
11_400_79(-)	ATAACGTAAGGGGTTAACTGA	--	11	25133367:25133779	81.508	osa-miR2118hosa-miR2118k		88.8637	58.1961	48.0507	68.5313	253.466	452.709	99.257	108.999	77.8044	98.6119	76.6632	232.802	137.903	87.157	193.917	73.8412
11_424_102(+)	CTGTCGTTAACGGTAGAGGTT	--	11	26322612:26323297	188.947	osa-miR2118dosa-miR2118hosa-miR2118k		216.782	419.938	361.645	222.727	443.565	254.379	475.016	386.452	225.034	306.91	148.727	142.856	303.388	283.26	484.792	263.719
11_424_123(+)	TGGAAAACCGACGATATCTAA	--	11	26322612:26323297	188.947	osa-miR2118dosa-miR2118hosa-miR2118k	P	32.2626	19.1783	10.9589	51.3985	9.05235	12.9345	7.08979	9.90904	25.1368	27.4215	26.8321	15.8728	0	30.5049	38.7834	0
11_424_144(+)	CGGGATAGCGGTATGAATGTG	--	11	26322612:26323297	188.947	osa-miR2118dosa-miR2118hosa-miR2118k		53.205	66.132	36.2488	8.56641	63.3665	34.4921	14.1796	29.7271	46.6826	59.0617	12.2661	0	0	34.8628	0	52.7437
11_424_226(-)	CCGGAACTAATAGTGCAAGAA	--	11	26322612:26323297	188.947	osa-miR2118dosa-miR2118hosa-miR2118k		26.0365	13.2264	6.74396	0	58.8403	56.0497	14.1796	9.90904	26.9323	26.8942	9.96622	5.29095	27.5807	17.4314	87.2626	0
11_424_228(+)	CTTGCACTATTAGTTCCGGAG	--	11	26322612:26323297	188.947	osa-miR2118dosa-miR2118hosa-miR2118k		11.3202	39.6792	44.6788	42.8321	36.2094	30.1806	49.6285	19.8181	14.9624	20.5661	15.3326	5.29095	48.2662	78.4413	38.7834	21.0975
11_424_249(+)	TCCTACCATGATCACGATCTG	--	11	26322612:26323297	188.947	osa-miR2118dosa-miR2118hosa-miR2118k		15.2823	30.4207	24.4469	0	18.1047	12.9345	14.1796	9.90904	19.1518	15.8201	26.0655	0	20.6855	13.0735	19.3917	21.0975
11_424_270(+)	TTAGTTTTCTTGACTTGACAC	--	11	26322612:26323297	188.947	osa-miR2118dosa-miR2118hosa-miR2118k	P	39.0547	14.549	10.1159	17.1328	0	4.31152	0	0	32.9172	39.0229	42.9314	21.1638	0	17.4314	9.69584	10.5487
11_424_291(+)	TGGATCGAATGCTAGGCTGTT	--	11	26322612:26323297	188.947	osa-miR2118dosa-miR2118hosa-miR2118k		159.615	138.216	144.152	162.762	49.7879	90.5418	63.8081	69.3632	158.601	139.217	157.16	153.438	131.008	200.461	203.613	42.195
11_424_312(+)	TTGCGGAAGCTAGAGGCAAAT	--	11	26322612:26323297	188.947	osa-miR2118dosa-miR2118hosa-miR2118k	P	25.4705	29.0981	24.4469	51.3985	0	0	0	0	17.9549	27.4215	28.3654	37.0366	0	0	19.3917	10.5487
11_424_333(+)	CGAGAAAGATTACTGCTGGGG	--	11	26322612:26323297	188.947	osa-miR2118dosa-miR2118hosa-miR2118k		73.0154	70.0999	70.8116	0	40.7356	17.2461	63.8081	49.5452	36.5082	74.3545	22.999	5.29095	34.4759	65.3677	9.69584	42.195
11_424_352(-)	CATTTCTTACCAATCTGGCCC	--	11	26322612:26323297	188.947	osa-miR2118dosa-miR2118hosa-miR2118k		56.6011	91.9234	71.6546	59.9649	104.102	38.8036	361.579	89.1813	83.1908	99.1393	36.7984	5.29095	117.218	187.388	184.221	73.8412
11_424_79(-)	CTACAGCATAGGATGACCCGG	--	11	26322612:26323297	188.947	osa-miR2118dosa-miR2118hosa-miR2118k		43.0168	51.5829	50.5797	0	63.3665	43.1152	56.7183	9.90904	38.3037	53.7883	16.0993	0	62.0566	74.0834	48.4792	42.195
11_430_142(-)	TCATGTCATCCCGTTCTCTAC	--	11	26332827:26333197	83.771	osa-miR2118hosa-miR2118k	P	59.4311	72.7452	63.2247	102.797	9.05235	8.62303	0	0	47.2811	59.589	68.9969	68.7823	0	4.35785	9.69584	0
11_430_165(+)	CGTAAGCGTTTTGTCCGGCCT	--	11	26332827:26333197	83.771	osa-miR2118hosa-miR2118k		774.303	850.457	971.974	102.797	837.343	819.188	1169.81	416.179	463.235	551.067	114.995	63.4914	1641.05	2196.36	1454.38	559.084
11_430_184(-)	TCTACTGATGACGAGCTGAAG	--	11	26332827:26333197	83.771	osa-miR2118hosa-miR2118k	P	86.5996	93.2461	77.5556	77.0977	0	4.31152	7.08979	29.7271	71.8194	57.4797	72.0635	137.565	13.7903	17.4314	0	63.2925
11_430_186(+)	TCAGCTCGTCATCAGTAGACA	--	11	26332827:26333197	83.771	osa-miR2118hosa-miR2118k	P	35.6587	48.9377	40.4638	77.0977	9.05235	0	0	9.90904	39.5007	29.5308	34.4985	26.4547	6.89517	0	9.69584	10.5487
11_430_207(+)	TGGAACGATGGCTGATCTGAT	--	11	26332827:26333197	83.771	osa-miR2118hosa-miR2118k	P	151.125	178.556	146.681	94.2305	63.3665	47.4267	42.5387	69.3632	108.926	83.8465	88.9294	116.401	27.5807	65.3677	96.9584	94.9387
11_430_226(-)	TTAGAGCGAGATTAGATATAT	--	11	26332827:26333197	83.771	osa-miR2118hosa-miR2118k	P	23.2064	19.8396	7.58696	68.5313	0	0	0	0	20.3488	24.2575	22.999	47.6185	0	0	0	21.0975
11_430_79(-)	CCAGTCCTTTCCTTGCCCAAT	--	11	26332827:26333197	83.771	osa-miR2118hosa-miR2118k	P	40.1868	65.4706	63.2247	0	9.05235	0	7.08979	9.90904	34.7127	22.6755	8.43296	5.29095	13.7903	8.7157	19.3917	21.0975
11_430_81(+)	TGGGCAAGGAAAGGACTGGTG	--	11	26332827:26333197	83.771	osa-miR2118hosa-miR2118k		96.2218	171.943	124.763	59.9649	72.4188	120.722	233.963	168.454	90.9713	81.7372	62.0972	95.2371	41.371	91.5148	96.9584	168.78
11_441_123(+)	TAGGCCATTTTGATTTTTGAA	--	11	26386719:26386963	28.852	osa-miR2118hosa-miR2118k	P	56.0351	47.615	58.1667	154.195	4.52618	0	0	49.5452	63.4405	60.1164	87.3961	116.401	0	0	0	10.5487
11_445_100(-)	GATGGATTGGCATGTATTGCA	--	11	26394569:26395065	122.41	osa-miR2118hosa-miR2118k	P	40.7528	33.066	21.9179	0	22.6309	34.4921	0	0	40.6977	34.2769	29.8987	5.29095	0	4.35785	0	0
11_445_123(+)	TTGCGGGATTCGTTTACACGC	--	11	26394569:26395065	122.41	osa-miR2118hosa-miR2118k	P	24.9045	33.7273	20.2319	34.2656	0	4.31152	7.08979	9.90904	22.1443	17.9294	18.3992	42.3276	6.89517	4.35785	9.69584	10.5487
11_445_142(-)	CATGTGATCTATGGAGGCGGC	--	11	26394569:26395065	122.41	osa-miR2118hosa-miR2118k		59.4311	65.4706	59.8527	34.2656	81.4712	86.2303	56.7183	39.6361	62.2435	51.679	69.7636	52.9095	68.9517	87.157	58.175	94.9387
11_445_165(+)	TGCAGGGCAACATCTTCCGGC	--	11	26394569:26395065	122.41	osa-miR2118hosa-miR2118k	P	17.5463	61.5027	67.4396	42.8321	13.5785	8.62303	21.2694	0	17.3564	24.7848	36.0317	31.7457	6.89517	13.0735	9.69584	0
11_445_184(-)	TGAAACGTACTGAAGAATGGC	--	11	26394569:26395065	122.41	osa-miR2118hosa-miR2118k	P	348.097	380.259	194.732	488.285	149.364	228.51	99.257	148.636	377.651	340.132	279.821	624.332	227.541	191.745	135.742	126.585
11_445_249(+)	TTCAACTCAGACAAAAGCGTC	--	11	26394569:26395065	122.41	osa-miR2118hosa-miR2118k	P	45.8469	31.082	16.8599	68.5313	13.5785	0	7.08979	0	33.5157	24.2575	34.4985	42.3276	6.89517	0	0	10.5487
11_445_375(+)	TTTGCAAGAATGCCACTCGAA	--	11	26394569:26395065	122.41	osa-miR2118hosa-miR2118k	P	24.3385	11.9038	10.9589	0	0	4.31152	0	9.90904	14.9624	22.1481	19.9324	15.8728	0	17.4314	0	0
11_445_394(-)	AATGCCACTAGAACTATCTTT	--	11	26394569:26395065	122.41	osa-miR2118hosa-miR2118k		9.05617	9.25848	18.5459	34.2656	49.7879	47.4267	0	39.6361	12.5684	20.5661	11.4995	21.1638	20.6855	30.5049	38.7834	0
11_445_79(-)	CAGTCGGATGATGTGGTCGTA	--	11	26394569:26395065	122.41	osa-miR2118hosa-miR2118k	P	111.504	241.382	163.541	51.3985	58.8403	90.5418	92.1672	59.4542	115.51	165.584	106.562	37.0366	62.0566	108.946	96.9584	42.195
11_445_81(+)	CGACCACATCATCCGACTGTG	--	11	26394569:26395065	122.41	osa-miR2118hosa-miR2118k		24.9045	39.0179	38.7778	42.8321	27.1571	25.8691	21.2694	0	25.7353	20.0388	15.3326	10.5819	55.1614	4.35785	19.3917	42.195
11_52_126(-)	CTAAATTTCTTCGACGTTCGG	--	11	7812948:7813633	111.041	osa-miR2118aosa-miR2118fosa-miR2118hosa-miR2118josa-miR2118kosa-miR2118m		27.1685	15.8717	12.6449	25.6992	49.7879	56.0497	14.1796	0	27.5308	26.3668	10.7329	42.3276	82.7421	47.9363	58.175	0
11_52_147(-)	ACATGGTGGAAAGCATGAGCT	--	11	7812948:7813633	111.041	osa-miR2118aosa-miR2118fosa-miR2118hosa-miR2118josa-miR2118kosa-miR2118m		77.5435	53.5669	66.5966	42.8321	321.359	219.887	375.759	79.2723	42.4932	50.6243	65.1638	79.3642	117.218	87.157	184.221	147.682
11_52_168(-)	TCAAGAGAAGGGGGAATAGGA	--	11	7812948:7813633	111.041	osa-miR2118aosa-miR2118fosa-miR2118hosa-miR2118josa-miR2118kosa-miR2118m		113.202	85.9716	79.2416	68.5313	49.7879	34.4921	99.257	69.3632	83.7893	63.8077	95.0624	68.7823	62.0566	65.3677	87.2626	10.5487
11_52_191(+)	TCTTGAACCCTCTCATTCTTT	--	11	7812948:7813633	111.041	osa-miR2118aosa-miR2118fosa-miR2118hosa-miR2118josa-miR2118kosa-miR2118m	P	22.6404	15.2104	11.8019	59.9649	4.52618	4.31152	0	0	19.7503	13.1834	19.9324	0	0	8.7157	29.0875	0
11_52_254(+)	AACTCGGAAAATAAGCTATGT	--	11	7812948:7813633	111.041	osa-miR2118aosa-miR2118fosa-miR2118hosa-miR2118josa-miR2118kosa-miR2118m		65.6572	35.0499	37.0918	145.629	72.4188	77.6073	35.4489	9.90904	57.4555	36.9136	48.2978	68.7823	62.0566	47.9363	67.8709	21.0975
11_52_294(-)	TGGTACACCGTGCAGTAGGAG	--	11	7812948:7813633	111.041	osa-miR2118aosa-miR2118fosa-miR2118hosa-miR2118josa-miR2118kosa-miR2118m		39.6208	37.6952	28.6618	51.3985	36.2094	17.2461	49.6285	49.5452	16.7579	25.8395	27.5988	15.8728	13.7903	39.2206	9.69584	10.5487
11_53_163(-)	TGATTTGTATGTGGAGAGTTT	--	11	7814781:7815109	32.173	osa-miR2118eosa-miR2118fosa-miR2118hosa-miR2118josa-miR2118kosa-miR2118losa-miR2118mosa-miR2118r		38.4887	19.1783	9.27295	34.2656	36.2094	25.8691	7.08979	39.6361	27.5308	23.2028	23.7656	10.5819	34.4759	17.4314	19.3917	10.5487
11_53_228(+)	CAAAGGGAATATGAAGGAGAA	--	11	7814781:7815109	32.173	osa-miR2118eosa-miR2118fosa-miR2118hosa-miR2118josa-miR2118kosa-miR2118losa-miR2118mosa-miR2118r		66.7893	68.1159	43.8358	0	95.0497	81.9188	99.257	29.7271	43.6902	55.8977	22.999	10.5819	96.5324	82.7991	58.175	84.39
11_53_79(-)	TTGTGGGGTGAAGATAATGTT	--	11	7814781:7815109	32.173	osa-miR2118eosa-miR2118fosa-miR2118hosa-miR2118josa-miR2118kosa-miR2118losa-miR2118mosa-miR2118r	P	121.692	109.118	63.2247	59.9649	9.05235	0	0	49.5452	104.737	83.8465	49.0645	95.2371	0	13.0735	9.69584	42.195
11_64_235(-)	CTTTCTTCGGTGCTTGGAGTT	--	11	9238473:9238885	106.746	osa-miR2118i		90.5617	109.118	145.838	34.2656	113.154	120.722	127.616	39.6361	71.8194	85.4285	56.7308	31.7457	96.5324	148.167	87.2626	10.5487
11_64_256(-)	TTGAGAGTTTTGAGGTAGAGA	--	11	9238473:9238885	106.746	osa-miR2118i	P	131.88	101.843	68.2826	34.2656	9.05235	0	21.2694	39.6361	101.744	88.5925	49.8311	58.2004	13.7903	21.7892	9.69584	21.0975
11_64_258(+)	TCTACCTCAAAACTCTCAACG	--	11	9238473:9238885	106.746	osa-miR2118i	P	49.8089	11.2424	10.1159	282.692	0	8.62303	0	0	62.2435	17.9294	16.8659	15.8728	6.89517	8.7157	9.69584	0
11_64_279(+)	CGGTTTACCATCAACAAGCTC	Os03g0638800	11	9238473:9238885	106.746	osa-miR2118i		13.5843	28.4367	22.7609	8.56641	27.1571	25.8691	14.1796	9.90904	17.9549	26.3668	6.13306	0	13.7903	30.5049	38.7834	10.5487
11_65_184(-)	TGGATGGAAATCCTTGCTGTT	Os02g0621100;Os01g0254100	11	9240038:9240513	87.227	osa-miR2118i	P	31.1306	27.7754	34.5628	59.9649	4.52618	0	7.08979	9.90904	57.4555	24.7848	29.132	31.7457	6.89517	4.35785	0	0
11_65_312(+)	CTTGCCGGTGTTGATATGTGC	--	11	9240038:9240513	87.227	osa-miR2118i		49.2429	41.0018	33.7198	17.1328	58.8403	38.8036	21.2694	39.6361	51.4706	58.5344	24.5322	47.6185	75.8469	61.0099	135.742	31.6462
11_68_163(-)	TCAAGAGAAATATGAGGGCTT	--	11	9292451:9292863	61.232	osa-miR2118fosa-miR2118josa-miR2118m	P	229.234	208.316	182.93	402.621	54.3141	38.8036	56.7183	79.2723	162.791	176.658	174.792	359.785	89.6372	213.535	96.9584	73.8412
11_68_247(-)	TAGAGTAAAACATGCATCGGC	--	11	9292451:9292863	61.232	osa-miR2118fosa-miR2118josa-miR2118m	P	76.4114	68.1159	60.6957	137.063	18.1047	8.62303	7.08979	9.90904	89.1758	68.0264	88.9294	42.3276	48.2662	39.2206	87.2626	10.5487
11_68_268(-)	CTGTCTGTCAAGCATAGTGTT	--	11	9292451:9292863	61.232	osa-miR2118fosa-miR2118josa-miR2118m	P	18.6784	13.8877	15.1739	8.56641	36.2094	30.1806	0	9.90904	12.5684	18.4568	21.4657	63.4914	20.6855	30.5049	19.3917	10.5487
11_92_123(+)	TATAGTTAGCATTCGTGTGGT	--	11	9835853:9836286	99.224	osa-miR2118dosa-miR2118o	P	44.7148	35.7113	26.9759	77.0977	9.05235	8.62303	14.1796	19.8181	37.7052	44.8236	53.6643	37.0366	6.89517	17.4314	9.69584	0
11_92_144(+)	CAGGCAAATATGATAGTACTT	Os02g0314300;Os12g0281300	11	9835853:9836286	99.224	osa-miR2118dosa-miR2118o		24.9045	17.1943	17.7029	25.6992	72.4188	38.8036	28.3591	39.6361	26.9323	20.5661	9.96622	10.5819	62.0566	21.7892	29.0875	21.0975
11_92_186(+)	CGCTTAGCTGCTGTCCATCTC	--	11	9835853:9836286	99.224	osa-miR2118dosa-miR2118o		28.8665	35.0499	39.6208	0	49.7879	47.4267	77.9876	9.90904	32.9172	23.2028	1.53326	0	41.371	52.2942	67.8709	21.0975
11_92_226(-)	CTTGAGACGATGAGAAGCCGT	Os01g0842400	11	9835853:9836286	99.224	osa-miR2118dosa-miR2118o		75.2794	86.6329	53.1087	34.2656	158.416	120.722	198.514	108.999	76.6074	63.8077	23.7656	26.4547	193.065	108.946	203.613	105.487
11_92_312(+)	ACGGATGTGAATGGACATGAC	--	11	9835853:9836286	99.224	osa-miR2118dosa-miR2118o		24.9045	17.1943	17.7029	51.3985	81.4712	25.8691	70.8979	49.5452	23.9398	23.2028	27.5988	5.29095	6.89517	39.2206	19.3917	10.5487
11_92_333(+)	ATGTTTCAACGTCTGTTCTCA	--	11	9835853:9836286	99.224	osa-miR2118dosa-miR2118o		18.6784	6.6132	4.21498	51.3985	67.8927	99.1649	21.2694	9.90904	16.7579	12.6561	22.2323	10.5819	82.7421	26.1471	67.8709	31.6462
12_145_142(-)	CGACTGGATGAAATTGTTTTT	--	12	14164726:14165096	88.589	osa-miR2118i		28.8665	24.4688	16.0169	17.1328	13.5785	12.9345	7.08979	19.8181	29.3263	26.8942	3.83316	10.5819	20.6855	21.7892	9.69584	21.0975
12_145_184(-)	TTCTCCACTCGGATTAGTGCT	Os06g0594700	12	14164726:14165096	88.589	osa-miR2118i	P	178.293	144.829	138.251	454.02	27.1571	12.9345	0	69.3632	211.867	146.072	188.592	333.33	20.6855	26.1471	48.4792	21.0975
12_145_228(+)	ATGAAATTGAACTGAACACTA	--	12	14164726:14165096	88.589	osa-miR2118i	P	22.6404	17.1943	7.58696	85.6641	18.1047	34.4921	42.5387	19.8181	29.3263	16.3474	13.7994	42.3276	20.6855	21.7892	29.0875	21.0975
12_145_247(-)	ACCGAGAGCATTAGTGCTGTA	Os04g0491200;Os08g0562200	12	14164726:14165096	88.589	osa-miR2118i		24.9045	9.25848	7.58696	17.1328	90.5235	64.6727	21.2694	49.5452	9.57592	15.8201	14.566	10.5819	34.4759	21.7892	19.3917	10.5487
12_145_270(+)	CTTTACGATTTCCTGGAGCTG	Os06g0677300	12	14164726:14165096	88.589	osa-miR2118i		30.5646	39.6792	36.2488	0	31.6832	21.5576	7.08979	9.90904	17.9549	29.5308	5.36643	0	48.2662	17.4314	19.3917	0
12_165_249(+)	TCAGACTAGGTCCACGATGGA	--	12	14602143:14602702	126.234	osa-miR2118dosa-miR2118o	P	40.1868	33.7273	21.0749	25.6992	0	0	7.08979	9.90904	17.3564	30.5855	29.132	37.0366	0	0	9.69584	31.6462
12_165_375(+)	CGTCGAATCGAGAGGGTGCTT	--	12	14602143:14602702	126.234	osa-miR2118dosa-miR2118o		71.3174	107.795	69.9686	8.56641	81.4712	38.8036	170.155	89.1813	59.251	70.1358	14.566	5.29095	55.1614	117.662	96.9584	73.8412
12_165_457(-)	TGAAAATATGCAATGGAGAGT	--	12	14602143:14602702	126.234	osa-miR2118dosa-miR2118o	P	245.083	195.751	236.039	316.957	31.6832	34.4921	56.7183	49.5452	272.914	291.09	386.383	238.093	27.5807	34.8628	87.2626	42.195
12_198_100(-)	CTATGAAACAACAAATTAGGC	--	12	15186959:15187539	177.71	osa-miR2118hosa-miR2118k	P	114.334	82.0036	64.9107	214.16	95.0497	47.4267	63.8081	69.3632	156.207	108.631	151.793	137.565	89.6372	39.2206	67.8709	94.9387
12_198_142(-)	GATGAAGTGACTCAGAACTCA	--	12	15186959:15187539	177.71	osa-miR2118hosa-miR2118k		93.9578	80.681	59.0097	42.8321	122.207	116.411	85.0774	19.8181	93.9638	70.1358	56.7308	21.1638	199.96	52.2942	48.4792	42.195
12_198_144(+)	AGTTCTGAGTCACTTCATCCT	--	12	15186959:15187539	177.71	osa-miR2118hosa-miR2118k		22.0744	19.8396	28.6618	51.3985	104.102	81.9188	28.3591	29.7271	24.5383	21.6208	32.1986	15.8728	62.0566	69.7256	48.4792	42.195
12_198_165(+)	CGTTGATGTTGAGATGACCTG	Os03g0326100;Os07g0672500	12	15186959:15187539	177.71	osa-miR2118hosa-miR2118k		36.7907	26.4528	19.3889	8.56641	58.8403	34.4921	14.1796	39.6361	26.9323	22.6755	4.59979	0	68.9517	39.2206	58.175	21.0975
12_198_184(-)	CTACAGGAATCCCTTCAGGCA	--	12	15186959:15187539	177.71	osa-miR2118hosa-miR2118k		41.3188	62.8254	59.8527	17.1328	49.7879	43.1152	77.9876	39.6361	40.0992	50.6243	29.132	0	75.8469	56.652	0	21.0975
12_198_205(-)	CAATAATCTTATGTCATGCTC	--	12	15186959:15187539	177.71	osa-miR2118hosa-miR2118k		45.2809	23.1462	27.8189	68.5313	49.7879	81.9188	35.4489	19.8181	48.4781	59.589	42.9314	26.4547	68.9517	13.0735	87.2626	10.5487
12_198_228(+)	TACACCGATTTACATGCCTGT	--	12	15186959:15187539	177.71	osa-miR2118hosa-miR2118k	P	189.048	150.781	187.988	479.719	31.6832	30.1806	21.2694	69.3632	229.224	242.575	299.753	280.42	27.5807	34.8628	29.0875	42.195
12_198_79(-)	AATAAACTGGTACCCTCGGTT	--	12	15186959:15187539	177.71	osa-miR2118hosa-miR2118k		24.3385	19.1783	29.5048	59.9649	40.7356	30.1806	49.6285	39.6361	19.1518	13.7108	16.0993	21.1638	34.4759	91.5148	164.829	21.0975
12_198_81(+)	CCGAGGGTACCAGTTTATTGC	--	12	15186959:15187539	177.71	osa-miR2118hosa-miR2118k		161.879	146.813	111.275	8.56641	108.628	73.2958	113.437	69.3632	108.926	93.3386	39.0983	10.5819	137.903	161.24	96.9584	42.195
12_214_374(-)	TTGAGCTACAGGATCTGCAAT	--	12	15323730:15324226	51.031	osa-miR2118hosa-miR2118k	P	22.6404	37.0339	29.5048	25.6992	0	0	0	0	13.1669	25.3122	22.999	74.0733	0	0	0	0
12_214_437(-)	CATTCAGGGATTCAGATTCTC	Os07g0108900	12	15323730:15324226	51.031	osa-miR2118hosa-miR2118k		35.0927	22.4849	26.9759	42.8321	81.4712	38.8036	35.4489	29.7271	44.2886	41.6596	19.1658	10.5819	20.6855	13.0735	38.7834	10.5487
12_235_165(+)	CTGAATATGGATTTTGAGTAT	--	12	15667897:15668414	102.267	osa-miR2118dosa-miR2118fosa-miR2118josa-miR2118mosa-miR2118o		28.8665	20.5009	17.7029	8.56641	90.5235	51.7382	70.8979	19.8181	23.9398	26.3668	15.3326	0	27.5807	8.7157	29.0875	73.8412
12_235_249(+)	CAGCATGTGTCTTGGTGTCTC	--	12	15667897:15668414	102.267	osa-miR2118dosa-miR2118fosa-miR2118josa-miR2118mosa-miR2118o		63.9592	31.082	30.3478	8.56641	85.9974	34.4921	63.8081	39.6361	22.7428	38.4956	6.89969	10.5819	68.9517	21.7892	29.0875	0
12_235_291(+)	CTCTAGGCCGCAGATCTTCGC	--	12	15667897:15668414	102.267	osa-miR2118dosa-miR2118fosa-miR2118josa-miR2118mosa-miR2118o		57.1671	57.5348	83.4566	8.56641	131.259	90.5418	127.616	39.6361	48.4781	50.6243	19.1658	0	89.6372	95.8727	29.0875	73.8412
12_235_331(-)	CTGATCGACATGGAAAATTCA	--	12	15667897:15668414	102.267	osa-miR2118dosa-miR2118fosa-miR2118josa-miR2118mosa-miR2118o		84.3356	83.9876	52.2657	42.8321	171.995	107.788	63.8081	19.8181	104.138	85.4285	45.9979	52.9095	144.799	78.4413	77.5667	94.9387
12_235_354(+)	CTTCTATCAATATAAGGTCGA	--	12	15667897:15668414	102.267	osa-miR2118dosa-miR2118fosa-miR2118josa-miR2118mosa-miR2118o		28.8665	15.2104	20.2319	17.1328	58.8403	34.4921	56.7183	29.7271	14.3639	21.0935	14.566	15.8728	117.218	52.2942	48.4792	10.5487
12_235_81(+)	CTTTTGGCAAACTTTGATTCT	Os04g0461400	12	15667897:15668414	102.267	osa-miR2118dosa-miR2118fosa-miR2118josa-miR2118mosa-miR2118o		20.9424	4.62924	6.74396	25.6992	31.6832	56.0497	0	9.90904	14.9624	13.1834	22.2323	5.29095	20.6855	21.7892	29.0875	0
12_250_100(-)	CTATGAGCCGGAGTGTATGAC	--	12	16310014:16310531	131.423	osa-miR2118d		345.267	504.587	413.911	256.992	285.149	232.822	432.477	198.181	339.945	422.924	285.954	259.257	275.807	549.089	630.23	305.914
12_250_165(+)	TGAGCATGTGAGCTTCTGGTA	--	12	16310014:16310531	131.423	osa-miR2118d	P	470.921	467.553	404.638	128.496	181.047	133.657	191.424	198.181	372.264	323.785	299.753	169.31	110.323	200.461	145.438	73.8412
12_250_249(+)	AATTGGTTGTATTGAAAAGAA	--	12	16310014:16310531	131.423	osa-miR2118d		34.5267	23.8075	16.8599	25.6992	54.3141	38.8036	14.1796	39.6361	34.7127	24.2575	21.4657	21.1638	89.6372	34.8628	38.7834	21.0975
12_250_291(+)	TTATAATATAGAGTAGAATGG	--	12	16310014:16310531	131.423	osa-miR2118d	P	260.365	156.733	131.507	137.063	13.5785	17.2461	7.08979	39.6361	266.929	305.855	267.555	206.347	6.89517	13.0735	9.69584	84.39
12_275_102(+)	TAACCGAATTTCTAGATTGTA	--	12	18041459:18042039	171.58	osa-miR2118a	P	559.219	238.075	295.048	830.942	27.1571	30.1806	14.1796	128.817	653.557	543.157	624.039	687.823	62.0566	30.5049	116.35	42.195
12_275_123(+)	GATGAACTTCTGAAGGGCGGA	Os01g0742400	12	18041459:18042039	171.58	osa-miR2118a		99.6179	103.827	64.0677	34.2656	76.945	43.1152	42.5387	59.4542	41.8947	62.7531	48.2978	47.6185	27.5807	17.4314	9.69584	42.195
12_275_144(+)	ACTAGAAATTGGCCAAGGCCT	--	12	18041459:18042039	171.58	osa-miR2118a	P	37.3567	27.1141	34.5628	25.6992	72.4188	68.9843	77.9876	49.5452	52.0691	25.3122	56.7308	21.1638	27.5807	4.35785	19.3917	10.5487
12_275_165(+)	TAGCCCCGTCCATGGAAGTTT	--	12	18041459:18042039	171.58	osa-miR2118a	P	43.5828	93.2461	72.4976	17.1328	4.52618	4.31152	0	19.8181	40.6977	25.3122	39.0983	26.4547	0	34.8628	19.3917	21.0975
12_275_184(-)	CTTCTATTGTGTAGGACCCAA	--	12	18041459:18042039	171.58	osa-miR2118a		125.088	99.8593	85.1425	59.9649	271.571	263.002	155.975	99.0904	112.517	106.522	62.0972	89.9461	248.226	156.883	193.917	94.9387
12_275_226(-)	TGCGCGACGACCCGGGGCCTG	Os07g0630800;Os01g0134850	12	18041459:18042039	171.58	osa-miR2118a		56.0351	119.038	110.432	34.2656	18.1047	43.1152	184.334	39.6361	49.6751	48.515	45.9979	31.7457	34.4759	87.157	38.7834	63.2925
12_275_291(+)	CGATGAACAACATTTGGTGAG	--	12	18041459:18042039	171.58	osa-miR2118a	P	44.1488	89.9395	57.3237	51.3985	22.6309	8.62303	21.2694	19.8181	28.7278	36.3862	23.7656	10.5819	20.6855	8.7157	0	10.5487
12_275_81(+)	TGAACTCTAAGCAACACGGAT	--	12	18041459:18042039	171.58	osa-miR2118a	P	245.083	128.957	93.5725	565.383	58.8403	56.0497	21.2694	69.3632	169.973	143.436	158.693	174.601	117.218	61.0099	96.9584	63.2925
12_280_121(-)	CATCATCAGATAGAGCATCTT	--	12	18066347:18066801	69.798	osa-miR2118a		82.6376	54.8895	23.6039	68.5313	126.733	137.969	35.4489	29.7271	74.2134	85.9559	44.4647	68.7823	117.218	135.093	67.8709	42.195
12_280_144(+)	CATTTGGTGAGAGCTAGACAA	--	12	18066347:18066801	69.798	osa-miR2118a		25.4705	15.8717	10.1159	0	45.2618	17.2461	28.3591	0	19.7503	17.9294	9.96622	5.29095	20.6855	0	38.7834	21.0975
12_280_165(+)	CAATTAATGTGATTGAATCCT	Os01g0674800	12	18066347:18066801	69.798	osa-miR2118a		183.953	71.4225	81.7706	68.5313	144.838	73.2958	77.9876	59.4542	126.283	118.123	69.7636	37.0366	55.1614	78.4413	48.4792	52.7437
12_280_352(-)	TATGGTGAACATATGTAGGCC	--	12	18066347:18066801	69.798	osa-miR2118a	P	47.5449	40.3405	29.5048	85.6641	4.52618	8.62303	0	19.8181	38.9022	31.6402	26.0655	42.3276	13.7903	0	0	10.5487
12_280_79(-)	CTCTTTGGCTTGGAGTTCCTC	Os12g0571300	12	18066347:18066801	69.798	osa-miR2118a		20.9424	21.8235	26.9759	8.56641	40.7356	38.8036	14.1796	29.7271	15.5609	20.0388	8.43296	10.5819	27.5807	39.2206	19.3917	21.0975
12_291_165(+)	AGAAATTCTAGGTGGTATGGC	--	12	18176443:18176918	73.177	osa-miR2118fosa-miR2118gosa-miR2118hosa-miR2118iosa-miR2118josa-miR2118kosa-miR2118losa-miR2118m		20.9424	22.4849	25.2899	34.2656	54.3141	60.3612	49.6285	39.6361	19.7503	24.7848	36.7984	31.7457	55.1614	69.7256	67.8709	21.0975
12_291_333(+)	TTGTGTGACGGAAGCCTGTGT	--	12	18176443:18176918	73.177	osa-miR2118fosa-miR2118gosa-miR2118hosa-miR2118iosa-miR2118josa-miR2118kosa-miR2118losa-miR2118m	P	75.2794	97.8753	77.5556	154.195	4.52618	4.31152	42.5387	39.6361	85.5848	68.0264	75.8966	148.147	20.6855	8.7157	38.7834	52.7437
12_292_102(+)	CTAGAAAGCAACTATGACTAC	--	12	18177736:18177980	25.534	osa-miR2118dosa-miR2118fosa-miR2118hosa-miR2118josa-miR2118kosa-miR2118m		114.9	128.296	104.531	265.559	303.254	534.628	226.873	158.545	205.284	159.256	86.6295	164.019	282.702	191.745	252.092	52.7437
12_292_121(-)	TGTGATCAAAAAATATGTGGT	--	12	18177736:18177980	25.534	osa-miR2118dosa-miR2118fosa-miR2118hosa-miR2118josa-miR2118kosa-miR2118m	P	79.8075	42.9858	32.8768	137.063	13.5785	30.1806	21.2694	19.8181	58.054	60.1164	95.8291	63.4914	20.6855	17.4314	19.3917	31.6462
12_293_102(+)	TCTAAGATGTCTGGCCTGTAT	--	12	18179322:18179608	40.94	osa-miR2118fosa-miR2118hosa-miR2118josa-miR2118kosa-miR2118m	P	136.409	115.731	117.176	188.461	90.5235	68.9843	49.6285	39.6361	146.631	103.885	144.894	169.31	89.6372	122.02	77.5667	52.7437
12_293_144(+)	TAGAAAAGTTGTCGAGGATGA	--	12	18179322:18179608	40.94	osa-miR2118fosa-miR2118hosa-miR2118josa-miR2118kosa-miR2118m		155.087	197.073	129.821	137.063	108.628	120.722	92.1672	128.817	168.177	206.716	111.928	100.528	165.484	122.02	77.5667	31.6462
12_293_184(-)	TTGTCTGTGGTCTTGTGCATG	--	12	18179322:18179608	40.94	osa-miR2118fosa-miR2118hosa-miR2118josa-miR2118kosa-miR2118m	P	93.3918	64.148	28.6618	25.6992	0	0	0	19.8181	63.4405	36.9136	16.0993	15.8728	6.89517	0	9.69584	10.5487
12_293_81(+)	AAAGATCTTGCTGGCAGACAT	Os02g0105200	12	18179322:18179608	40.94	osa-miR2118fosa-miR2118hosa-miR2118josa-miR2118kosa-miR2118m		50.941	56.8735	62.3817	94.2305	149.364	112.099	205.604	89.1813	35.3112	38.4956	52.8976	84.6552	186.17	239.682	271.484	116.036
12_299_100(-)	TCTATACTGATTTGGGAGATT	--	12	18264867:18265384	118.531	osa-miR2118cosa-miR2118fosa-miR2118josa-miR2118mosa-miR2118q	P	22.6404	14.549	20.2319	94.2305	9.05235	4.31152	0	9.90904	25.1368	26.8942	38.3316	37.0366	0	4.35785	9.69584	42.195
12_299_102(+)	TCTCCCAAATCAGTATAGATT	--	12	18264867:18265384	118.531	osa-miR2118cosa-miR2118fosa-miR2118josa-miR2118mosa-miR2118q	P	54.337	22.4849	26.1329	188.461	0	8.62303	0	0	57.4555	36.3862	57.4974	47.6185	6.89517	0	0	0
12_299_121(-)	ACAGATTCCGGAGATGAACAA	--	12	18264867:18265384	118.531	osa-miR2118cosa-miR2118fosa-miR2118josa-miR2118mosa-miR2118q		35.0927	24.4688	31.1908	102.797	108.628	198.33	63.8081	69.3632	39.5007	27.4215	36.7984	52.9095	158.589	117.662	184.221	52.7437
12_299_123(+)	GTTCATCTCCGGAATCTGTGT	--	12	18264867:18265384	118.531	osa-miR2118cosa-miR2118fosa-miR2118josa-miR2118mosa-miR2118q		37.3567	24.4688	12.6449	0	72.4188	17.2461	14.1796	9.90904	31.7202	24.2575	9.96622	5.29095	41.371	39.2206	9.69584	0
12_299_144(+)	TGACAGGGGTGACAGAATTTA	--	12	18264867:18265384	118.531	osa-miR2118cosa-miR2118fosa-miR2118josa-miR2118mosa-miR2118q		127.918	95.23	78.3986	51.3985	36.2094	99.1649	35.4489	49.5452	102.343	96.5026	75.13	58.2004	34.4759	74.0834	38.7834	42.195
12_299_186(+)	CATTGTCTAAATGACTCGTAC	--	12	18264867:18265384	118.531	osa-miR2118cosa-miR2118fosa-miR2118josa-miR2118mosa-miR2118q		32.2626	8.59716	8.42995	34.2656	27.1571	30.1806	14.1796	39.6361	25.1368	18.4568	14.566	37.0366	62.0566	34.8628	29.0875	21.0975
12_299_247(-)	TCTGAAGCTGCGAGAACATTG	--	12	18264867:18265384	118.531	osa-miR2118cosa-miR2118fosa-miR2118josa-miR2118mosa-miR2118q	P	73.5814	62.8254	42.1498	94.2305	40.7356	21.5576	14.1796	19.8181	79.0014	63.8077	69.7636	111.11	27.5807	69.7256	48.4792	21.0975
12_301_121(-)	GGGGTGATAGAGGCAGAGCTC	--	12	18274765:18275240	79.767	osa-miR2118cosa-miR2118q		48.6769	64.148	73.3406	0	67.8927	116.411	42.5387	0	55.6601	65.9171	55.9642	5.29095	124.113	108.946	58.175	52.7437
12_301_226(-)	TTAACACATCCTTGACCCTGC	--	12	18274765:18275240	79.767	osa-miR2118cosa-miR2118q	P	70.7513	52.9056	87.6715	179.895	4.52618	4.31152	21.2694	9.90904	41.2962	71.1904	68.9969	63.4914	34.4759	26.1471	58.175	42.195
12_301_270(+)	TGGAAAACGAGGATCACGGTT	--	12	18274765:18275240	79.767	osa-miR2118cosa-miR2118q	P	346.399	298.255	298.42	376.922	67.8927	56.0497	85.0774	69.3632	320.195	289.508	327.352	507.931	89.6372	126.378	106.654	126.585
12_301_291(+)	TCATCGATGGGCAGTTTTCTA	Os12g0104200;Os11g0104240	12	18274765:18275240	79.767	osa-miR2118cosa-miR2118q		26.0365	24.4688	23.6039	25.6992	9.05235	43.1152	0	9.90904	31.1218	24.2575	31.4319	10.5819	13.7903	30.5049	9.69584	21.0975
12_305_205(-)	TCTCTACTGGAGCTGAAGTTA	--	12	18281711:18282228	98.814	osa-miR2118fosa-miR2118hosa-miR2118josa-miR2118kosa-miR2118m	P	33.9606	35.0499	32.8768	42.8321	0	4.31152	7.08979	9.90904	37.7052	25.8395	25.2989	0	13.7903	8.7157	38.7834	10.5487
12_305_228(+)	TATATTGAGCTCTGATACCCA	--	12	18281711:18282228	98.814	osa-miR2118fosa-miR2118hosa-miR2118josa-miR2118kosa-miR2118m	P	17.5463	15.8717	18.5459	51.3985	0	0	0	9.90904	19.7503	25.3122	29.132	21.1638	13.7903	0	9.69584	0
12_305_247(-)	TTGTGTACCTACAAGTTCGTG	--	12	18281711:18282228	98.814	osa-miR2118fosa-miR2118hosa-miR2118josa-miR2118kosa-miR2118m	P	28.3005	17.8556	23.6039	102.797	0	4.31152	14.1796	0	32.3187	31.6402	38.3316	47.6185	0	13.0735	0	0
12_305_268(-)	AATAATATACAAGTGGGGGTC	--	12	18281711:18282228	98.814	osa-miR2118fosa-miR2118hosa-miR2118josa-miR2118kosa-miR2118m		14.7163	20.5009	21.0749	8.56641	27.1571	30.1806	56.7183	29.7271	17.9549	16.3474	20.6991	10.5819	55.1614	30.5049	19.3917	31.6462
12_305_352(-)	CATGGAGGCCGAGACATTCAT	--	12	18281711:18282228	98.814	osa-miR2118fosa-miR2118hosa-miR2118josa-miR2118kosa-miR2118m	P	13.0182	17.8556	20.2319	8.56641	4.52618	8.62303	28.3591	39.6361	15.5609	21.6208	4.59979	0	6.89517	4.35785	0	0
12_308_100(-)	CCAGATCAACAAAACATCCAA	--	12	18292611:18293086	150.261	osa-miR2118fosa-miR2118josa-miR2118m		31.6966	15.8717	17.7029	34.2656	36.2094	25.8691	14.1796	19.8181	26.9323	15.2928	16.0993	15.8728	41.371	13.0735	38.7834	10.5487
12_308_123(+)	CAAGGCAACCTGTGGAGGGCA	Os06g0221000	12	18292611:18293086	150.261	osa-miR2118fosa-miR2118josa-miR2118m		128.484	108.456	94.4155	25.6992	203.678	81.9188	106.347	49.5452	96.3577	90.7019	49.0645	5.29095	137.903	161.24	77.5667	73.8412
12_308_247(-)	TGTATGCCCCTGATTCCTTCA	--	12	18292611:18293086	150.261	osa-miR2118fosa-miR2118josa-miR2118m		63.9592	77.3744	82.6136	51.3985	58.8403	30.1806	85.0774	59.4542	42.4932	70.1358	61.3306	42.3276	41.371	191.745	87.2626	63.2925
12_308_270(+)	TGATAAAAGGCATATGTAGAA	--	12	18292611:18293086	150.261	osa-miR2118fosa-miR2118josa-miR2118m	P	434.13	368.355	331.297	753.844	63.3665	90.5418	56.7183	69.3632	456.053	466.166	454.613	1137.55	172.379	126.378	106.654	210.975
12_308_289(-)	TATGCAGTGAGCGGGCCCATT	--	12	18292611:18293086	150.261	osa-miR2118fosa-miR2118josa-miR2118m	P	46.9789	48.9377	39.6208	0	0	0	7.08979	0	26.3338	22.6755	17.6325	0	0	34.8628	0	10.5487
12_308_291(+)	TGGGCCCGCTCACTGCATATG	--	12	18292611:18293086	150.261	osa-miR2118fosa-miR2118josa-miR2118m	P	18.1123	21.1622	22.7609	17.1328	0	4.31152	0	9.90904	10.1744	15.8201	9.19959	10.5819	0	21.7892	9.69584	0
12_308_81(+)	TAAAACCTTGTAGTTTCAGTT	--	12	18292611:18293086	150.261	osa-miR2118fosa-miR2118josa-miR2118m	P	133.579	50.2603	49.7367	145.629	13.5785	0	7.08979	9.90904	158.601	115.487	154.093	68.7823	6.89517	4.35785	0	0
12_313_184(-)	AGAGAAAACACAGTGTCTGGA	--	12	18622516:18623075	145.882	osa-miR2118dosa-miR2118fosa-miR2118josa-miR2118m		78.6755	56.8735	52.2657	77.0977	248.94	344.921	219.783	89.1813	73.0164	73.2998	89.696	100.528	179.274	122.02	203.613	116.036
12_313_247(-)	TTCGTCTTTGAGCATTTGAGC	Os08g0170500	12	18622516:18623075	145.882	osa-miR2118dosa-miR2118fosa-miR2118josa-miR2118m	P	39.6208	35.0499	39.6208	17.1328	4.52618	12.9345	7.08979	0	34.7127	46.4056	52.8976	31.7457	0	8.7157	19.3917	0
12_313_249(+)	TCAAATGCTCAAAGACGAAAG	--	12	18622516:18623075	145.882	osa-miR2118dosa-miR2118fosa-miR2118josa-miR2118m	P	91.6937	56.2122	58.1667	188.461	22.6309	17.2461	7.08979	9.90904	74.2134	73.2998	88.9294	142.856	48.2662	8.7157	9.69584	21.0975
12_313_289(-)	CAACCATCTAGAACCCAAGAT	--	12	18622516:18623075	145.882	osa-miR2118dosa-miR2118fosa-miR2118josa-miR2118m		37.3567	23.8075	43.8358	8.56641	54.3141	30.1806	35.4489	0	17.9549	33.2222	14.566	0	75.8469	30.5049	29.0875	0
12_313_291(+)	CTTGGGTTCTAGATGGTTGAT	--	12	18622516:18623075	145.882	osa-miR2118dosa-miR2118fosa-miR2118josa-miR2118m		30.5646	47.615	47.2077	25.6992	31.6832	38.8036	77.9876	59.4542	20.3488	30.0582	16.8659	31.7457	34.4759	21.7892	48.4792	84.39
12_313_310(-)	TGCCAGAGAGGGCTTGTAGAT	--	12	18622516:18623075	145.882	osa-miR2118dosa-miR2118fosa-miR2118josa-miR2118m		33.3946	36.3726	56.4807	25.6992	140.311	172.461	106.347	79.2723	22.1443	26.3668	16.8659	21.1638	13.7903	26.1471	29.0875	21.0975
12_313_352(-)	CTTGAAACCACATGCTATGAT	--	12	18622516:18623075	145.882	osa-miR2118dosa-miR2118fosa-miR2118josa-miR2118m		20.3764	17.1943	25.2899	17.1328	54.3141	56.0497	28.3591	79.2723	21.5458	24.2575	21.4657	5.29095	0	26.1471	29.0875	0
12_313_373(-)	AGATGAACTAATGTGCACGAT	--	12	18622516:18623075	145.882	osa-miR2118dosa-miR2118fosa-miR2118josa-miR2118m		67.3553	47.615	37.9348	111.363	271.571	150.903	191.424	99.0904	57.4555	47.4603	98.129	132.274	151.694	209.177	310.267	126.585
12_313_415(-)	CTTCTTGGATTGGTTGACCAT	--	12	18622516:18623075	145.882	osa-miR2118dosa-miR2118fosa-miR2118josa-miR2118m		27.1685	16.533	16.8599	8.56641	104.102	56.0497	28.3591	39.6361	31.1218	22.6755	7.66632	5.29095	20.6855	13.0735	19.3917	21.0975
12_313_459(+)	CATACTAGGAGAATTCAGCTT	--	12	18622516:18623075	145.882	osa-miR2118dosa-miR2118fosa-miR2118josa-miR2118m		286.967	151.442	147.524	59.9649	991.233	758.827	375.759	208.09	239.997	239.411	62.0972	42.3276	903.268	287.618	319.963	147.682
12_313_79(-)	TGAGGAACACATTGTAGTATT	--	12	18622516:18623075	145.882	osa-miR2118dosa-miR2118fosa-miR2118josa-miR2118m	P	84.9016	83.9876	91.0435	179.895	9.05235	8.62303	21.2694	19.8181	86.7818	92.2839	84.3296	248.675	20.6855	8.7157	38.7834	10.5487
12_317_79(-)	ATAGGCGCCGGTTTTTCCAAC	--	12	18645930:18646195	30.143	osa-miR2118l		24.9045	27.1141	29.5048	25.6992	31.6832	8.62303	113.437	69.3632	16.7579	12.1287	16.0993	10.5819	117.218	100.231	77.5667	94.9387
12_322_163(-)	TGATGGTATAATTAAGATGGC	--	12	18699597:18700198	125.583	osa-miR2118l	P	28.8665	18.517	17.7029	42.8321	4.52618	30.1806	0	0	25.1368	29.5308	34.4985	74.0733	13.7903	26.1471	0	0
12_322_310(-)	GCGTTGTCAGCAATGTGGACT	--	12	18699597:18700198	125.583	osa-miR2118l	P	43.5828	15.8717	20.2319	0	13.5785	8.62303	0	0	26.9323	15.2928	19.1658	0	13.7903	8.7157	0	31.6462
12_322_373(-)	GGCACGGATGACAGGCAGGAC	--	12	18699597:18700198	125.583	osa-miR2118l		23.7725	19.1783	21.9179	0	45.2618	34.4921	0	9.90904	27.5308	23.2028	19.9324	0	89.6372	17.4314	19.3917	21.0975
12_322_417(+)	TTTCTCACAGGTACTAGTAGG	--	12	18699597:18700198	125.583	osa-miR2118l	P	200.368	138.216	105.374	385.488	4.52618	43.1152	7.08979	29.7271	184.935	163.474	179.392	428.567	34.4759	26.1471	29.0875	63.2925
12_322_457(-)	TCTATTGTCTACATTGCTCGG	--	12	18699597:18700198	125.583	osa-miR2118l	P	63.9592	46.9537	45.5218	94.2305	22.6309	17.2461	0	19.8181	54.4631	46.933	68.9969	164.019	34.4759	26.1471	19.3917	31.6462
12_322_501(+)	CGGAGCAGGAGTATTCTTTAT	--	12	18699597:18700198	125.583	osa-miR2118l		32.8286	35.0499	24.4469	0	36.2094	25.8691	42.5387	19.8181	32.9172	44.8236	9.19959	0	6.89517	4.35785	0	31.6462
12_324_310(-)	CTAGGAACAAAGTAAAAACAA	--	12	18703404:18703900	60.753	osa-miR2118d		22.0744	16.533	8.42995	34.2656	4.52618	17.2461	21.2694	19.8181	26.9323	28.4762	16.8659	0	27.5807	39.2206	19.3917	10.5487
12_324_394(-)	TATGGATATATTGCTCGTTGT	--	12	18703404:18703900	60.753	osa-miR2118d	P	101.882	80.0197	83.4566	256.992	9.05235	0	0	0	112.517	97.5573	96.5957	126.983	0	17.4314	19.3917	21.0975
12_350_100(-)	ATATCTGATAGCACTGTAGTA	--	12	19254670:19255145	114.425	osa-miR2118i	P	29.9986	23.8075	17.7029	68.5313	22.6309	30.1806	21.2694	29.7271	34.1142	15.2928	50.5977	52.9095	6.89517	8.7157	48.4792	21.0975
12_350_121(-)	TGAGGTTATCCATAGTGCACA	--	12	19254670:19255145	114.425	osa-miR2118i	P	86.0336	50.2603	81.7706	68.5313	13.5785	8.62303	14.1796	29.7271	62.2435	61.171	94.2958	58.2004	13.7903	17.4314	48.4792	21.0975
12_350_228(+)	TGCGATGGATTAATTCTGGGG	--	12	19254670:19255145	114.425	osa-miR2118i		50.941	58.1961	74.1836	25.6992	99.5759	94.8533	56.7183	19.8181	50.2736	68.0264	46.7646	79.3642	27.5807	69.7256	38.7834	84.39
12_350_249(+)	CAAGATTTGCATGTGAGAGTT	Os02g0555900	12	19254670:19255145	114.425	osa-miR2118i		69.0533	98.5366	80.9276	94.2305	36.2094	25.8691	49.6285	29.7271	50.8721	75.4091	59.0307	84.6552	41.371	52.2942	29.0875	10.5487
12_361_184(-)	CGATCTTATGTAGCCCTTCTA	--	12	19299890:19300407	74.067	osa-miR2118i		108.108	106.472	133.193	77.0977	203.678	215.576	127.616	79.2723	87.3803	145.545	71.2968	84.6552	206.855	191.745	203.613	126.585
12_361_354(+)	ATAGACTGATGATAGTTAGCT	--	12	19299890:19300407	74.067	osa-miR2118i		56.0351	80.0197	70.8116	68.5313	81.4712	68.9843	21.2694	39.6361	63.4405	67.4991	94.2958	137.565	68.9517	56.652	38.7834	73.8412
12_405_268(-)	CGAAATTCTGAAAATATCGTT	--	12	20911699:20912069	43.677	osa-miR2118a		69.0533	41.0018	46.3648	77.0977	90.5235	77.6073	28.3591	39.6361	48.4781	52.7337	34.4985	79.3642	96.5324	52.2942	48.4792	52.7437
12_414_259(-)	TCCCAGTGTCGTGGTACATAG	--	12	20939486:20940045	138.653	osa-miR2118dosa-miR2118fosa-miR2118hosa-miR2118josa-miR2118kosa-miR2118m	P	18.1123	20.5009	26.1329	8.56641	4.52618	8.62303	7.08979	9.90904	14.9624	15.8201	22.2323	21.1638	0	13.0735	19.3917	21.0975
12_414_322(-)	ATCTGACGAACAAATGCTCGC	--	12	20939486:20940045	138.653	osa-miR2118dosa-miR2118fosa-miR2118hosa-miR2118josa-miR2118kosa-miR2118m		117.73	36.3726	47.2077	85.6641	226.309	129.345	148.885	69.3632	85.5848	66.4444	73.5967	121.692	179.274	108.946	96.9584	147.682
12_414_429(+)	AATCTGACTGTCTGACTTGAT	--	12	20939486:20940045	138.653	osa-miR2118dosa-miR2118fosa-miR2118hosa-miR2118josa-miR2118kosa-miR2118m		39.6208	27.1141	29.5048	59.9649	85.9974	150.903	21.2694	39.6361	46.0841	40.6049	46.7646	74.0733	75.8469	69.7256	106.654	21.0975
12_414_448(-)	TTGGTACGAACATTTGTCAAT	--	12	20939486:20940045	138.653	osa-miR2118dosa-miR2118fosa-miR2118hosa-miR2118josa-miR2118kosa-miR2118m	P	53.771	29.0981	31.1908	145.629	4.52618	0	0	29.7271	72.4179	52.2063	53.6643	111.11	0	4.35785	0	21.0975
12_414_471(+)	TTGGTGATGGTGCACAAGAGA	--	12	20939486:20940045	138.653	osa-miR2118dosa-miR2118fosa-miR2118hosa-miR2118josa-miR2118kosa-miR2118m	P	61.6952	67.4546	56.4807	8.56641	9.05235	4.31152	14.1796	0	34.7127	56.425	59.7973	42.3276	0	30.5049	29.0875	31.6462
12_419_102(+)	TATAAACTGCAGCCCATTGGA	--	12	20951716:20952275	119.098	osa-miR2118p	P	262.063	203.025	160.169	299.824	27.1571	30.1806	7.08979	59.4542	213.064	222.536	193.958	216.929	27.5807	56.652	38.7834	63.2925
12_419_165(+)	CGCCGTGACCACTGGTACTGT	--	12	20951716:20952275	119.098	osa-miR2118p		42.4508	58.1961	37.9348	8.56641	27.1571	68.9843	35.4489	128.817	42.4932	31.6402	20.6991	0	124.113	161.24	116.35	168.78
12_419_184(-)	TACCTAAGAAGTGCAGACTAC	--	12	20951716:20952275	119.098	osa-miR2118p	P	20.9424	21.1622	27.8189	25.6992	4.52618	12.9345	0	0	15.5609	18.9841	22.999	5.29095	6.89517	13.0735	0	0
12_419_207(+)	TCAAACGGGCGGTTTGGTGTC	--	12	20951716:20952275	119.098	osa-miR2118p	P	47.5449	54.2282	26.1329	0	13.5785	0	0	9.90904	31.7202	28.4762	35.2651	5.29095	0	0	0	0
12_419_228(+)	TGGGTGTCTCTTGAGTCCACC	--	12	20951716:20952275	119.098	osa-miR2118p	P	24.3385	60.1801	73.3406	59.9649	9.05235	8.62303	21.2694	19.8181	29.9248	25.8395	32.9652	37.0366	41.371	30.5049	38.7834	10.5487
12_419_289(-)	TACCACCGGCGGTGCTGCTCT	Os05g0358900;Os01g0851600	12	20951716:20952275	119.098	osa-miR2118p	P	54.337	99.8593	80.0846	0	22.6309	12.9345	28.3591	49.5452	50.2736	54.843	36.0317	15.8728	6.89517	17.4314	9.69584	10.5487
12_419_310(-)	TATGACATGCTGATGGTCTCT	Os02g0154200;Os02g0154000	12	20951716:20952275	119.098	osa-miR2118p	P	64.5252	56.2122	75.8696	102.797	0	0	0	29.7271	50.8721	49.0423	45.2313	68.7823	0	4.35785	9.69584	21.0975
12_426_102(+)	TACAAATTGCAGGCAGTAGGA	--	12	20991752:20992374	145.985	osa-miR2118eosa-miR2118iosa-miR2118r	P	669.591	606.43	407.167	599.649	72.4188	129.345	70.8979	178.363	420.144	460.892	359.551	486.767	89.6372	113.304	106.654	200.426
12_426_123(+)	CATAGGATGTGTGTGGTCCGG	--	12	20991752:20992374	145.985	osa-miR2118eosa-miR2118iosa-miR2118r		27.7345	49.599	57.3237	0	54.3141	25.8691	42.5387	49.5452	22.1443	23.2028	12.2661	0	34.4759	47.9363	9.69584	0
12_426_186(+)	ACAAGGCCAGTGGATCGACCC	--	12	20991752:20992374	145.985	osa-miR2118eosa-miR2118iosa-miR2118r		64.5252	70.0999	85.9855	94.2305	230.835	112.099	219.783	128.817	41.2962	26.8942	32.1986	31.7457	89.6372	152.525	67.8709	42.195
12_426_205(-)	TTAGGGATAGGCATCGTCCGG	--	12	20991752:20992374	145.985	osa-miR2118eosa-miR2118iosa-miR2118r	P	41.8848	60.8414	29.5048	17.1328	0	4.31152	0	19.8181	25.1368	17.4021	12.2661	0	0	0	0	0
12_426_226(-)	TGACTGGTCTGTTATGTCTTA	Os06g0308300	12	20991752:20992374	145.985	osa-miR2118eosa-miR2118iosa-miR2118r	P	32.2626	16.533	11.8019	42.8321	4.52618	4.31152	0	0	22.1443	21.6208	23.7656	15.8728	0	17.4314	0	0
12_426_291(+)	CAGATCAAGGCAGATGACTCC	--	12	20991752:20992374	145.985	osa-miR2118eosa-miR2118iosa-miR2118r		56.6011	41.6631	40.4638	68.5313	113.154	129.345	113.437	19.8181	44.2886	36.9136	42.9314	42.3276	110.323	95.8727	96.9584	73.8412
12_426_331(-)	TCAGTTTGATTCTCGTGGAGT	Os01g0617700	12	20991752:20992374	145.985	osa-miR2118eosa-miR2118iosa-miR2118r	P	60.5631	56.8735	53.9517	77.0977	4.52618	12.9345	7.08979	29.7271	62.2435	49.0423	49.0645	31.7457	27.5807	13.0735	9.69584	21.0975
12_426_333(+)	TCCACGAGAATCAAACTGATG	--	12	20991752:20992374	145.985	osa-miR2118eosa-miR2118iosa-miR2118r	P	26.0365	16.533	19.3889	8.56641	9.05235	4.31152	0	0	13.1669	13.7108	23.7656	21.1638	6.89517	8.7157	0	0
12_437_1159(+)	TCAATCAGTCTTCGTGATGAC	--	12	21014600:21015075	115.772	osa-miR2118o	P	27.7345	35.7113	36.2488	68.5313	0	0	7.08979	0	38.9022	32.1675	44.4647	15.8728	6.89517	13.0735	0	0
12_437_1178(-)	GTTTGAGACAACCTAGCCGGT	--	12	21014600:21015075	115.772	osa-miR2118o		49.2429	18.517	30.3478	34.2656	54.3141	38.8036	70.8979	19.8181	37.7052	32.6949	22.999	5.29095	48.2662	74.0834	38.7834	42.195
12_437_1180(+)	CGGCTAGGTTGTCTCAAACGT	--	12	21014600:21015075	115.772	osa-miR2118o		160.747	142.184	122.234	17.1328	239.887	116.411	248.142	108.999	155.609	130.779	50.5977	10.5819	179.274	196.103	407.225	94.9387
12_437_1201(+)	ATAGACCTAATGGAAACTGCA	--	12	21014600:21015075	115.772	osa-miR2118o		38.4887	29.0981	17.7029	59.9649	81.4712	116.411	28.3591	39.6361	44.2886	34.8042	40.6315	58.2004	96.5324	52.2942	67.8709	31.6462
12_437_1241(-)	CAATCTGTGATGCTTCGTGTA	--	12	21014600:21015075	115.772	osa-miR2118o		27.7345	17.8556	15.1739	8.56641	40.7356	51.7382	14.1796	0	22.7428	26.8942	11.4995	10.5819	27.5807	43.5785	19.3917	21.0975
12_437_1348(+)	CATGGACTACCGTGAGAGTTA	--	12	21014600:21015075	115.772	osa-miR2118o		27.1685	15.2104	16.0169	0	67.8927	21.5576	21.2694	0	17.9549	24.7848	29.132	5.29095	27.5807	34.8628	29.0875	10.5487
12_437_1411(+)	TGATATTGTACGACGTAACAT	--	12	21014600:21015075	115.772	osa-miR2118o	P	19.8104	13.8877	20.2319	68.5313	9.05235	8.62303	0	0	35.9097	30.5855	39.8649	89.9461	0	17.4314	0	0
12_440_100(-)	ATCAGATTCCACCACGATGGC	Os12g0577733	12	21019810:21020264	85.033	osa-miR2118o		48.6769	17.8556	35.4058	102.797	149.364	228.51	120.526	19.8181	28.1293	25.8395	31.4319	47.6185	158.589	126.378	87.2626	116.036
12_440_123(+)	ATGGTCCAGAGTGCGCTCGCT	Os06g0330100	12	21019810:21020264	85.033	osa-miR2118o		34.5267	44.3084	107.903	162.762	140.311	94.8533	304.861	128.817	35.9097	37.4409	104.262	63.4914	96.5324	230.966	155.133	94.9387
12_440_165(+)	TGCAGCTGGGGCCTCCATCAC	Os06g0179050	12	21019810:21020264	85.033	osa-miR2118o		29.4326	56.8735	59.8527	8.56641	45.2618	38.8036	92.1672	39.6361	25.7353	22.6755	26.0655	5.29095	13.7903	52.2942	58.175	21.0975
12_440_79(-)	AATGAGAATGATGACCCGGTG	--	12	21019810:21020264	85.033	osa-miR2118o		236.592	376.291	542.046	291.258	457.144	461.332	708.979	208.09	195.708	298.473	275.221	333.33	710.203	1024.09	591.446	274.267
12_445_100(-)	CGACAATTCCATCGCTAAGGC	--	12	21060595:21061133	186.914	osa-miR2118dosa-miR2118fosa-miR2118hosa-miR2118josa-miR2118kosa-miR2118mosa-miR2118o		130.748	83.3263	85.9855	25.6992	221.783	172.461	99.257	39.6361	93.9638	73.2998	35.2651	10.5819	206.855	143.809	96.9584	21.0975
12_445_163(-)	CGAGAAGGAAACTGTCAAGGA	--	12	21060595:21061133	186.914	osa-miR2118dosa-miR2118fosa-miR2118hosa-miR2118josa-miR2118kosa-miR2118mosa-miR2118o		1480.68	1587.17	1026.77	85.6641	719.662	819.188	538.824	564.815	1041.38	1280.9	211.591	100.528	848.106	479.363	397.529	432.499
12_445_228(+)	GATGACTCCATGGGACGAGAA	--	12	21060595:21061133	186.914	osa-miR2118dosa-miR2118fosa-miR2118hosa-miR2118josa-miR2118kosa-miR2118mosa-miR2118o		362.813	251.963	397.894	34.2656	873.552	944.222	482.105	138.726	225.633	340.659	290.554	68.7823	986.01	631.888	465.4	137.134
12_445_249(+)	TGTGCCATCCGTGTTCATCGC	--	12	21060595:21061133	186.914	osa-miR2118dosa-miR2118fosa-miR2118hosa-miR2118josa-miR2118kosa-miR2118mosa-miR2118o	P	34.5267	40.3405	48.0507	25.6992	13.5785	17.2461	14.1796	0	23.9398	24.7848	39.0983	15.8728	27.5807	21.7892	0	10.5487
12_445_268(-)	CAGTTGGTTAAACGTGACGGC	--	12	21060595:21061133	186.914	osa-miR2118dosa-miR2118fosa-miR2118hosa-miR2118josa-miR2118kosa-miR2118mosa-miR2118o		96.2218	94.5687	100.316	77.0977	144.838	77.6073	120.526	148.636	67.63	80.6825	75.8966	63.4914	158.589	130.735	184.221	116.036
12_445_289(-)	CAGTGCCCGGAGAAGCGACAG	--	12	21060595:21061133	186.914	osa-miR2118dosa-miR2118fosa-miR2118hosa-miR2118josa-miR2118kosa-miR2118mosa-miR2118o		34.5267	39.0179	34.5628	0	27.1571	17.2461	35.4489	39.6361	25.7353	25.3122	6.13306	0	27.5807	26.1471	19.3917	21.0975
12_445_312(+)	TCAGCAAGGAATAGTTCAGGG	--	12	21060595:21061133	186.914	osa-miR2118dosa-miR2118fosa-miR2118hosa-miR2118josa-miR2118kosa-miR2118mosa-miR2118o	P	48.6769	35.0499	16.0169	8.56641	9.05235	4.31152	0	9.90904	31.7202	27.9488	28.3654	26.4547	0	0	0	10.5487
12_445_375(+)	TTCTTAAGAATGATCCTGTGC	Os11g0298400	12	21060595:21061133	186.914	osa-miR2118dosa-miR2118fosa-miR2118hosa-miR2118josa-miR2118kosa-miR2118mosa-miR2118o	P	39.0547	27.1141	15.1739	34.2656	9.05235	0	0	9.90904	43.6902	30.0582	44.4647	52.9095	6.89517	13.0735	0	0
12_445_81(+)	TCGATCCTTCATCGCCAAGGC	--	12	21060595:21061133	186.914	osa-miR2118dosa-miR2118fosa-miR2118hosa-miR2118josa-miR2118kosa-miR2118mosa-miR2118o	P	40.7528	66.7933	64.0677	77.0977	27.1571	17.2461	28.3591	19.8181	41.2962	37.9682	49.8311	21.1638	0	52.2942	19.3917	10.5487
12_446_142(-)	TGGTAATGCAACAACAACATC	Os03g0364000	12	21061652:21062127	94.764	osa-miR2118o	P	22.6404	10.5811	5.05797	34.2656	4.52618	0	0	0	22.1443	22.1481	30.6653	15.8728	0	4.35785	0	10.5487
12_446_205(-)	TCCATTGATATGCCTGCCACC	--	12	21061652:21062127	94.764	osa-miR2118o		40.7528	73.4065	64.9107	59.9649	85.9974	68.9843	21.2694	59.4542	50.2736	56.425	43.6981	26.4547	165.484	217.892	116.35	42.195
12_446_249(+)	TAACTGTCCTCCTTCTGTATA	--	12	21061652:21062127	94.764	osa-miR2118o	P	29.4326	38.3565	39.6208	8.56641	0	0	0	9.90904	33.5157	44.2963	48.2978	52.9095	6.89517	0	19.3917	0
12_446_79(-)	CACTCTGATGGCACACCAGTG	--	12	21061652:21062127	94.764	osa-miR2118o		142.069	165.33	139.937	34.2656	76.945	181.084	106.347	247.726	89.1758	100.194	81.263	15.8728	96.5324	139.451	106.654	105.487
12_448_163(-)	TAAGGCAAGCTGAATTATTAG	--	12	21063559:21064013	86.898	osa-miR2118o	P	122.258	64.148	53.1087	51.3985	0	4.31152	0	19.8181	105.934	116.541	111.162	153.438	6.89517	17.4314	0	31.6462
12_448_228(+)	TGGTGAAACTGAGTCAAGGCT	--	12	21063559:21064013	86.898	osa-miR2118o		277.345	367.694	353.215	351.223	221.783	219.887	241.053	317.089	261.542	302.164	289.787	481.476	158.589	318.123	242.396	189.877
12_448_310(-)	TGACACACCACCACCAATTGG	Os09g0297400	12	21063559:21064013	86.898	osa-miR2118o	P	44.7148	85.9716	102.002	17.1328	9.05235	8.62303	21.2694	39.6361	55.6601	53.7883	42.9314	26.4547	6.89517	0	0	0
12_448_81(+)	CATATAGATCCACACGCTGTC	--	12	21063559:21064013	86.898	osa-miR2118o		56.6011	50.9216	45.5218	137.063	108.628	103.476	63.8081	29.7271	49.6751	58.007	60.564	58.2004	62.0566	143.809	106.654	31.6462
12_458_123(+)	TGCTAGTTTGGTCAGGTTGCC	Os09g0252800	12	21117963:21118354	64.778	osa-miR2118o		11.8862	10.5811	16.8599	17.1328	9.05235	8.62303	21.2694	0	8.37893	4.21869	4.59979	0	20.6855	0	9.69584	0
12_458_81(+)	TATACAGAGCTCAGGACATTC	--	12	21117963:21118354	64.778	osa-miR2118o	P	7.35814	8.59716	4.21498	51.3985	0	0	0	0	5.98495	6.32804	9.19959	21.1638	0	0	9.69584	0
12_462_123(+)	CCTGTGGCAGAGAGAATGCAA	--	12	21129483:21129874	86.078	osa-miR2118eosa-miR2118r		16.4143	25.7915	10.1159	0	27.1571	34.4921	28.3591	29.7271	19.7503	16.8748	3.83316	0	48.2662	69.7256	87.2626	0
12_462_144(+)	ACAAAGGAAACCGTTGGGGCC	--	12	21129483:21129874	86.078	osa-miR2118eosa-miR2118r		367.907	851.78	1530.88	1499.12	1140.6	1133.93	1566.84	1080.08	439.894	585.871	796.531	1290.99	1537.62	1891.31	1085.93	738.412
12_462_165(+)	ATTGCAACATCTGTTTCCTCC	--	12	21129483:21129874	86.078	osa-miR2118eosa-miR2118r		32.8286	25.1301	34.5628	85.6641	85.9974	133.657	14.1796	9.90904	35.9097	45.3509	57.4974	68.7823	89.6372	108.946	29.0875	21.0975
12_462_289(-)	TAGTCGTACATATTAAATTCT	Os06g0716467	12	21129483:21129874	86.078	osa-miR2118eosa-miR2118r	P	20.3764	15.2104	16.8599	51.3985	4.52618	4.31152	0	19.8181	45.4856	37.4409	49.0645	47.6185	0	0	0	0
12_473_144(+)	GCACTGAGAGTTCTTGCTGGA	Os03g0113700	12	21168936:21169516	121.618	osa-miR2118o		115.466	67.4546	64.0677	42.8321	221.783	185.395	99.257	29.7271	60.448	76.4638	68.9969	21.1638	262.017	108.946	164.829	94.9387
12_473_163(-)	CGAGAATGTGAGTAACCACTC	--	12	21168936:21169516	121.618	osa-miR2118o		404.132	212.945	218.336	119.93	579.351	616.547	404.118	188.272	201.094	213.044	90.4626	63.4914	641.251	270.187	339.354	242.621
12_473_205(-)	TACTGAACCGAGCCTGGCTTC	--	12	21168936:21169516	121.618	osa-miR2118o	P	202.632	203.686	202.319	171.328	9.05235	4.31152	14.1796	49.5452	101.146	119.705	145.66	116.401	13.7903	39.2206	19.3917	63.2925
12_473_291(+)	AACGAAAATGTTGGGCATGTT	--	12	21168936:21169516	121.618	osa-miR2118o		36.7907	40.3405	29.5048	42.8321	99.5759	116.411	42.5387	69.3632	39.5007	34.2769	36.7984	58.2004	158.589	148.167	116.35	73.8412
12_473_81(+)	CATATCCGTCCTCACCCTGAC	--	12	21168936:21169516	121.618	osa-miR2118o		22.6404	39.6792	58.1667	25.6992	45.2618	51.7382	49.6285	39.6361	19.7503	23.7301	20.6991	0	68.9517	113.304	58.175	52.7437
12_480_121(-)	TATGAAATCTGCTCCTCTGAT	--	12	21175312:21175745	77.234	osa-miR2118o	P	55.4691	31.7433	36.2488	68.5313	0	8.62303	0	0	61.0465	46.4056	60.564	63.4914	13.7903	4.35785	0	31.6462
12_480_165(+)	CGAATGTTGTTGATGTTAGGT	--	12	21175312:21175745	77.234	osa-miR2118o	P	35.6587	25.1301	9.27295	17.1328	9.05235	12.9345	7.08979	9.90904	34.1142	13.1834	6.89969	10.5819	34.4759	26.1471	0	21.0975
12_480_207(+)	ACTGAAGAAATGGTTGAGCTC	--	12	21175312:21175745	77.234	osa-miR2118o		13.5843	17.1943	19.3889	8.56641	40.7356	30.1806	56.7183	9.90904	17.9549	17.9294	27.5988	47.6185	41.371	39.2206	96.9584	21.0975
12_480_268(-)	AAGAAAAGGAAAATTGGTGCT	Os07g0678700	12	21175312:21175745	77.234	osa-miR2118o		25.4705	31.082	19.3889	25.6992	36.2094	12.9345	35.4489	29.7271	17.3564	28.4762	24.5322	47.6185	0	30.5049	9.69584	31.6462
12_480_310(-)	CTTTTACAAGCATACAGACCT	--	12	21175312:21175745	77.234	osa-miR2118o	P	13.0182	11.9038	11.8019	17.1328	22.6309	17.2461	7.08979	9.90904	14.3639	18.4568	14.566	0	6.89517	8.7157	0	0
12_480_333(+)	AATTTTGTGTTGGTCCTTGCT	--	12	21175312:21175745	77.234	osa-miR2118o	P	20.3764	17.8556	14.3309	0	0	8.62303	7.08979	0	16.1594	25.3122	19.1658	10.5819	6.89517	17.4314	19.3917	10.5487
12_480_81(+)	CTTGATCGTTCTGACCCTCAC	--	12	21175312:21175745	77.234	osa-miR2118o		41.3188	39.0179	50.5797	8.56641	63.3665	43.1152	77.9876	39.6361	40.0992	41.1323	25.2989	37.0366	55.1614	26.1471	116.35	0
12_513_121(-)	TCCACTGCAATGTTCTTCCTC	--	12	21784478:21785079	91.374	osa-miR2118d	P	16.9803	22.4849	32.8768	8.56641	4.52618	4.31152	7.08979	0	21.5458	13.1834	27.5988	21.1638	13.7903	0	29.0875	21.0975
12_513_226(-)	TTGTTTTCTCTGTTAATTGTG	--	12	21784478:21785079	91.374	osa-miR2118d	P	20.3764	7.93584	9.27295	8.56641	0	0	0	0	25.1368	23.2028	29.8987	26.4547	0	0	0	0
12_513_268(-)	CATGATCGAATTGCTCTACAA	--	12	21784478:21785079	91.374	osa-miR2118d		14.1503	11.9038	13.4879	8.56641	4.52618	43.1152	21.2694	19.8181	15.5609	19.5115	14.566	0	0	13.0735	9.69584	31.6462
12_513_79(-)	TACTGTTAAGATCTGCATCTG	Os01g0136900	12	21784478:21785079	91.374	osa-miR2118d	P	19.2444	25.7915	16.8599	34.2656	0	4.31152	0	0	20.3488	11.0741	16.0993	0	0	0	0	0
12_516_180(+)	ATGGCCACTCAAGGATGATGA	Os02g0775400	12	21792189:21792496	53.943	osa-miR2118aosa-miR2118dosa-miR2118fosa-miR2118josa-miR2118m		89.9957	99.8593	122.234	171.328	366.62	258.691	198.514	118.908	93.9638	83.8465	79.7298	190.474	241.331	248.397	329.659	189.877
12_516_199(-)	TAGTATGGGGGGTTCTTATTC	--	12	21792189:21792496	53.943	osa-miR2118aosa-miR2118dosa-miR2118fosa-miR2118josa-miR2118m	P	29.4326	15.2104	21.0749	25.6992	4.52618	0	0	0	17.9549	23.2028	24.5322	15.8728	0	8.7157	0	10.5487
12_516_304(-)	TTTCTGCTAGTGATTCAGCCT	--	12	21792189:21792496	53.943	osa-miR2118aosa-miR2118dosa-miR2118fosa-miR2118josa-miR2118m	P	184.519	173.927	149.21	265.559	4.52618	12.9345	7.08979	9.90904	156.806	145.545	197.025	253.966	20.6855	21.7892	0	0
12_563_102(+)	CCAAATTCAAATGACTAGCAG	Os03g0663700	12	22016801:22017486	150.907	osa-miR2118g		49.8089	25.7915	17.7029	25.6992	85.9974	103.476	77.9876	9.90904	22.7428	42.1869	13.7994	21.1638	68.9517	52.2942	9.69584	21.0975
12_563_121(-)	CATCGAAAATGCTGCTAGCCT	--	12	22016801:22017486	150.907	osa-miR2118g		1083.91	937.09	925.609	197.027	2100.15	1970.36	999.66	604.451	967.168	1008.79	258.355	153.438	2730.49	1926.17	1386.51	622.376
12_563_142(-)	CGTTCCATTGCAGCATCAGAA	--	12	22016801:22017486	150.907	osa-miR2118g		28.8665	27.7754	22.7609	8.56641	99.5759	86.2303	21.2694	19.8181	22.1443	22.6755	9.19959	5.29095	62.0566	52.2942	67.8709	21.0975
12_563_184(-)	TAGACTACATAGCAAGAGGCA	--	12	22016801:22017486	150.907	osa-miR2118g		28.3005	15.2104	16.0169	34.2656	36.2094	8.62303	14.1796	0	16.1594	17.4021	26.8321	42.3276	27.5807	21.7892	19.3917	21.0975
12_563_205(-)	TGCTGTGTTTGCTCCGTTGTT	--	12	22016801:22017486	150.907	osa-miR2118g		45.8469	49.599	46.3648	34.2656	58.8403	56.0497	77.9876	19.8181	55.6601	44.8236	50.5977	74.0733	68.9517	65.3677	77.5667	42.195
12_563_207(+)	CAACGGAGCAAACACAGCACA	--	12	22016801:22017486	150.907	osa-miR2118g	P	22.0744	14.549	7.58696	17.1328	9.05235	0	0	0	10.1744	17.9294	8.43296	0	0	0	0	0
12_563_228(+)	AGGGCTCGGAGAATTTAACTA	--	12	22016801:22017486	150.907	osa-miR2118g		27.7345	30.4207	20.2319	0	40.7356	56.0497	14.1796	39.6361	26.9323	28.4762	26.0655	26.4547	20.6855	13.0735	19.3917	21.0975
12_563_457(-)	TGCTGATAGAACCAATTTTCT	--	12	22016801:22017486	150.907	osa-miR2118g	P	56.6011	47.615	49.7367	68.5313	54.3141	30.1806	7.08979	0	78.4029	93.8659	127.261	201.056	6.89517	21.7892	9.69584	21.0975
12_584_100(-)	TACTAGTTTAGGCTTAGATGA	--	12	22071283:22071695	97.487	osa-miR2118l	P	67.3553	29.7594	21.9179	42.8321	22.6309	8.62303	7.08979	29.7271	53.2661	65.3897	91.9959	21.1638	55.1614	13.0735	48.4792	0
12_584_123(+)	CATGTAGATTTAGAGAAGTCG	--	12	22071283:22071695	97.487	osa-miR2118l		50.375	23.1462	23.6039	8.56641	67.8927	30.1806	35.4489	49.5452	37.7052	34.2769	22.999	15.8728	13.7903	8.7157	29.0875	31.6462
12_584_165(+)	ATTTCACTGTTTAGGGCATGT	--	12	22071283:22071695	97.487	osa-miR2118l		48.6769	33.066	34.5628	94.2305	144.838	129.345	70.8979	39.6361	56.2586	45.8783	61.3306	47.6185	110.323	126.378	106.654	21.0975
12_584_205(-)	CCTTTGATGATATAGAGCTCA	--	12	22071283:22071695	97.487	osa-miR2118l		26.6025	20.5009	13.4879	59.9649	63.3665	73.2958	21.2694	69.3632	17.3564	18.4568	22.999	63.4914	96.5324	43.5785	29.0875	73.8412
12_584_226(-)	TCAACTGCGGTAAGATAATAG	--	12	22071283:22071695	97.487	osa-miR2118l	P	35.6587	18.517	11.8019	42.8321	4.52618	4.31152	7.08979	19.8181	26.3338	25.3122	29.8987	37.0366	13.7903	17.4314	19.3917	0
12_584_247(-)	TTTGGTACATTAATGGTTGTC	--	12	22071283:22071695	97.487	osa-miR2118l	P	29.4326	18.517	10.9589	17.1328	0	0	0	0	29.3263	25.3122	28.3654	21.1638	0	4.35785	0	0
12_584_81(+)	CACCGTGAGTTTGAGAATCTC	--	12	22071283:22071695	97.487	osa-miR2118l		204.896	346.532	402.109	119.93	353.042	444.086	283.591	178.363	259.148	224.645	106.562	116.401	372.339	427.069	261.788	189.877
12_595_142(-)	CTGCCTTGCCCATGTGTTCTC	--	12	22108426:22108922	133.949	osa-miR2118bosa-miR2118n		68.4873	82.0036	77.5556	8.56641	108.628	94.8533	283.591	118.908	43.0917	55.8977	27.5988	21.1638	103.428	200.461	67.8709	42.195
12_595_165(+)	CTATCTTGGTAGAAGTGGACC	--	12	22108426:22108922	133.949	osa-miR2118bosa-miR2118n	P	44.7148	37.0339	23.6039	0	9.05235	0	7.08979	19.8181	25.1368	33.2222	5.36643	0	0	8.7157	19.3917	10.5487
12_595_205(-)	ATTAGAGGATGCAATGTGGGA	--	12	22108426:22108922	133.949	osa-miR2118bosa-miR2118n		129.616	158.055	168.599	325.524	407.356	379.413	389.938	277.453	102.343	129.725	160.226	259.257	372.339	422.711	281.179	158.231
12_595_310(-)	TGGAAGAGAACATTCATGTTT	Os11g0435500	12	22108426:22108922	133.949	osa-miR2118bosa-miR2118n	P	73.0154	43.6471	28.6618	111.363	40.7356	34.4921	14.1796	49.5452	62.2435	62.7531	86.6295	63.4914	41.371	13.0735	58.175	31.6462
12_595_79(-)	GAGAAAGCCTAGAGTCCTGCA	--	12	22108426:22108922	133.949	osa-miR2118bosa-miR2118n		22.0744	11.2424	16.0169	8.56641	22.6309	17.2461	21.2694	19.8181	10.7729	14.7654	12.2661	0	6.89517	8.7157	9.69584	0
12_595_81(+)	CAGGACTCTAGGCTTTCTCTG	--	12	22108426:22108922	133.949	osa-miR2118bosa-miR2118n		91.1277	55.5509	45.5218	17.1328	153.89	60.3612	113.437	19.8181	87.3803	55.3703	19.9324	10.5819	68.9517	43.5785	106.654	42.195
12_598_102(+)	TTGAATTCAAACAGGAGTGTG	--	12	22114817:22115271	86.873	osa-miR2118cosa-miR2118q	P	73.5814	54.8895	37.9348	68.5313	4.52618	0	0	9.90904	46.6826	49.5696	52.8976	116.401	0	0	9.69584	10.5487
12_598_207(+)	TTGATAAGGGCATTCTCACCT	Os07g0281000;Os06g0170500	12	22114817:22115271	86.873	osa-miR2118cosa-miR2118q	P	39.0547	41.0018	42.1498	68.5313	0	4.31152	0	9.90904	33.5157	44.8236	42.1648	31.7457	0	0	29.0875	0
12_598_228(+)	TTGGTGAAGCTGCTCTAGACT	--	12	22114817:22115271	86.873	osa-miR2118cosa-miR2118q	P	158.483	189.799	214.964	299.824	0	17.2461	14.1796	49.5452	142.442	126.561	152.56	206.347	20.6855	52.2942	67.8709	42.195
12_598_268(-)	TGGTTTGGTTGATTGCACTCA	Os07g0121000	12	22114817:22115271	86.873	osa-miR2118cosa-miR2118q		35.6587	20.5009	22.7609	17.1328	9.05235	38.8036	7.08979	9.90904	32.3187	20.0388	27.5988	58.2004	34.4759	13.0735	29.0875	0
12_598_291(+)	TCGGAAGGAAAAATCAGAGAG	--	12	22114817:22115271	86.873	osa-miR2118cosa-miR2118q	P	100.184	117.715	89.3575	137.063	31.6832	0	14.1796	9.90904	92.1683	99.1393	64.3971	179.892	13.7903	8.7157	48.4792	31.6462
12_598_81(+)	CAAATGATAGATGACCAACTT	--	12	22114817:22115271	86.873	osa-miR2118cosa-miR2118q		59.9971	37.6952	21.9179	51.3985	49.7879	34.4921	14.1796	19.8181	39.5007	43.2416	35.2651	15.8728	20.6855	34.8628	48.4792	31.6462
12_630_142(-)	GAGATTACAGATTAGAAACTG	--	12	24252451:24252905	156.504	osa-miR2118d		338.474	142.184	171.128	59.9649	294.202	254.379	106.347	69.3632	210.67	126.033	126.494	31.7457	165.484	47.9363	58.175	84.39
12_630_186(+)	CTGAATCCTGATCGATACCTT	--	12	24252451:24252905	156.504	osa-miR2118d		86.5996	53.5669	66.5966	51.3985	276.097	250.068	141.796	158.545	74.2134	90.7019	40.6315	21.1638	172.379	126.378	48.4792	42.195
12_630_228(+)	AATGCGATAAATTGGTGCCTA	--	12	24252451:24252905	156.504	osa-miR2118d		27.7345	21.1622	18.5459	34.2656	108.628	90.5418	92.1672	29.7271	16.7579	22.6755	22.2323	31.7457	55.1614	56.652	48.4792	42.195
12_630_249(+)	ATCTCTAATCAGTTTTCTGTT	Os04g0354200	12	24252451:24252905	156.504	osa-miR2118d		27.1685	15.2104	33.7198	59.9649	113.154	116.411	99.257	19.8181	37.7052	33.2222	58.2641	10.5819	103.428	34.8628	38.7834	10.5487
12_630_270(+)	TGCTTCGTACGGCCCATCTAA	--	12	24252451:24252905	156.504	osa-miR2118d		19.8104	19.8396	13.4879	8.56641	36.2094	38.8036	35.4489	39.6361	24.5383	14.7654	16.8659	0	34.4759	34.8628	48.4792	21.0975
12_630_291(+)	TAGTGTACTAAATCAGCTGTA	--	12	24252451:24252905	156.504	osa-miR2118d	P	69.6193	22.4849	25.2899	111.363	0	8.62303	0	19.8181	75.4104	35.8589	56.7308	63.4914	6.89517	0	0	10.5487
12_630_81(+)	CTCGGAGTTAAGCTGTTGCCT	--	12	24252451:24252905	156.504	osa-miR2118d		2639.87	3106.88	3123.3	693.879	5861.4	4677.99	4551.64	2001.63	2244.96	2340.32	589.54	513.222	7102.03	3996.15	3761.99	1814.38
12_631_121(-)	TGAAGCACAGTGGACGGGGAA	--	12	24254334:24254956	114.528	osa-miR2118dosa-miR2118hosa-miR2118k	P	181.123	241.382	196.418	119.93	27.1571	30.1806	7.08979	19.8181	146.631	155.037	122.661	148.147	68.9517	174.314	87.2626	84.39
12_631_186(+)	TCTTGGTTTGGTGCTAGCAAC	--	12	24254334:24254956	114.528	osa-miR2118dosa-miR2118hosa-miR2118k		41.3188	36.3726	17.7029	51.3985	40.7356	34.4921	35.4489	9.90904	26.3338	24.7848	33.7318	68.7823	20.6855	21.7892	9.69584	52.7437
12_631_226(-)	CAGAAACTGGTTGGCTAGCTT	--	12	24254334:24254956	114.528	osa-miR2118dosa-miR2118hosa-miR2118k		62.2612	90.6008	79.2416	17.1328	90.5235	38.8036	92.1672	39.6361	55.0616	71.1904	20.6991	5.29095	62.0566	34.8628	67.8709	31.6462
12_631_249(+)	TCTTGCAGGCTCAGGGTTTCA	--	12	24254334:24254956	114.528	osa-miR2118dosa-miR2118hosa-miR2118k	P	30.5646	47.615	57.3237	17.1328	22.6309	8.62303	14.1796	0	22.1443	37.4409	26.0655	15.8728	0	8.7157	9.69584	10.5487
12_631_268(-)	ATTTCGCTGGTCTGAACTCTG	--	12	24254334:24254956	114.528	osa-miR2118dosa-miR2118hosa-miR2118k		18.1123	13.8877	20.2319	68.5313	45.2618	34.4921	28.3591	19.8181	25.7353	22.1481	16.8659	26.4547	186.17	108.946	193.917	10.5487
12_631_289(-)	TCATATTCATATCCACTCGCC	Os01g0232500	12	24254334:24254956	114.528	osa-miR2118dosa-miR2118hosa-miR2118k	P	55.4691	39.0179	40.4638	77.0977	9.05235	25.8691	7.08979	19.8181	59.251	69.6084	79.7298	137.565	6.89517	8.7157	0	10.5487
12_633_100(-)	TGGAGTCTGAAACTTGTTTGA	--	12	24256249:24256787	123.017	osa-miR2118dosa-miR2118o		88.2977	52.2443	56.4807	68.5313	58.8403	107.788	21.2694	49.5452	85.5848	76.4638	103.495	121.692	82.7421	43.5785	29.0875	31.6462
12_633_121(-)	TTGCATGCCAAACAAGTCCAT	--	12	24256249:24256787	123.017	osa-miR2118dosa-miR2118o	P	39.0547	27.7754	36.2488	128.496	0	4.31152	0	0	43.0917	46.4056	69.7636	116.401	20.6855	0	0	21.0975
12_633_142(-)	TAGCATCAAATGATCAAGGGG	--	12	24256249:24256787	123.017	osa-miR2118dosa-miR2118o	P	89.4297	62.8254	54.7947	25.6992	40.7356	43.1152	21.2694	29.7271	68.827	69.6084	75.8966	52.9095	75.8469	8.7157	48.4792	52.7437
12_633_184(-)	AACACTGAAGAACTCTGCAAG	--	12	24256249:24256787	123.017	osa-miR2118dosa-miR2118o	P	26.6025	19.1783	20.2319	94.2305	31.6832	34.4921	14.1796	0	20.3488	15.2928	17.6325	52.9095	137.903	61.0099	116.35	21.0975
12_633_79(-)	TGCTTGAGAGGAAGAATGGTT	--	12	24256249:24256787	123.017	osa-miR2118dosa-miR2118o		175.463	184.508	154.268	179.895	271.571	280.249	326.13	277.453	152.616	197.751	162.526	253.966	317.178	326.839	203.613	232.072
12_645_121(-)	CCACTGCACCAGAGTTCTGAA	Os04g0100300	12	24280740:24281299	114.124	osa-miR2118dosa-miR2118fosa-miR2118hosa-miR2118josa-miR2118kosa-miR2118mosa-miR2118o		885.807	900.056	985.462	633.914	1833.1	1746.16	1765.36	703.541	820.537	750.927	451.547	640.205	3923.35	2261.72	2317.31	1160.36
12_645_123(+)	CAGAACTCTGGTGCAGTGGCA	Os03g0321900	12	24280740:24281299	114.124	osa-miR2118dosa-miR2118fosa-miR2118hosa-miR2118josa-miR2118kosa-miR2118mosa-miR2118o		40.1868	39.6792	32.8768	17.1328	40.7356	56.0497	42.5387	29.7271	42.4932	36.3862	32.9652	0	20.6855	104.588	38.7834	31.6462
12_645_142(-)	TGCCAAAACATGTCCACTGTG	--	12	24280740:24281299	114.124	osa-miR2118dosa-miR2118fosa-miR2118hosa-miR2118josa-miR2118kosa-miR2118mosa-miR2118o	P	83.2036	76.7131	72.4976	145.629	4.52618	8.62303	14.1796	19.8181	84.3878	80.1552	91.9959	74.0733	41.371	43.5785	0	31.6462
12_645_165(+)	CGACACATGTTTCTGCATCTC	Os07g0568000	12	24280740:24281299	114.124	osa-miR2118dosa-miR2118fosa-miR2118hosa-miR2118josa-miR2118kosa-miR2118mosa-miR2118o		22.6404	13.2264	5.90097	34.2656	67.8927	30.1806	21.2694	0	20.9473	22.6755	19.1658	5.29095	41.371	0	29.0875	0
12_645_184(-)	CAACCTTGAAGAAGCCTACGA	--	12	24280740:24281299	114.124	osa-miR2118dosa-miR2118fosa-miR2118hosa-miR2118josa-miR2118kosa-miR2118mosa-miR2118o		22.6404	17.1943	12.6449	0	40.7356	12.9345	14.1796	9.90904	13.7654	20.5661	4.59979	0	13.7903	17.4314	48.4792	31.6462
12_645_226(-)	TTGAGGATATAGACCAGATTG	--	12	24280740:24281299	114.124	osa-miR2118dosa-miR2118fosa-miR2118hosa-miR2118josa-miR2118kosa-miR2118mosa-miR2118o	P	24.3385	15.2104	16.0169	25.6992	0	4.31152	0	9.90904	20.9473	28.4762	31.4319	42.3276	0	0	9.69584	0
12_645_289(-)	TACCAGCGTCTAAGAAGATCC	--	12	24280740:24281299	114.124	osa-miR2118dosa-miR2118fosa-miR2118hosa-miR2118josa-miR2118kosa-miR2118mosa-miR2118o		96.7878	55.5509	55.6377	85.6641	99.5759	112.099	49.6285	29.7271	67.63	63.2804	89.696	95.2371	75.8469	82.7991	135.742	31.6462
12_645_81(+)	AACCGTTGTTTCACTTCTGCT	--	12	24280740:24281299	114.124	osa-miR2118dosa-miR2118fosa-miR2118hosa-miR2118josa-miR2118kosa-miR2118mosa-miR2118o		26.0365	15.2104	17.7029	102.797	54.3141	38.8036	42.5387	9.90904	19.7503	24.2575	54.4309	31.7457	20.6855	26.1471	9.69584	31.6462
12_655_205(-)	TGTACAACAGAATTCTTGAAC	Os04g0584800	12	24295043:24295392	82.929	osa-miR2118dosa-miR2118o	P	274.515	190.46	332.983	745.278	22.6309	34.4921	21.2694	79.2723	344.733	268.414	381.783	910.043	75.8469	87.157	29.0875	94.9387
12_655_207(+)	TCAAGAATTCTGTTGTACACG	Os07g0242400	12	24295043:24295392	82.929	osa-miR2118dosa-miR2118o	P	318.664	259.899	212.435	736.711	54.3141	43.1152	14.1796	39.6361	427.326	271.051	344.985	804.224	34.4759	30.5049	48.4792	31.6462
12_655_81(+)	CCTGATGAAATGGAGTAGCTG	--	12	24295043:24295392	82.929	osa-miR2118dosa-miR2118o		35.0927	27.7754	24.4469	0	63.3665	21.5576	21.2694	0	23.9398	26.8942	14.566	5.29095	48.2662	30.5049	19.3917	0
12_657_100(-)	CTAGTCTCAGCGGTCAGGATT	--	12	24298218:24298714	109.112	osa-miR2118dosa-miR2118o	P	74.7134	124.989	125.606	25.6992	36.2094	25.8691	14.1796	39.6361	53.2661	80.1552	41.3982	15.8728	27.5807	100.231	19.3917	42.195
12_657_102(+)	TCCTGACCGCTGAGACTAGTT	--	12	24298218:24298714	109.112	osa-miR2118dosa-miR2118o		164.143	306.852	359.959	197.027	171.995	146.592	184.334	178.363	177.155	232.028	243.789	433.858	151.694	400.922	223.004	221.524
12_657_121(-)	CAGTGAGAAGAAATGTGGCAA	--	12	24298218:24298714	109.112	osa-miR2118dosa-miR2118o		29.9986	31.7433	19.3889	0	18.1047	25.8691	49.6285	49.5452	22.1443	23.2028	4.59979	0	27.5807	56.652	38.7834	42.195
12_657_228(+)	CCATGTAGGCTTCAGAATCAT	--	12	24298218:24298714	109.112	osa-miR2118dosa-miR2118o		45.8469	39.0179	45.5218	42.8321	99.5759	129.345	63.8081	29.7271	47.2811	55.3703	22.2323	15.8728	41.371	39.2206	29.0875	52.7437
12_657_270(+)	CAACGGTATCCTCTAGCTCTC	--	12	24298218:24298714	109.112	osa-miR2118dosa-miR2118o		34.5267	62.164	59.8527	8.56641	49.7879	21.5576	85.0774	19.8181	40.0992	49.0423	19.1658	10.5819	34.4759	39.2206	58.175	52.7437
12_657_291(+)	TTGTATGGCATGGAAGATGAT	--	12	24298218:24298714	109.112	osa-miR2118dosa-miR2118o	P	161.313	187.153	127.292	205.594	4.52618	8.62303	0	59.4542	137.055	195.115	203.158	370.366	6.89517	8.7157	29.0875	42.195
12_657_333(+)	TGGTGACTGTTGGTTCTTTCT	--	12	24298218:24298714	109.112	osa-miR2118dosa-miR2118o	P	35.0927	33.066	22.7609	42.8321	0	0	14.1796	9.90904	40.6977	25.8395	38.3316	121.692	0	4.35785	0	10.5487
12_657_354(+)	CCTTTTGCCAAACTGAAACTT	Os08g0175300	12	24298218:24298714	109.112	osa-miR2118dosa-miR2118o		77.5435	56.8735	71.6546	94.2305	208.204	237.133	42.5387	59.4542	87.3803	90.1746	59.7973	95.2371	193.065	95.8727	155.133	73.8412
12_660_142(-)	CGGTTGTAGCGACACAAGCTC	--	12	24302621:24303117	92.959	osa-miR2118o		40.1868	19.1783	21.0749	8.56641	72.4188	77.6073	42.5387	29.7271	47.8796	28.4762	9.19959	10.5819	124.113	39.2206	106.654	42.195
12_660_186(+)	TCCAACCTGATGAGCAACAAT	--	12	24302621:24303117	92.959	osa-miR2118o	P	23.2064	13.8877	11.8019	119.93	18.1047	25.8691	14.1796	9.90904	26.9323	21.0935	28.3654	10.5819	13.7903	30.5049	48.4792	0
12_661_102(+)	ACGGCTACAAAGAAGACTGAT	--	12	24303744:24304114	72.658	osa-miR2118o		43.0168	34.3886	37.0918	34.2656	171.995	129.345	120.526	59.4542	44.8871	45.8783	65.9304	95.2371	165.484	91.5148	232.7	73.8412
12_661_226(-)	TGTGATTATCCATTGCTCTAA	--	12	24303744:24304114	72.658	osa-miR2118o	P	31.1306	25.1301	22.7609	77.0977	4.52618	12.9345	7.08979	9.90904	42.4932	40.6049	62.0972	79.3642	27.5807	17.4314	9.69584	10.5487
12_661_79(-)	CGAGAGTTCTTTGTGATGCCT	--	12	24303744:24304114	72.658	osa-miR2118o		134.711	118.376	123.077	51.3985	158.416	185.395	99.257	49.5452	131.07	116.014	52.131	95.2371	262.017	139.451	67.8709	42.195
12_664_100(-)	TTTGCTGTGCAGAGGTTGCCT	Os03g0173500	12	24307301:24307692	54.556	osa-miR2118d	P	237.158	228.155	259.643	171.328	9.05235	8.62303	28.3591	39.6361	216.057	175.076	177.092	185.183	34.4759	34.8628	38.7834	94.9387
12_664_247(-)	TTTGTCTGGGGAGTGAAATGC	Os04g0284600	12	24307301:24307692	54.556	osa-miR2118d	P	92.8258	119.699	71.6546	94.2305	13.5785	12.9345	0	9.90904	101.146	132.361	85.0962	47.6185	13.7903	17.4314	38.7834	0
12_664_79(-)	ATTGGCCCATTTGAACTGGTG	--	12	24307301:24307692	54.556	osa-miR2118d		16.9803	25.7915	41.3068	25.6992	22.6309	12.9345	7.08979	0	11.9699	14.7654	24.5322	21.1638	34.4759	17.4314	19.3917	0
12_665_101(-)	TGAATGTACAAGCTTAGGGCC	--	12	24310567:24311063	110.064	osa-miR2118d	P	69.6193	60.1801	60.6957	85.6641	13.5785	17.2461	14.1796	29.7271	65.8345	55.8977	50.5977	121.692	6.89517	21.7892	38.7834	10.5487
12_665_166(+)	TGAAATTGGCGGCTTCCCGAT	--	12	24310567:24311063	110.064	osa-miR2118d	P	26.0365	23.8075	17.7029	8.56641	9.05235	0	0	9.90904	12.5684	10.0194	10.7329	0	0	17.4314	9.69584	0
12_665_187(+)	TCATTCAAAAGAAAAGAACTT	--	12	24310567:24311063	110.064	osa-miR2118d	P	23.2064	9.25848	12.6449	94.2305	4.52618	0	0	0	23.3413	27.9488	23.7656	5.29095	6.89517	4.35785	9.69584	0
12_665_271(+)	TGCATCGGCATGTCAAGCTCC	Os10g0372800	12	24310567:24311063	110.064	osa-miR2118d	P	50.941	93.2461	57.3237	128.496	0	17.2461	49.6285	19.8181	49.0766	50.097	39.8649	68.7823	20.6855	34.8628	19.3917	10.5487
12_665_292(+)	TGTCGTAGTAAAGGTTTGGGG	--	12	24310567:24311063	110.064	osa-miR2118d	P	33.9606	27.7754	15.1739	0	4.52618	4.31152	7.08979	19.8181	26.9323	17.9294	9.19959	0	0	0	9.69584	0
12_665_374(-)	ATGGCCACTGAAATTCTCTTC	--	12	24310567:24311063	110.064	osa-miR2118d		131.314	180.54	284.089	188.461	353.042	573.432	361.579	198.181	129.873	190.896	203.924	449.731	655.041	845.423	572.055	453.596
12_671_102(+)	CAGTGACCAGACATGCCACCA	--	12	24317099:24317511	111.121	osa-miR2118dosa-miR2118o		66.2233	115.731	107.06	17.1328	85.9974	38.8036	141.796	59.4542	99.3502	70.1358	30.6653	15.8728	82.7421	148.167	126.046	0
12_671_123(+)	CGACCCTCCCTTGGGCAACTG	Os03g0163600	12	24317099:24317511	111.121	osa-miR2118dosa-miR2118o		28.3005	41.0018	53.1087	0	27.1571	8.62303	63.8081	29.7271	17.3564	33.2222	22.999	5.29095	13.7903	0	48.4792	21.0975
12_671_165(+)	TGGTCGACAAAATTTGTTTCT	--	12	24317099:24317511	111.121	osa-miR2118dosa-miR2118o	P	91.1277	31.7433	28.6618	308.391	13.5785	8.62303	7.08979	39.6361	111.919	70.6631	84.3296	201.056	27.5807	13.0735	29.0875	21.0975
12_671_186(+)	TGATTTTGCTTTCTACTACTA	--	12	24317099:24317511	111.121	osa-miR2118dosa-miR2118o	P	29.4326	21.1622	28.6618	77.0977	0	0	0	19.8181	51.4706	66.9717	60.564	42.3276	6.89517	4.35785	0	0
12_671_249(+)	ATTCAGTTACTAAGAACACGT	--	12	24317099:24317511	111.121	osa-miR2118dosa-miR2118o		54.903	21.1622	32.0338	154.195	99.5759	107.788	63.8081	39.6361	69.4255	52.7337	69.7636	100.528	103.428	82.7991	174.525	63.2925
12_671_289(-)	TGTTTTTTTATGGGGAGTGAA	--	12	24317099:24317511	111.121	osa-miR2118dosa-miR2118o	P	29.4326	21.8235	12.6449	34.2656	0	0	0	9.90904	13.1669	29.5308	21.4657	15.8728	0	8.7157	0	10.5487
12_674_123(+)	TTGGTTGCTACCCTGAACTCC	--	12	24323330:24323700	72.138	osa-miR2118l	P	101.882	79.3584	96.1015	231.293	9.05235	0	0	0	79.0014	51.679	91.2293	95.2371	0	4.35785	9.69584	31.6462
12_674_144(+)	ATGCCGAAGAAGAAATGATCT	--	12	24323330:24323700	72.138	osa-miR2118l		104.146	83.9876	82.6136	128.496	199.152	258.691	49.6285	108.999	74.2134	82.2645	73.5967	216.929	151.694	91.5148	203.613	84.39
12_674_207(+)	TTGAAGATGTATGCGTTTTGG	--	12	24323330:24323700	72.138	osa-miR2118l	P	76.9775	60.8414	27.8189	102.797	4.52618	4.31152	28.3591	19.8181	60.448	87.5379	83.5629	111.11	0	4.35785	0	10.5487
12_674_228(+)	TTGTGACCTAAGCTTGAGAGT	Os05g0557800	12	24323330:24323700	72.138	osa-miR2118l	P	215.65	148.136	121.391	265.559	22.6309	8.62303	7.08979	79.2723	158.601	175.076	201.624	328.039	27.5807	8.7157	29.0875	21.0975
12_675_102(+)	CTTCAAAGAGAAGATGTGGCA	--	12	24324207:24324808	173.263	osa-miR2118cosa-miR2118posa-miR2118q		27.7345	27.1141	18.5459	25.6992	13.5785	0	7.08979	19.8181	16.7579	20.0388	22.2323	21.1638	0	21.7892	9.69584	10.5487
12_675_249(+)	TCCAGCGATCGAGTCGACGGT	--	12	24324207:24324808	173.263	osa-miR2118cosa-miR2118posa-miR2118q	P	35.6587	31.082	38.7778	68.5313	0	21.5576	14.1796	0	38.9022	30.0582	26.0655	42.3276	20.6855	30.5049	19.3917	21.0975
12_675_268(-)	TCGAGGGCTCCATTCCGCTAC	--	12	24324207:24324808	173.263	osa-miR2118cosa-miR2118posa-miR2118q	P	70.1853	152.104	144.152	68.5313	18.1047	4.31152	21.2694	19.8181	61.645	68.0264	71.2968	126.983	20.6855	39.2206	38.7834	10.5487
12_675_375(+)	TTTCCACAGGTGCTCTGCTAG	--	12	24324207:24324808	173.263	osa-miR2118cosa-miR2118posa-miR2118q	P	145.465	212.284	191.36	59.9649	27.1571	8.62303	7.08979	29.7271	143.04	151.873	171.726	137.565	13.7903	39.2206	38.7834	52.7437
12_675_415(-)	CGAACTACATACATGGATGGA	--	12	24324207:24324808	173.263	osa-miR2118cosa-miR2118posa-miR2118q		107.542	85.9716	76.7126	17.1328	122.207	146.592	77.9876	59.4542	52.6676	85.4285	85.8628	84.6552	68.9517	113.304	67.8709	73.8412
12_675_417(+)	CATCCATGTATGTAGTTCGAG	--	12	24324207:24324808	173.263	osa-miR2118cosa-miR2118posa-miR2118q		20.3764	9.25848	13.4879	17.1328	40.7356	73.2958	7.08979	0	17.9549	19.5115	21.4657	21.1638	6.89517	26.1471	58.175	52.7437
12_675_436(-)	GTGCCAAACTGAAAGAGAGCT	--	12	24324207:24324808	173.263	osa-miR2118cosa-miR2118posa-miR2118q		83.2036	48.2763	42.9928	0	54.3141	38.8036	7.08979	0	67.63	51.679	48.2978	21.1638	68.9517	34.8628	38.7834	21.0975
12_675_459(+)	TGGGATGATACGAGACCTCGG	--	12	24324207:24324808	173.263	osa-miR2118cosa-miR2118posa-miR2118q		42.4508	74.7291	58.1667	25.6992	149.364	133.657	99.257	89.1813	34.7127	57.4797	48.2978	42.3276	55.1614	108.946	58.175	137.134
12_679_100(-)	CAAATTGAAGTCGCTGAGGCA	--	12	24337714:24338147	64.483	osa-miR2118eosa-miR2118r		43.5828	61.5027	44.6788	8.56641	76.945	47.4267	77.9876	49.5452	47.2811	60.6437	16.0993	21.1638	41.371	43.5785	77.5667	31.6462
12_679_142(-)	ATCCACCACGGAGTGCTGCCT	Os02g0679700	12	24337714:24338147	64.483	osa-miR2118eosa-miR2118r		63.3932	44.3084	75.0266	77.0977	140.311	116.411	155.975	168.454	41.2962	34.2769	42.9314	26.4547	220.646	252.755	116.35	63.2925
12_679_184(-)	TTTGCAGCCACTGAAGATTAC	--	12	24337714:24338147	64.483	osa-miR2118eosa-miR2118r	P	35.0927	26.4528	17.7029	68.5313	0	4.31152	0	9.90904	38.3037	17.4021	22.2323	63.4914	0	26.1471	9.69584	0
12_679_291(+)	TGGTTTCACGCTGCTTCGACT	--	12	24337714:24338147	64.483	osa-miR2118eosa-miR2118r	P	37.3567	31.7433	33.7198	51.3985	13.5785	17.2461	7.08979	19.8181	19.1518	35.3316	46.7646	26.4547	0	4.35785	9.69584	0
12_679_312(+)	TGCATGTTTTGTGTAGTATCT	Os11g0271100	12	24337714:24338147	64.483	osa-miR2118eosa-miR2118r	P	28.8665	13.8877	15.1739	102.797	4.52618	17.2461	0	19.8181	24.5383	23.2028	44.4647	42.3276	6.89517	17.4314	19.3917	21.0975
12_679_81(+)	TTTTGAATTCAAGTTGTTGTG	Os03g0402000	12	24337714:24338147	64.483	osa-miR2118eosa-miR2118r	P	15.8483	15.2104	17.7029	0	4.52618	0	0	19.8181	19.1518	25.8395	15.3326	21.1638	0	4.35785	0	0
12_681_123(+)	TTGTTTCTGGTTGGCCTTCCT	--	12	24343514:24343947	62.098	osa-miR2118o	P	255.271	300.9	318.652	419.754	13.5785	17.2461	14.1796	79.2723	235.209	211.989	236.123	238.093	20.6855	26.1471	48.4792	21.0975
12_681_81(+)	TGAGTCCATCCACAACGGGAA	--	12	24343514:24343947	62.098	osa-miR2118o	P	32.2626	39.0179	48.8937	77.0977	18.1047	4.31152	7.08979	9.90904	36.5082	30.5855	33.7318	15.8728	41.371	30.5049	0	31.6462
12_689_102(+)	CGAGGGAAGAATATGACTGTG	Os05g0480400;Os01g0971900	12	24358136:24358674	174.496	osa-miR2118dosa-miR2118fosa-miR2118josa-miR2118mosa-miR2118o		323.192	374.307	209.906	137.063	221.783	314.741	269.412	208.09	249.573	286.871	107.329	158.728	241.331	222.25	203.613	253.17
12_689_142(-)	CCATATCAGCACTGCGATTGC	--	12	24358136:24358674	174.496	osa-miR2118dosa-miR2118fosa-miR2118josa-miR2118mosa-miR2118o		46.4129	31.7433	32.8768	8.56641	67.8927	51.7382	35.4489	39.6361	42.4932	31.1129	36.7984	0	34.4759	0	19.3917	21.0975
12_689_144(+)	AATCGCAGTGCTGATATGGCC	--	12	24358136:24358674	174.496	osa-miR2118dosa-miR2118fosa-miR2118josa-miR2118mosa-miR2118o		76.9775	62.8254	79.2416	128.496	357.568	185.395	205.604	108.999	71.8194	58.007	100.429	52.9095	186.17	191.745	164.829	116.036
12_689_165(+)	GCTTAGGGGTAAAGATCTGGC	--	12	24358136:24358674	174.496	osa-miR2118dosa-miR2118fosa-miR2118josa-miR2118mosa-miR2118o		23.7725	15.2104	18.5459	17.1328	22.6309	17.2461	7.08979	0	26.9323	22.6755	19.9324	0	6.89517	26.1471	0	10.5487
12_689_184(-)	TGGAACATTAGATCTCTCAGC	--	12	24358136:24358674	174.496	osa-miR2118dosa-miR2118fosa-miR2118josa-miR2118mosa-miR2118o	P	56.0351	29.0981	25.2899	188.461	45.2618	43.1152	35.4489	19.8181	47.8796	29.5308	41.3982	111.11	75.8469	82.7991	48.4792	52.7437
12_689_207(+)	CATGCAGCTGGCTGTGGGCGT	--	12	24358136:24358674	174.496	osa-miR2118dosa-miR2118fosa-miR2118josa-miR2118mosa-miR2118o		22.6404	31.082	15.1739	0	9.05235	17.2461	7.08979	19.8181	14.3639	16.3474	6.13306	0	20.6855	17.4314	29.0875	52.7437
12_689_228(+)	TGGCAGAAGTACTGGACTTAG	--	12	24358136:24358674	174.496	osa-miR2118dosa-miR2118fosa-miR2118josa-miR2118mosa-miR2118o		117.73	126.973	115.49	179.895	85.9974	107.788	49.6285	99.0904	126.881	81.7372	74.3634	116.401	248.226	139.451	242.396	42.195
12_689_249(+)	CGGGCGCTAGGGCTTCAGCTC	Os10g0516701	12	24358136:24358674	174.496	osa-miR2118dosa-miR2118fosa-miR2118josa-miR2118mosa-miR2118o		69.6193	126.312	78.3986	0	104.102	94.8533	92.1672	89.1813	102.941	66.9717	25.2989	0	6.89517	30.5049	67.8709	84.39
12_689_291(+)	CATCAGCATCTAGAAGTCCTC	Os10g0426600	12	24358136:24358674	174.496	osa-miR2118dosa-miR2118fosa-miR2118josa-miR2118mosa-miR2118o		34.5267	21.1622	22.7609	68.5313	76.945	43.1152	7.08979	19.8181	44.2886	26.3668	15.3326	15.8728	144.799	95.8727	77.5667	31.6462
12_689_331(-)	TAAATAAGTTCAGAGCTCTAT	Os01g0887100	12	24358136:24358674	174.496	osa-miR2118dosa-miR2118fosa-miR2118josa-miR2118mosa-miR2118o	P	86.0336	33.7273	59.8527	188.461	0	0	0	29.7271	86.1833	68.0264	79.7298	195.765	0	0	0	10.5487
12_694_142(-)	CACTTAGTGGCTTTGCTCTGG	--	12	24373350:24373741	35.026	osa-miR2118eosa-miR2118r		76.9775	118.376	126.449	34.2656	113.154	73.2958	106.347	118.908	70.0239	79.1005	36.7984	15.8728	62.0566	47.9363	77.5667	84.39
12_697_121(-)	TCCAAAATTCGTAAAACTCTC	--	12	24377418:24377830	97.66	osa-miR2118a	P	41.8848	10.5811	17.7029	111.363	31.6832	43.1152	7.08979	9.90904	79.0014	58.007	62.8639	105.819	48.2662	17.4314	38.7834	10.5487
12_697_144(+)	GCTCGGTATAAGCCATGGAAC	--	12	24377418:24377830	97.66	osa-miR2118a		59.9971	23.8075	17.7029	0	45.2618	64.6727	7.08979	9.90904	61.0465	20.0388	16.0993	0	55.1614	4.35785	9.69584	0
12_697_165(+)	CCAAGGGAAACATCATGAGGA	--	12	24377418:24377830	97.66	osa-miR2118a		86.0336	41.0018	40.4638	8.56641	95.0497	81.9188	92.1672	59.4542	58.054	45.3509	42.9314	5.29095	110.323	196.103	77.5667	31.6462
12_697_184(-)	TACTGCACTCTGGGGTAACTC	--	12	24377418:24377830	97.66	osa-miR2118a	P	83.7696	86.6329	73.3406	119.93	13.5785	4.31152	7.08979	19.8181	70.6224	67.4991	76.6632	58.2004	27.5807	4.35785	9.69584	10.5487
12_697_228(+)	TGTGGTCTAGTGGCGACTTGA	--	12	24377418:24377830	97.66	osa-miR2118a		36.7907	52.9056	33.7198	42.8321	63.3665	56.0497	35.4489	9.90904	38.9022	37.9682	42.9314	58.2004	55.1614	39.2206	87.2626	31.6462
12_704_144(+)	ATTGAAGACCTCAAATTTGAA	--	12	24387866:24388383	156.962	osa-miR2118bosa-miR2118cosa-miR2118dosa-miR2118nosa-miR2118posa-miR2118q		27.7345	15.8717	18.5459	25.6992	40.7356	38.8036	14.1796	19.8181	38.9022	43.2416	43.6981	42.3276	27.5807	4.35785	9.69584	10.5487
12_704_163(-)	GACCCAGCCAATTCATCACTT	--	12	24387866:24388383	156.962	osa-miR2118bosa-miR2118cosa-miR2118dosa-miR2118nosa-miR2118posa-miR2118q		27.1685	23.1462	25.2899	0	31.6832	120.722	21.2694	0	31.1218	29.0035	13.7994	0	34.4759	26.1471	67.8709	10.5487
12_704_186(+)	TTGAGTACGGATGTTGAGTAT	--	12	24387866:24388383	156.962	osa-miR2118bosa-miR2118cosa-miR2118dosa-miR2118nosa-miR2118posa-miR2118q	P	318.098	263.205	182.93	402.621	0	17.2461	21.2694	148.636	313.013	283.707	252.989	518.513	20.6855	34.8628	96.9584	84.39
12_704_226(-)	CTAGTAAGACATAATTTGCCA	--	12	24387866:24388383	156.962	osa-miR2118bosa-miR2118cosa-miR2118dosa-miR2118nosa-miR2118posa-miR2118q		23.7725	9.25848	12.6449	34.2656	13.5785	34.4921	14.1796	0	23.3413	29.0035	26.0655	5.29095	20.6855	13.0735	0	10.5487
12_704_228(+)	GCAAATTATGTCTTACTAGGT	--	12	24387866:24388383	156.962	osa-miR2118bosa-miR2118cosa-miR2118dosa-miR2118nosa-miR2118posa-miR2118q	P	66.7893	25.7915	22.7609	8.56641	18.1047	34.4921	0	9.90904	67.0315	25.8395	17.6325	0	6.89517	0	9.69584	0
12_704_289(-)	CCAGTTCTACCACTGTTCCTC	--	12	24387866:24388383	156.962	osa-miR2118bosa-miR2118cosa-miR2118dosa-miR2118nosa-miR2118posa-miR2118q		73.0154	80.681	67.4396	17.1328	131.259	120.722	63.8081	59.4542	69.4255	72.2451	31.4319	5.29095	131.008	78.4413	116.35	21.0975
12_704_310(-)	CACAACATTGTCAATCAACTA	Os08g0140600	12	24387866:24388383	156.962	osa-miR2118bosa-miR2118cosa-miR2118dosa-miR2118nosa-miR2118posa-miR2118q		25.4705	27.1141	16.8599	25.6992	81.4712	25.8691	42.5387	0	23.3413	35.3316	9.96622	0	13.7903	30.5049	29.0875	0
12_704_331(-)	CAAAATCGAGGTAACATCCTG	--	12	24387866:24388383	156.962	osa-miR2118bosa-miR2118cosa-miR2118dosa-miR2118nosa-miR2118posa-miR2118q		30.5646	14.549	10.1159	42.8321	22.6309	25.8691	14.1796	9.90904	34.1142	29.0035	19.9324	10.5819	27.5807	4.35785	38.7834	10.5487
12_709_456(-)	CTATGTCAACTTCTGCTCGAT	--	12	24398596:24399071	105.318	osa-miR2118cosa-miR2118oosa-miR2118posa-miR2118q		59.4311	52.9056	68.2826	102.797	63.3665	64.6727	28.3591	39.6361	57.4555	56.425	85.0962	79.3642	55.1614	39.2206	67.8709	63.2925
12_709_477(-)	CCACGTCCATGACTTCACGCA	--	12	24398596:24399071	105.318	osa-miR2118cosa-miR2118oosa-miR2118posa-miR2118q		121.126	134.248	146.681	59.9649	221.783	241.445	233.963	168.454	73.6149	148.182	57.4974	42.3276	213.75	361.701	232.7	105.487
12_709_479(+)	CGTGAAGTCATGGACGTGGCA	--	12	24398596:24399071	105.318	osa-miR2118cosa-miR2118oosa-miR2118posa-miR2118q		53.205	59.5188	54.7947	8.56641	113.154	103.476	63.8081	19.8181	42.4932	45.8783	32.1986	5.29095	117.218	69.7256	77.5667	73.8412
12_709_500(+)	TTGAGGGACACAGAACACTAG	--	12	24398596:24399071	105.318	osa-miR2118cosa-miR2118oosa-miR2118posa-miR2118q	P	241.121	265.189	250.37	454.02	9.05235	4.31152	7.08979	69.3632	207.079	196.169	239.956	497.349	20.6855	13.0735	38.7834	31.6462
12_709_521(+)	CAACTCTCTCTTGCAGCTCTT	Os03g0825500	12	24398596:24399071	105.318	osa-miR2118cosa-miR2118oosa-miR2118posa-miR2118q		22.6404	18.517	16.0169	8.56641	31.6832	64.6727	28.3591	0	22.7428	18.9841	10.7329	10.5819	27.5807	30.5049	38.7834	21.0975
12_709_542(+)	CATAAACTGAAAGCGCACGAG	--	12	24398596:24399071	105.318	osa-miR2118cosa-miR2118oosa-miR2118posa-miR2118q		29.4326	16.533	23.6039	51.3985	18.1047	47.4267	28.3591	9.90904	13.1669	16.3474	13.0328	10.5819	27.5807	26.1471	58.175	21.0975
12_709_584(+)	TTTAACGAAGAGTTGCAGTGT	--	12	24398596:24399071	105.318	osa-miR2118cosa-miR2118oosa-miR2118posa-miR2118q	P	23.7725	19.1783	10.1159	17.1328	0	0	0	0	9.57592	14.2381	15.3326	21.1638	0	4.35785	0	0
12_709_647(+)	TGATGCATCAGTGTGAATTTC	--	12	24398596:24399071	105.318	osa-miR2118cosa-miR2118oosa-miR2118posa-miR2118q	P	16.4143	17.1943	16.0169	8.56641	0	4.31152	0	0	8.37893	20.0388	14.566	37.0366	0	4.35785	0	0
12_710_123(+)	CATTGAACTGACGAATAGGCT	Os03g0146900	12	24400954:24401534	119.678	osa-miR2118dosa-miR2118fosa-miR2118josa-miR2118mosa-miR2118o		368.473	324.708	233.51	256.992	547.667	582.055	226.873	168.454	392.014	377.046	221.557	354.494	489.557	344.27	193.917	274.267
12_710_144(+)	ATGTCAATTGAGTACAGATGG	--	12	24400954:24401534	119.678	osa-miR2118dosa-miR2118fosa-miR2118josa-miR2118mosa-miR2118o	P	48.1109	26.4528	11.8019	17.1328	13.5785	17.2461	0	19.8181	25.1368	35.8589	38.3316	47.6185	34.4759	43.5785	29.0875	21.0975
12_710_291(+)	CAATTTTTTTCACAGGCGGAT	Os03g0803600	12	24400954:24401534	119.678	osa-miR2118dosa-miR2118fosa-miR2118josa-miR2118mosa-miR2118o		40.1868	46.2924	37.9348	8.56641	27.1571	56.0497	35.4489	49.5452	46.6826	47.9876	14.566	0	82.7421	82.7991	9.69584	42.195
12_710_352(-)	CGATTTTTGTGGACGAGGCCC	--	12	24400954:24401534	119.678	osa-miR2118dosa-miR2118fosa-miR2118josa-miR2118mosa-miR2118o		226.404	283.045	198.104	8.56641	226.309	202.641	439.567	99.0904	191.518	184.04	53.6643	0	282.702	283.26	223.004	126.585
12_710_81(+)	ATTTTGTCAATCTTTGATTCT	Os04g0603000	12	24400954:24401534	119.678	osa-miR2118dosa-miR2118fosa-miR2118josa-miR2118mosa-miR2118o		23.2064	3.96792	10.9589	42.8321	27.1571	12.9345	7.08979	9.90904	29.3263	24.2575	26.0655	31.7457	0	26.1471	0	10.5487
12_712_102(+)	TTTCAACAAGCTGGGCTCTTA	--	12	24409731:24410227	119.298	osa-miR2118dosa-miR2118hosa-miR2118kosa-miR2118o	P	422.244	649.416	619.602	222.727	13.5785	0	28.3591	69.3632	347.726	296.363	363.384	89.9461	13.7903	30.5049	96.9584	63.2925
12_712_123(+)	CATAATGAACCAGGAGCTCTG	--	12	24409731:24410227	119.298	osa-miR2118dosa-miR2118hosa-miR2118kosa-miR2118o		65.0912	57.5348	49.7367	0	104.102	86.2303	35.4489	39.6361	65.236	60.6437	22.999	10.5819	117.218	74.0834	29.0875	42.195
12_712_144(+)	TTCTTTTTTAACAAGCTGAGC	--	12	24409731:24410227	119.298	osa-miR2118dosa-miR2118hosa-miR2118kosa-miR2118o	P	333.38	117.715	134.036	428.321	58.8403	56.0497	21.2694	59.4542	315.407	318.511	384.85	386.239	124.113	65.3677	126.046	84.39
12_712_165(+)	TCTAGATCGATCATCAACCAG	--	12	24409731:24410227	119.298	osa-miR2118dosa-miR2118hosa-miR2118kosa-miR2118o	P	34.5267	19.1783	14.3309	34.2656	31.6832	12.9345	21.2694	0	22.1443	30.0582	45.9979	63.4914	13.7903	13.0735	0	0
12_712_184(-)	AAAAAAAAGAACTGGGCTCCT	--	12	24409731:24410227	119.298	osa-miR2118dosa-miR2118hosa-miR2118kosa-miR2118o		32.8286	49.599	36.2488	34.2656	22.6309	21.5576	7.08979	39.6361	22.7428	17.4021	10.7329	21.1638	13.7903	13.0735	29.0875	21.0975
12_712_207(+)	CAAGACGAGTTTTTACAGGAT	--	12	24409731:24410227	119.298	osa-miR2118dosa-miR2118hosa-miR2118kosa-miR2118o		228.102	151.442	129.821	248.426	199.152	258.691	113.437	118.908	214.86	156.092	88.9294	79.3642	206.855	200.461	252.092	73.8412
12_713_310(-)	GAATCCACTAGGCGTCGACTG	--	12	24411799:24412610	216.211	osa-miR2118o		45.2809	89.9395	85.1425	34.2656	144.838	194.018	92.1672	9.90904	62.2435	78.5732	83.5629	58.2004	68.9517	87.157	38.7834	84.39
12_713_438(+)	AAGACTGTTGTCCCATGTCCT	--	12	24411799:24412610	216.211	osa-miR2118o		520.164	1955.52	3019.61	693.879	1335.22	1142.55	4218.42	2933.07	539.843	722.978	860.928	486.767	1544.52	4388.35	1948.86	1445.18
12_713_499(-)	CTATCCTTCTGCAGAGACCAC	--	12	24411799:24412610	216.211	osa-miR2118o		18.1123	19.1783	16.8599	8.56641	67.8927	25.8691	21.2694	9.90904	12.5684	20.0388	19.1658	15.8728	75.8469	0	67.8709	10.5487
12_713_564(+)	AGCAACACACTGCATGGCTGG	--	12	24411799:24412610	216.211	osa-miR2118o		28.8665	29.7594	42.9928	59.9649	76.945	81.9188	49.6285	108.999	20.3488	36.9136	68.2303	47.6185	48.2662	43.5785	77.5667	94.9387
12_713_606(+)	TGGAAGATTACATCTCACAGA	Os06g0245700	12	24411799:24412610	216.211	osa-miR2118o	P	25.4705	15.8717	6.74396	42.8321	22.6309	4.31152	28.3591	9.90904	17.9549	20.0388	32.1986	26.4547	13.7903	0	9.69584	0
12_713_667(-)	GCAGGCCCTGGATTGAACGGC	--	12	24411799:24412610	216.211	osa-miR2118o		47.5449	30.4207	12.6449	0	67.8927	56.0497	14.1796	0	33.5157	30.0582	32.1986	0	48.2662	26.1471	29.0875	10.5487
12_713_690(+)	CAGCGATGTTCTGTTGAAGTA	--	12	24411799:24412610	216.211	osa-miR2118o	P	89.4297	29.7594	21.9179	17.1328	36.2094	17.2461	14.1796	19.8181	71.2209	34.8042	14.566	15.8728	75.8469	56.652	77.5667	10.5487
12_714_102(+)	ATCGAGAAACCATGACCATCA	--	12	24413157:24413674	107.254	osa-miR2118o		87.7317	146.152	201.476	85.6641	162.942	133.657	397.028	227.908	65.236	101.249	135.694	63.4914	268.912	688.54	504.184	147.682
12_714_207(+)	TTCCCCAAGATAAGTTCTGAA	--	12	24413157:24413674	107.254	osa-miR2118o	P	12.4522	11.2424	9.27295	68.5313	4.52618	17.2461	0	0	20.3488	13.1834	36.0317	21.1638	6.89517	0	0	0
12_714_247(-)	TAGGAAATGGCATCCTGGTAT	--	12	24413157:24413674	107.254	osa-miR2118o	P	46.9789	43.6471	40.4638	51.3985	4.52618	0	0	9.90904	47.2811	25.8395	39.8649	26.4547	0	0	19.3917	21.0975
12_714_268(-)	TCTCGCACATGCTACACCATC	Os02g0244850	12	24413157:24413674	107.254	osa-miR2118o	P	46.4129	117.054	158.483	77.0977	27.1571	17.2461	28.3591	59.4542	52.0691	58.5344	78.9631	26.4547	13.7903	39.2206	0	52.7437
12_714_312(+)	CAAAGACAAGTAGTCCTGCCA	--	12	24413157:24413674	107.254	osa-miR2118o		176.595	227.494	220.022	85.6641	76.945	112.099	99.257	118.908	172.367	139.744	103.495	126.983	48.2662	82.7991	67.8709	116.036
12_714_352(-)	AATGGCAGTGCTGACATGGCT	Os01g0867900;Os01g0917500	12	24413157:24413674	107.254	osa-miR2118o		97.9199	123.667	145.838	111.363	190.099	146.592	226.873	108.999	83.1908	79.1005	72.0635	52.9095	110.323	143.809	135.742	116.036
12_714_373(-)	CCAAGTGCTGAACTGACCTCC	--	12	24413157:24413674	107.254	osa-miR2118o		46.4129	43.6471	36.2488	102.797	90.5235	90.5418	35.4489	49.5452	37.7052	45.8783	20.6991	68.7823	117.218	34.8628	87.2626	31.6462
12_714_396(+)	CTGAAGAACTGTACAACTGTA	--	12	24413157:24413674	107.254	osa-miR2118o		43.0168	37.6952	49.7367	128.496	181.047	116.411	42.5387	49.5452	49.6751	55.3703	36.7984	63.4914	151.694	78.4413	29.0875	21.0975
12_716_100(-)	AGAGAGCATCGCAGTGGGGCT	--	12	24414431:24414822	66.174	osa-miR2118eosa-miR2118r		72.4494	56.2122	67.4396	231.293	153.89	137.969	191.424	128.817	62.2435	69.0811	114.995	195.765	117.218	135.093	145.438	168.78
12_716_102(+)	CCCCACTGCGATGCTCTCTAC	--	12	24414431:24414822	66.174	osa-miR2118eosa-miR2118r		14.1503	19.1783	11.8019	8.56641	45.2618	56.0497	14.1796	9.90904	13.1669	13.7108	5.36643	0	34.4759	4.35785	29.0875	10.5487
12_716_123(+)	TGGTAATAGAAAACAATCTGA	--	12	24414431:24414822	66.174	osa-miR2118eosa-miR2118r		83.2036	32.4047	29.5048	94.2305	95.0497	146.592	70.8979	59.4542	83.7893	73.2998	94.2958	121.692	137.903	161.24	106.654	63.2925
12_725_102(-)	GAGAAAAATCATTTCTGGGCT	--	12	24828125:24828621	109.971	osa-miR2118aosa-miR2118bosa-miR2118cosa-miR2118dosa-miR2118eosa-miR2118fosa-miR2118hosa-miR2118josa-miR2118kosa-miR2118mosa-miR2118nosa-miR2118oosa-miR2118posa-miR2118qosa-miR2118r		114.9	62.8254	58.1667	8.56641	85.9974	125.034	35.4489	29.7271	72.4179	69.6084	63.6305	37.0366	124.113	122.02	87.2626	21.0975
12_725_146(+)	CTGAACAAATAAATGGGCGCT	--	12	24828125:24828621	109.971	osa-miR2118aosa-miR2118bosa-miR2118cosa-miR2118dosa-miR2118eosa-miR2118fosa-miR2118hosa-miR2118josa-miR2118kosa-miR2118mosa-miR2118nosa-miR2118oosa-miR2118posa-miR2118qosa-miR2118r		124.522	176.572	168.599	214.16	248.94	206.953	439.567	227.908	102.941	109.159	149.493	317.457	330.968	383.491	281.179	242.621
12_725_186(-)	TTTTCCTGGCAGTACTGATTA	Os05g0317700;Os04g0430150	12	24828125:24828621	109.971	osa-miR2118aosa-miR2118bosa-miR2118cosa-miR2118dosa-miR2118eosa-miR2118fosa-miR2118hosa-miR2118josa-miR2118kosa-miR2118mosa-miR2118nosa-miR2118oosa-miR2118posa-miR2118qosa-miR2118r	P	47.5449	42.3245	28.6618	102.797	4.52618	4.31152	0	9.90904	41.2962	45.3509	62.8639	26.4547	0	0	19.3917	42.195
12_725_228(-)	TTTGAAGATGACGAACACAAC	--	12	24828125:24828621	109.971	osa-miR2118aosa-miR2118bosa-miR2118cosa-miR2118dosa-miR2118eosa-miR2118fosa-miR2118hosa-miR2118josa-miR2118kosa-miR2118mosa-miR2118nosa-miR2118oosa-miR2118posa-miR2118qosa-miR2118r	P	106.976	59.5188	53.9517	119.93	0	4.31152	14.1796	39.6361	114.313	83.8465	81.263	148.147	13.7903	0	9.69584	21.0975
12_725_272(+)	CTGGAAGCAACTCAGGCGGAA	--	12	24828125:24828621	109.971	osa-miR2118aosa-miR2118bosa-miR2118cosa-miR2118dosa-miR2118eosa-miR2118fosa-miR2118hosa-miR2118josa-miR2118kosa-miR2118mosa-miR2118nosa-miR2118oosa-miR2118posa-miR2118qosa-miR2118r		42.4508	48.2763	26.9759	17.1328	36.2094	43.1152	92.1672	29.7271	49.6751	41.1323	16.0993	5.29095	27.5807	30.5049	38.7834	0
12_725_293(+)	CTCTTCCCTGCAAATAGACTT	--	12	24828125:24828621	109.971	osa-miR2118aosa-miR2118bosa-miR2118cosa-miR2118dosa-miR2118eosa-miR2118fosa-miR2118hosa-miR2118josa-miR2118kosa-miR2118mosa-miR2118nosa-miR2118oosa-miR2118posa-miR2118qosa-miR2118r		24.3385	26.4528	21.0749	25.6992	40.7356	34.4921	42.5387	0	17.3564	30.5855	18.3992	26.4547	27.5807	8.7157	48.4792	31.6462
12_725_354(-)	TCTTGCCTCTCCATTCTACCT	--	12	24828125:24828621	109.971	osa-miR2118aosa-miR2118bosa-miR2118cosa-miR2118dosa-miR2118eosa-miR2118fosa-miR2118hosa-miR2118josa-miR2118kosa-miR2118mosa-miR2118nosa-miR2118oosa-miR2118posa-miR2118qosa-miR2118r		43.0168	71.4225	72.4976	34.2656	0	4.31152	56.7183	0	38.9022	42.7143	62.0972	31.7457	0	8.7157	38.7834	0
12_726_100(-)	TAGGTTACCATGTCTTCTGCA	--	12	24828610:24829295	244.828	osa-miR2118o	P	40.7528	70.7612	80.0846	94.2305	4.52618	4.31152	0	9.90904	52.0691	62.2257	67.4637	116.401	6.89517	4.35785	9.69584	10.5487
12_726_247(-)	ATTTAGATACTGAACACTCTT	Os02g0519900	12	24828610:24829295	244.828	osa-miR2118o		36.2247	13.8877	21.0749	68.5313	81.4712	43.1152	21.2694	39.6361	32.9172	29.5308	29.8987	37.0366	131.008	61.0099	48.4792	10.5487
12_726_268(-)	ATTGTTGCAGGGAAATTAGAT	Os12g0467450;Os05g0219300;Os06g0575500;Os03g0264950;Os04g0365550;Os08g0393150	12	24828610:24829295	244.828	osa-miR2118o		20.3764	10.5811	16.8599	8.56641	45.2618	34.4921	21.2694	0	17.9549	18.9841	18.3992	37.0366	27.5807	4.35785	58.175	10.5487
12_726_310(-)	TCAGATGCAATTCTAACTGAA	--	12	24828610:24829295	244.828	osa-miR2118o	P	43.0168	23.1462	23.6039	94.2305	0	0	0	9.90904	35.9097	35.3316	43.6981	26.4547	0	4.35785	0	21.0975
12_726_331(-)	CATCTGATCTGAGGCTGCGAA	--	12	24828610:24829295	244.828	osa-miR2118o		28.3005	30.4207	22.7609	8.56641	31.6832	17.2461	21.2694	39.6361	25.7353	25.8395	15.3326	15.8728	34.4759	39.2206	58.175	10.5487
12_726_373(-)	CTGTGATGACGTGATCTTGCT	--	12	24828610:24829295	244.828	osa-miR2118o		67.3553	50.2603	58.1667	128.496	67.8927	77.6073	7.08979	49.5452	66.433	51.679	51.3644	74.0733	27.5807	43.5785	67.8709	10.5487
12_726_375(+)	CAAGATCACGTCATCACAGTC	--	12	24828610:24829295	244.828	osa-miR2118o		54.903	58.1961	48.8937	59.9649	58.8403	73.2958	28.3591	29.7271	82.5923	52.2063	32.1986	21.1638	20.6855	34.8628	58.175	10.5487
12_726_478(-)	CGCTGCCTCGGATGAAACCAT	--	12	24828610:24829295	244.828	osa-miR2118o		21.5084	22.4849	35.4058	0	67.8927	30.1806	49.6285	69.3632	26.9323	24.7848	19.1658	10.5819	41.371	34.8628	9.69584	52.7437
12_726_499(-)	AGGGACATGTTGTCTCTCGGA	--	12	24828610:24829295	244.828	osa-miR2118o		46.9789	14.549	4.21498	0	27.1571	30.1806	7.08979	29.7271	25.7353	18.4568	39.8649	0	20.6855	30.5049	9.69584	0
12_726_520(-)	TACAGCAGCTGAAACAGTCGG	Os10g0437600	12	24828610:24829295	244.828	osa-miR2118o	P	59.9971	63.4867	34.5628	94.2305	31.6832	34.4921	7.08979	29.7271	67.63	45.8783	52.8976	68.7823	34.4759	43.5785	19.3917	10.5487
12_726_541(-)	CGATAAATCACAACATCTCTT	--	12	24828610:24829295	244.828	osa-miR2118o		21.5084	14.549	13.4879	34.2656	27.1571	17.2461	35.4489	0	25.7353	25.3122	9.19959	21.1638	13.7903	13.0735	38.7834	42.195
12_726_564(+)	TATGTGGCTAGTTAGGGAAGT	--	12	24828610:24829295	244.828	osa-miR2118o	P	275.081	201.703	151.739	102.797	40.7356	30.1806	21.2694	69.3632	181.943	171.384	134.161	158.728	48.2662	61.0099	58.175	42.195
12_726_583(-)	CGGCACGCAGCGATTGTTCAC	--	12	24828610:24829295	244.828	osa-miR2118o		356.021	453.665	432.457	34.2656	701.557	564.809	567.183	326.998	380.044	301.109	77.4299	89.9461	841.211	636.246	581.75	400.852
12_727_247(-)	TCGATGATCGGAGGGTCTCTT	--	12	24831270:24832018	327.278	osa-miR2118fosa-miR2118josa-miR2118m	P	18.1123	44.9697	22.7609	8.56641	9.05235	4.31152	7.08979	19.8181	19.1518	16.3474	19.1658	15.8728	0	26.1471	9.69584	0
12_727_270(+)	TCAACCAGAGAGCGGAGTTGG	--	12	24831270:24832018	327.278	osa-miR2118fosa-miR2118josa-miR2118m	P	27.1685	40.3405	41.3068	25.6992	13.5785	4.31152	21.2694	0	32.3187	31.6402	18.3992	21.1638	0	0	0	0
12_727_310(-)	CAGAGATGGCGACGGGAATCT	--	12	24831270:24832018	327.278	osa-miR2118fosa-miR2118josa-miR2118m	P	66.7893	80.0197	43.8358	0	31.6832	34.4921	28.3591	39.6361	51.4706	75.4091	23.7656	0	68.9517	139.451	58.175	31.6462
12_727_312(+)	ATTCCCGTCGCCATCTCTGGT	--	12	24831270:24832018	327.278	osa-miR2118fosa-miR2118josa-miR2118m		88.2977	246.672	405.481	282.692	181.047	163.838	404.118	307.18	105.335	166.111	286.721	306.875	193.065	270.187	281.179	253.17
12_727_352(-)	TGCTACCCGACCTGGCTGTGA	Os01g0286600	12	24831270:24832018	327.278	osa-miR2118fosa-miR2118josa-miR2118m		24.3385	38.3565	44.6788	0	45.2618	25.8691	92.1672	29.7271	25.1368	29.5308	32.9652	31.7457	48.2662	100.231	29.0875	52.7437
12_727_375(+)	TCATCTGCTGTGGCCACAGGA	Os08g0442200;Os06g0301000	12	24831270:24832018	327.278	osa-miR2118fosa-miR2118josa-miR2118m	P	1807.84	2116.88	2391.58	1807.51	334.937	336.298	170.155	505.361	1434.59	1281.43	1424.4	1788.34	703.308	662.393	630.23	590.73
12_727_394(-)	TTGCAATGTTCTTTCGATGTC	--	12	24831270:24832018	327.278	osa-miR2118fosa-miR2118josa-miR2118m	P	83.2036	66.132	123.92	162.762	0	4.31152	0	49.5452	96.9562	138.162	162.526	100.528	0	4.35785	19.3917	10.5487
12_727_415(-)	ATGACATCAGCAAGGTTGGGG	Os01g0764300;Os03g0615300;Os05g0349500;Os11g0522900	12	24831270:24832018	327.278	osa-miR2118fosa-miR2118josa-miR2118m		28.3005	58.1961	94.4155	145.629	45.2618	56.0497	106.347	49.5452	31.1218	55.8977	86.6295	84.6552	20.6855	56.652	96.9584	52.7437
12_727_436(-)	CGGTGGTCGCAGTCTTGACTC	--	12	24831270:24832018	327.278	osa-miR2118fosa-miR2118josa-miR2118m		40.1868	27.7754	44.6788	0	72.4188	73.2958	35.4489	79.2723	31.7202	37.4409	27.5988	0	34.4759	30.5049	19.3917	52.7437
12_727_438(+)	GTCAAGACTGCGACCACCGTC	--	12	24831270:24832018	327.278	osa-miR2118fosa-miR2118josa-miR2118m	P	24.9045	30.4207	11.8019	25.6992	18.1047	25.8691	7.08979	0	17.3564	18.4568	32.1986	0	6.89517	4.35785	9.69584	10.5487
12_727_457(-)	TTTGTGGCACAGGTGCAGGGA	--	12	24831270:24832018	327.278	osa-miR2118fosa-miR2118josa-miR2118m	P	93.9578	130.941	85.1425	17.1328	0	0	7.08979	39.6361	80.1984	82.7918	53.6643	26.4547	0	17.4314	9.69584	0
12_727_478(-)	TCATCATGGCACCGCGGTACT	--	12	24831270:24832018	327.278	osa-miR2118fosa-miR2118josa-miR2118m	P	1727.46	2993.13	3615.61	2372.9	40.7356	30.1806	127.616	465.725	1264.02	1357.89	2058.41	1624.32	179.274	453.216	213.309	548.535
12_727_499(-)	TTCCGCTTCATCTTCCTCTCA	Os07g0109600;Os01g0767000;Os04g0451700;Os12g0579000	12	24831270:24832018	327.278	osa-miR2118fosa-miR2118josa-miR2118m	P	22.0744	25.7915	18.5459	8.56641	0	0	0	19.8181	16.1594	18.9841	33.7318	21.1638	0	0	0	0
12_727_520(-)	TCCGTCTCTAACAAAACCAAG	--	12	24831270:24832018	327.278	osa-miR2118fosa-miR2118josa-miR2118m	P	52.073	46.2924	39.6208	102.797	40.7356	21.5576	14.1796	19.8181	53.2661	55.8977	88.9294	84.6552	13.7903	4.35785	38.7834	21.0975
12_727_522(+)	TGGTTTTGTTAGAGACGGAAC	--	12	24831270:24832018	327.278	osa-miR2118fosa-miR2118josa-miR2118m	P	44.1488	35.0499	26.9759	25.6992	4.52618	8.62303	7.08979	19.8181	33.5157	30.5855	33.7318	84.6552	20.6855	30.5049	9.69584	10.5487
12_727_543(+)	CATAGAAACAACATGCTCTGC	--	12	24831270:24832018	327.278	osa-miR2118fosa-miR2118josa-miR2118m		177.161	185.831	198.947	479.719	429.987	482.89	304.861	208.09	222.64	266.305	252.222	153.438	406.815	248.397	252.092	274.267
12_727_562(-)	GTGAACACAAGAAACATAGGC	--	12	24831270:24832018	327.278	osa-miR2118fosa-miR2118josa-miR2118m	P	58.8651	25.1301	6.74396	0	9.05235	12.9345	0	39.6361	44.2886	46.933	17.6325	5.29095	20.6855	21.7892	9.69584	0
12_727_604(-)	TCCCTGCTTATCCACATAGAT	--	12	24831270:24832018	327.278	osa-miR2118fosa-miR2118josa-miR2118m		38.4887	74.7291	96.9445	51.3985	9.05235	8.62303	28.3591	49.5452	50.8721	62.7531	75.13	63.4914	6.89517	43.5785	0	0
12_728_124(-)	TGATGCAAAGTATAATGATGA	Os01g0121700	12	24833288:24833721	68.903	osa-miR2118d	P	46.4129	21.1622	28.6618	77.0977	22.6309	17.2461	14.1796	0	40.0992	46.4056	42.9314	79.3642	13.7903	26.1471	0	42.195
12_728_210(+)	TTGTCGAAGAGGAAGTCTGTC	Os07g0550500	12	24833288:24833721	68.903	osa-miR2118d	P	117.73	98.5366	76.7126	119.93	0	4.31152	0	39.6361	104.138	76.9911	83.5629	211.638	0	8.7157	19.3917	10.5487
12_728_313(-)	CAACAACGTGGGGTGTGGGAC	--	12	24833288:24833721	68.903	osa-miR2118d		82.0716	165.991	80.9276	0	72.4188	56.0497	113.437	118.908	69.4255	86.4832	15.3326	0	41.371	56.652	96.9584	63.2925
12_728_334(-)	CAATGAACTTGCCATCATGAA	Os09g0453400	12	24833288:24833721	68.903	osa-miR2118d		16.9803	5.29056	2.52899	0	31.6832	21.5576	0	9.90904	11.3714	19.5115	7.66632	10.5819	13.7903	4.35785	29.0875	10.5487
12_736_121(-)	TGAAAATGCAAGCTTGGTATC	--	12	24850299:24850753	94.524	osa-miR2118o	P	238.291	77.3744	91.8865	239.86	18.1047	12.9345	7.08979	39.6361	148.427	130.779	146.427	158.728	6.89517	4.35785	9.69584	31.6462
12_736_247(-)	AATCAACACGGTGGCGGAGTG	--	12	24850299:24850753	94.524	osa-miR2118o		13.5843	35.0499	26.1329	8.56641	9.05235	8.62303	28.3591	9.90904	14.3639	12.6561	16.0993	0	34.4759	26.1471	48.4792	0
12_736_291(+)	AGGAGGATCCTTCTCTGGCTC	Os03g0336300	12	24850299:24850753	94.524	osa-miR2118o		10.1882	2.64528	3.37198	0	13.5785	0	0	0	7.78044	5.27337	2.2999	0	0	13.0735	0	0
12_736_310(-)	TCATGAAAGGAGCTACCCGGA	--	12	24850299:24850753	94.524	osa-miR2118o	P	210.556	186.492	197.261	119.93	27.1571	21.5576	35.4489	39.6361	90.3728	110.741	136.461	95.2371	27.5807	43.5785	67.8709	42.195
12_736_333(+)	GTTGGCAGCCGTAGCCGCTCT	--	12	24850299:24850753	94.524	osa-miR2118o		11.3202	7.27452	9.27295	0	40.7356	8.62303	35.4489	19.8181	14.9624	11.0741	12.2661	5.29095	6.89517	0	9.69584	0
12_74_121(-)	TACTTGAAGCTCCCTCTTGCA	Os05g0509300	12	8180460:8180998	143.129	osa-miR2118fosa-miR2118josa-miR2118m	P	54.337	69.4386	64.0677	42.8321	0	17.2461	7.08979	19.8181	49.0766	53.7883	65.9304	37.0366	6.89517	13.0735	19.3917	0
12_74_142(-)	AGGACACTCAACGTGGCAGGT	--	12	8180460:8180998	143.129	osa-miR2118fosa-miR2118josa-miR2118m	P	196.406	134.248	112.961	239.86	466.196	370.79	113.437	237.817	217.254	161.892	196.258	661.369	137.903	65.3677	145.438	116.036
12_74_144(+)	CTGCCACGTTGAGTGTCCTCT	--	12	8180460:8180998	143.129	osa-miR2118fosa-miR2118josa-miR2118m		60.5631	52.9056	52.2657	8.56641	90.5235	68.9843	134.706	59.4542	47.8796	49.0423	43.6981	26.4547	62.0566	100.231	213.309	52.7437
12_74_163(-)	TTGTCGCCATGTGTATTCCAG	--	12	8180460:8180998	143.129	osa-miR2118fosa-miR2118josa-miR2118m	P	37.9227	37.6952	31.1908	77.0977	0	8.62303	0	9.90904	41.8947	26.8942	43.6981	84.6552	0	4.35785	0	0
12_74_184(-)	TATGGCGACACGGGCTCCTTG	--	12	8180460:8180998	143.129	osa-miR2118fosa-miR2118josa-miR2118m	P	121.126	113.086	100.316	8.56641	0	0	14.1796	0	110.123	49.5696	39.8649	10.5819	0	0	0	31.6462
12_74_207(+)	CGATGGTCCGCCATGTCCTCT	--	12	8180460:8180998	143.129	osa-miR2118fosa-miR2118josa-miR2118m		30.5646	17.1943	23.6039	25.6992	9.05235	51.7382	35.4489	0	16.7579	17.4021	5.36643	0	20.6855	47.9363	19.3917	21.0975
12_74_268(-)	CGGCCTCATGGTGAACCAGCA	--	12	8180460:8180998	143.129	osa-miR2118fosa-miR2118josa-miR2118m		44.1488	65.4706	57.3237	17.1328	49.7879	4.31152	63.8081	49.5452	38.9022	48.515	20.6991	15.8728	48.2662	61.0099	38.7834	52.7437
12_74_310(-)	CGGGGTAGGAGTACTAATCTG	--	12	8180460:8180998	143.129	osa-miR2118fosa-miR2118josa-miR2118m		43.5828	31.082	21.9179	8.56641	45.2618	43.1152	56.7183	39.6361	39.5007	24.7848	10.7329	0	82.7421	17.4314	19.3917	52.7437
12_740_165(+)	GGTCACTGCATTACACATGAG	--	12	24857767:24858200	86.289	osa-miR2118d		11.8862	15.2104	10.9589	8.56641	18.1047	30.1806	21.2694	0	5.98495	20.0388	9.96622	5.29095	20.6855	13.0735	19.3917	0
12_740_184(-)	CTAGGAATTGGACAGTGCACT	--	12	24857767:24858200	86.289	osa-miR2118d	P	47.5449	35.7113	26.9759	102.797	13.5785	0	0	19.8181	67.0315	50.6243	21.4657	15.8728	0	17.4314	0	21.0975
12_740_186(+)	TGCACTGTCCAATTCCTAGCG	--	12	24857767:24858200	86.289	osa-miR2118d	P	40.7528	22.4849	21.9179	145.629	13.5785	12.9345	0	0	38.3037	30.0582	20.6991	42.3276	13.7903	8.7157	9.69584	10.5487
12_740_226(-)	TAATGTAGTGTCCAACCGGGT	--	12	24857767:24858200	86.289	osa-miR2118d	P	114.334	130.28	96.1015	68.5313	4.52618	4.31152	0	49.5452	111.32	72.7725	85.0962	52.9095	34.4759	26.1471	9.69584	73.8412
12_740_310(-)	TGCCCAGAGATTTCGAAACCA	--	12	24857767:24858200	86.289	osa-miR2118d		11.3202	7.93584	15.1739	34.2656	27.1571	30.1806	7.08979	19.8181	6.58345	10.5467	8.43296	10.5819	48.2662	26.1471	0	10.5487
12_741_184(-)	TGTCAAAGTACTAACTCCATC	--	12	24858487:24858920	63.001	osa-miR2118o	P	22.6404	6.6132	6.74396	51.3985	4.52618	12.9345	0	0	26.3338	16.3474	21.4657	31.7457	13.7903	0	9.69584	0
12_741_310(-)	TGGTGATGGGGACCCTGGTTT	--	12	24858487:24858920	63.001	osa-miR2118o		43.5828	78.0357	49.7367	25.6992	54.3141	34.4921	70.8979	69.3632	44.2886	42.1869	32.1986	0	27.5807	87.157	19.3917	10.5487
12_741_79(-)	TCGGTTGAGATGAGAGAGTAT	--	12	24858487:24858920	63.001	osa-miR2118o		17.5463	26.4528	26.9759	8.56641	9.05235	4.31152	14.1796	9.90904	21.5458	21.6208	21.4657	31.7457	0	39.2206	0	21.0975
12_742_249(+)	TGAGATTGTATTCTGTGGGCT	--	12	24861946:24862442	90.99	osa-miR2118eosa-miR2118r	P	442.62	400.098	332.14	522.551	27.1571	12.9345	28.3591	79.2723	411.166	497.278	438.514	677.242	55.1614	56.652	96.9584	126.585
12_742_354(+)	CAAGGTCAAATTCTGGAGTGC	--	12	24861946:24862442	90.99	osa-miR2118eosa-miR2118r		164.143	171.943	113.804	34.2656	217.257	168.149	85.0774	59.4542	168.776	166.111	45.2313	84.6552	234.436	143.809	203.613	137.134
12_742_394(-)	CAGACACAGGTGGTAGTAGTC	--	12	24861946:24862442	90.99	osa-miR2118eosa-miR2118r	P	78.1095	48.2763	42.1498	0	31.6832	4.31152	42.5387	9.90904	37.1067	42.1869	11.4995	0	6.89517	8.7157	0	10.5487
12_742_396(+)	CTACTACCACCTGTGTCTGTA	--	12	24861946:24862442	90.99	osa-miR2118eosa-miR2118r		24.3385	36.3726	62.3817	8.56641	9.05235	4.31152	14.1796	39.6361	26.9323	22.1481	26.8321	21.1638	6.89517	30.5049	106.654	63.2925
2_11_111(+)	TGAAATTATGTCGTTGGGGTT	--	2	1487536:1487872	102.176	osa-miR2118dosa-miR2118fosa-miR2118josa-miR2118mosa-miR2118o	P	713.174	640.819	495.681	436.887	45.2618	43.1152	0	118.908	651.163	572.16	425.481	544.968	20.6855	108.946	145.438	126.585
2_11_174(+)	CGAACATCAACGATAACAGAA	Os06g0625400	2	1487536:1487872	102.176	osa-miR2118dosa-miR2118fosa-miR2118josa-miR2118mosa-miR2118o		26.0365	11.9038	5.90097	17.1328	58.8403	34.4921	0	19.8181	19.7503	33.2222	6.89969	0	20.6855	39.2206	9.69584	10.5487
2_11_193(-)	CATCAAGACTAGGTAGGGATT	--	2	1487536:1487872	102.176	osa-miR2118dosa-miR2118fosa-miR2118josa-miR2118mosa-miR2118o		156.785	150.12	92.7295	17.1328	140.311	81.9188	49.6285	49.5452	138.252	127.615	29.132	10.5819	117.218	91.5148	58.175	63.2925
2_11_216(+)	CCATTAGAAAATGACGTTGAA	--	2	1487536:1487872	102.176	osa-miR2118dosa-miR2118fosa-miR2118josa-miR2118mosa-miR2118o		22.6404	11.2424	7.58696	17.1328	54.3141	34.4921	7.08979	9.90904	11.9699	18.9841	9.19959	15.8728	0	13.0735	9.69584	10.5487
2_11_237(+)	TTACCGTGTGATACTTCCTCT	--	2	1487536:1487872	102.176	osa-miR2118dosa-miR2118fosa-miR2118josa-miR2118mosa-miR2118o	P	101.316	105.15	99.4735	77.0977	0	4.31152	0	39.6361	55.6601	110.741	118.828	79.3642	0	21.7892	9.69584	0
2_13_123(+)	CTGTAAACTCTGCCGTGGCGC	--	2	1494695:1495128	117.913	osa-miR2118eosa-miR2118posa-miR2118rosa-miR818aosa-miR818bosa-miR818cosa-miR818dosa-miR818e		2191.59	4266.17	4056.49	1096.5	2471.29	2440.32	6572.23	2596.17	1786.51	1815.62	670.037	714.278	4488.76	5717.5	3820.16	2732.13
2_13_165(+)	CGGTTTGCAATGCTGACAGCG	--	2	1494695:1495128	117.913	osa-miR2118eosa-miR2118posa-miR2118rosa-miR818aosa-miR818bosa-miR818cosa-miR818dosa-miR818e		157.351	68.1159	48.8937	25.6992	158.416	99.1649	70.8979	128.817	135.858	76.4638	32.9652	31.7457	124.113	13.0735	38.7834	63.2925
2_13_186(+)	TACGCCTCTAACCGATCGATG	--	2	1494695:1495128	117.913	osa-miR2118eosa-miR2118posa-miR2118rosa-miR818aosa-miR818bosa-miR818cosa-miR818dosa-miR818e	P	69.0533	64.8093	59.0097	119.93	9.05235	4.31152	0	39.6361	46.0841	32.1675	39.8649	52.9095	6.89517	8.7157	9.69584	0
2_13_247(-)	TGGTGGCAGCTGTAGGCACAA	--	2	1494695:1495128	117.913	osa-miR2118eosa-miR2118posa-miR2118rosa-miR818aosa-miR818bosa-miR818cosa-miR818dosa-miR818e		45.8469	48.9377	36.2488	8.56641	81.4712	56.0497	56.7183	29.7271	22.1443	23.2028	22.999	10.5819	68.9517	43.5785	48.4792	21.0975
2_13_81(+)	CGAAGGCTAGTCTCTGAGGTT	--	2	1494695:1495128	117.913	osa-miR2118eosa-miR2118posa-miR2118rosa-miR818aosa-miR818bosa-miR818cosa-miR818dosa-miR818e		108.108	132.264	108.746	17.1328	85.9974	64.6727	120.526	79.2723	80.1984	81.2098	42.9314	31.7457	34.4759	148.167	87.2626	84.39
2_150_121(-)	TTGGACTTAATCTACAGATTT	--	2	15808274:15808686	70.489	osa-miR2118bosa-miR2118cosa-miR2118eosa-miR2118gosa-miR2118nosa-miR2118qosa-miR2118r	P	29.9986	28.4367	31.1908	42.8321	4.52618	4.31152	0	9.90904	54.4631	49.5696	72.8301	68.7823	6.89517	0	0	0
2_150_268(-)	CGGCTTTTCTATGTGACGGAG	--	2	15808274:15808686	70.489	osa-miR2118bosa-miR2118cosa-miR2118eosa-miR2118gosa-miR2118nosa-miR2118qosa-miR2118r		31.6966	33.7273	20.2319	0	40.7356	30.1806	56.7183	9.90904	23.9398	28.4762	5.36643	5.29095	20.6855	17.4314	29.0875	10.5487
2_150_289(-)	CAGCCATCGACTCGTCGTGAA	--	2	15808274:15808686	70.489	osa-miR2118bosa-miR2118cosa-miR2118eosa-miR2118gosa-miR2118nosa-miR2118qosa-miR2118r		69.0533	142.845	133.193	8.56641	108.628	77.6073	177.245	99.0904	65.8345	70.1358	32.9652	10.5819	193.065	191.745	155.133	105.487
2_162_100(-)	CCCATATTGAAGAACCACGAA	--	2	16578304:16578737	82.845	osa-miR2118eosa-miR2118r		25.4705	19.1783	16.0169	0	72.4188	73.2958	21.2694	9.90904	17.9549	27.4215	19.1658	10.5819	13.7903	30.5049	9.69584	10.5487
2_162_144(+)	GAGGGATGAAACTTAAACGGT	--	2	16578304:16578737	82.845	osa-miR2118eosa-miR2118r		275.081	142.184	122.234	8.56641	253.466	310.429	120.526	99.0904	129.275	121.287	99.6622	47.6185	199.96	78.4413	96.9584	84.39
2_162_205(-)	TCTTTATGTATTTGTATCTGC	--	2	16578304:16578737	82.845	osa-miR2118eosa-miR2118r	P	32.8286	7.27452	16.0169	102.797	18.1047	8.62303	14.1796	19.8181	33.5157	44.2963	52.131	52.9095	13.7903	8.7157	0	10.5487
2_162_228(+)	TATACATGGTATGAATTAGAA	--	2	16578304:16578737	82.845	osa-miR2118eosa-miR2118r	P	36.7907	6.6132	4.21498	51.3985	0	4.31152	0	0	25.7353	27.9488	19.9324	42.3276	0	0	0	0
2_162_249(+)	TATGGTTGGTGGCTAGTATGG	--	2	16578304:16578737	82.845	osa-miR2118eosa-miR2118r	P	29.4326	44.9697	26.9759	0	18.1047	4.31152	21.2694	19.8181	23.9398	24.2575	11.4995	15.8728	0	17.4314	0	0
2_162_333(+)	TGAATGATGCATGCTCTCTGC	--	2	16578304:16578737	82.845	osa-miR2118eosa-miR2118r	P	39.0547	93.2461	85.1425	25.6992	9.05235	12.9345	14.1796	29.7271	34.1142	40.6049	29.8987	15.8728	20.6855	61.0099	29.0875	21.0975
2_202_100(-)	TTGGATAGGTCGCAAGAGAAG	--	2	20276247:20276638	25.731	osa-miR2118d	P	83.7696	115.07	61.5387	34.2656	9.05235	0	0	49.5452	73.6149	74.8818	60.564	68.7823	6.89517	34.8628	0	0
2_212_375(+)	TCAACTACTGACCGCGCCATC	--	2	20322567:20323336	187.26	osa-miR2118eosa-miR2118r	P	75.2794	78.0357	74.1836	145.629	13.5785	0	0	9.90904	37.7052	29.0035	27.5988	42.3276	0	0	29.0875	10.5487
2_215_101(+)	CCTTTTGCTTGTGACCCTGCT	Os08g0496200	2	20334060:20334619	143.963	osa-miR2118p		63.9592	42.3245	59.0097	59.9649	76.945	112.099	56.7183	69.3632	41.2962	44.8236	55.1975	63.4914	82.7421	135.093	116.35	63.2925
2_215_122(+)	CACACAAACAGTGTTGTTCGC	--	2	20334060:20334619	143.963	osa-miR2118p		72.4494	45.6311	59.8527	68.5313	131.259	129.345	148.885	59.4542	57.4555	39.0229	44.4647	31.7457	158.589	69.7256	77.5667	31.6462
2_215_141(-)	CTGCAGCTGATGAATCGGGGC	Os10g0558125;Os11g0170000	2	20334060:20334619	143.963	osa-miR2118p		163.577	222.865	150.896	8.56641	162.942	125.034	163.065	198.181	177.155	129.725	42.9314	5.29095	158.589	139.451	126.046	63.2925
2_215_162(-)	TGCATCGAGTCATCGACCCTG	--	2	20334060:20334619	143.963	osa-miR2118p		2.26404	0	0	0	4.52618	0	0	0	0	0	0	0	0	0	0	0
2_215_185(+)	CGGTCACAAACTCACAGACTC	--	2	20334060:20334619	143.963	osa-miR2118p		82.0716	71.4225	59.0097	34.2656	144.838	168.149	177.245	108.999	66.433	63.8077	26.0655	31.7457	117.218	95.8727	58.175	73.8412
2_215_204(-)	AGATGAAATTGTTGTCTGCGA	Os03g0608800;Os10g0492000	2	20334060:20334619	143.963	osa-miR2118p		21.5084	14.549	14.3309	8.56641	85.9974	47.4267	28.3591	19.8181	13.7654	21.6208	30.6653	15.8728	55.1614	26.1471	29.0875	21.0975
2_215_225(-)	CAGGAACAAATCCCCAAGCTT	--	2	20334060:20334619	143.963	osa-miR2118p		74.7134	65.4706	60.6957	68.5313	49.7879	43.1152	77.9876	59.4542	53.8646	43.2416	25.2989	15.8728	117.218	43.5785	96.9584	31.6462
2_215_246(-)	CACCCTGCTACTGTGAGCCCG	--	2	20334060:20334619	143.963	osa-miR2118p		5.0941	0	0	0	4.52618	0	0	0	0	0	0	0	0	0	9.69584	0
2_215_267(-)	AGCTTTGCACGTAGAAAGGGA	--	2	20334060:20334619	143.963	osa-miR2118p		9.05617	0	0	0	22.6309	0	0	0	0	0	0	0	0	0	19.3917	42.195
2_215_332(+)	TTTGCAGCGCGTTCGTCCGAT	--	2	20334060:20334619	143.963	osa-miR2118p	P	1.69803	0.66132	0	0	0	0	0	0	0	0	0	0	0	0	0	21.0975
2_215_372(-)	TTCACAGCTCACAAGCAGGGC	--	2	20334060:20334619	143.963	osa-miR2118p		1.69803	0	0	0	4.52618	0	0	0	0	0	0	0	0	0	0	10.5487
2_215_80(+)	GCACCGGGAATGAACTCCCCT	--	2	20334060:20334619	143.963	osa-miR2118p		83.7696	29.0981	53.9517	8.56641	113.154	250.068	70.8979	19.8181	69.4255	50.6243	67.4637	5.29095	68.9517	34.8628	67.8709	0
2_215_99(-)	CAGGGTCACAAGCAAAAGGAG	--	2	20334060:20334619	143.963	osa-miR2118p		38.4887	64.148	36.2488	8.56641	40.7356	38.8036	28.3591	19.8181	19.1518	51.679	12.2661	0	34.4759	17.4314	0	0
2_222_100(-)	CAAGCTTTTCATCAGGATGAG	--	2	20351361:20351920	180.675	osa-miR2118dosa-miR2118fosa-miR2118hosa-miR2118josa-miR2118kosa-miR2118m	P	54.903	54.2282	44.6788	68.5313	22.6309	30.1806	28.3591	0	61.645	61.171	54.4309	74.0733	13.7903	17.4314	9.69584	0
2_222_142(-)	GTAAGATCAATCCATTATGTC	--	2	20351361:20351920	180.675	osa-miR2118dosa-miR2118fosa-miR2118hosa-miR2118josa-miR2118kosa-miR2118m	P	66.7893	27.1141	32.8768	145.629	54.3141	68.9843	21.2694	69.3632	105.934	33.7495	54.4309	37.0366	20.6855	26.1471	38.7834	63.2925
2_222_144(+)	CATAATGGATTGATCTTACTC	--	2	20351361:20351920	180.675	osa-miR2118dosa-miR2118fosa-miR2118hosa-miR2118josa-miR2118kosa-miR2118m	P	87.1657	40.3405	37.9348	102.797	158.416	94.8533	14.1796	59.4542	149.624	93.3386	54.4309	58.2004	68.9517	65.3677	48.4792	73.8412
2_222_163(-)	CCATCAATGTGAATCTCATGA	--	2	20351361:20351920	180.675	osa-miR2118dosa-miR2118fosa-miR2118hosa-miR2118josa-miR2118kosa-miR2118m		640.158	347.193	382.72	128.496	656.296	659.662	184.334	217.999	519.494	454.037	197.791	158.728	572.299	261.471	416.921	232.072
2_222_165(+)	ATGAGATTCACATTGATGGCG	Os02g0433900	2	20351361:20351920	180.675	osa-miR2118dosa-miR2118fosa-miR2118hosa-miR2118josa-miR2118kosa-miR2118m		50.941	41.6631	34.5628	59.9649	85.9974	73.2958	42.5387	29.7271	43.6902	39.5502	49.8311	68.7823	117.218	139.451	87.2626	10.5487
2_222_249(+)	AAAATAACTTAGCAGATCGTT	--	2	20351361:20351920	180.675	osa-miR2118dosa-miR2118fosa-miR2118hosa-miR2118josa-miR2118kosa-miR2118m		36.2247	16.533	13.4879	59.9649	40.7356	21.5576	7.08979	29.7271	28.1293	20.0388	19.1658	26.4547	96.5324	61.0099	19.3917	10.5487
2_222_291(+)	CGAGAAAGTTGAGGAATGTTG	--	2	20351361:20351920	180.675	osa-miR2118dosa-miR2118fosa-miR2118hosa-miR2118josa-miR2118kosa-miR2118m	P	31.1306	26.4528	20.2319	8.56641	9.05235	8.62303	0	9.90904	26.9323	33.7495	7.66632	0	6.89517	4.35785	9.69584	0
2_223_207(+)	TAGTTCGTTGCTGCCCCTTCT	Os03g0588200	2	20352066:20352373	27.403	osa-miR2118eosa-miR2118r	P	54.337	92.5848	95.2585	25.6992	0	0	0	0	49.0766	43.7689	64.3971	26.4547	0	13.0735	0	21.0975
2_228_144(+)	CTGATTCTCTCGGGTTGGCCA	--	2	20363439:20363914	168.795	osa-miR2118o		29.9986	48.9377	37.0918	8.56641	13.5785	21.5576	21.2694	29.7271	33.5157	32.1675	10.7329	0	6.89517	34.8628	29.0875	10.5487
2_228_165(+)	CGGATGCTACGCAGAGGCTGG	--	2	20363439:20363914	168.795	osa-miR2118o		69.6193	60.1801	47.2077	0	90.5235	77.6073	56.7183	257.635	64.039	75.4091	69.7636	0	27.5807	69.7256	58.175	52.7437
2_228_205(-)	TGTGGCCTTGTGGATGCTGGA	--	2	20363439:20363914	168.795	osa-miR2118o	P	286.401	407.373	303.478	59.9649	76.945	99.1649	99.257	128.817	210.67	168.748	140.294	42.3276	34.4759	152.525	106.654	84.39
2_228_228(+)	TGAACCGGAGGCATCCGAAAT	--	2	20363439:20363914	168.795	osa-miR2118o	P	58.8651	91.9234	73.3406	59.9649	27.1571	4.31152	14.1796	9.90904	58.6525	45.8783	48.2978	31.7457	41.371	56.652	96.9584	10.5487
2_228_247(-)	CGCAACGTCCAATAATAATAT	--	2	20363439:20363914	168.795	osa-miR2118o		38.4887	11.9038	6.74396	0	22.6309	12.9345	14.1796	0	19.7503	18.4568	10.7329	5.29095	48.2662	4.35785	19.3917	0
2_228_249(+)	ATTATTATTGGACGTTGCGGG	--	2	20363439:20363914	168.795	osa-miR2118o		89.9957	105.811	111.275	137.063	208.204	245.756	184.334	69.3632	90.3728	87.5379	87.3961	74.0733	186.17	252.755	155.133	94.9387
2_228_289(-)	TTGCTGGCTTGGGAGTTTGTA	--	2	20363439:20363914	168.795	osa-miR2118o	P	146.031	191.121	143.309	94.2305	9.05235	4.31152	0	9.90904	117.305	119.705	113.462	58.2004	20.6855	26.1471	19.3917	21.0975
2_228_310(-)	GAATTGTCCGAGTTGTTGGCT	--	2	20363439:20363914	168.795	osa-miR2118o		13.5843	0	0	0	36.2094	0	0	0	0	0.527337	0	0	0	4.35785	29.0875	73.8412
2_228_312(+)	CCAACAACTCGGACAATTCTT	--	2	20363439:20363914	168.795	osa-miR2118o		54.903	42.9858	39.6208	8.56641	208.204	129.345	99.257	79.2723	90.3728	65.9171	24.5322	5.29095	110.323	39.2206	77.5667	21.0975
2_228_352(-)	TATCTGTCGATCTCAGGCTCT	--	2	20363439:20363914	168.795	osa-miR2118o		0	0	0	0	0	0	0	0	0	0	0	0	0	0	0	42.195
2_228_373(-)	TTGTGACAAAATTTACGAGAA	--	2	20363439:20363914	168.795	osa-miR2118o	P	0.566011	0	0	8.56641	0	0	0	0	0.598495	0	3.06653	0	0	0	67.8709	63.2925
2_228_81(+)	CCACAAACATGGCTCTGTGCT	--	2	20363439:20363914	168.795	osa-miR2118o		402.434	424.567	422.341	214.16	819.238	715.712	581.362	336.907	444.083	379.682	250.689	132.274	710.203	313.765	542.967	126.585
3_153_225(+)	TATGAAACAGAGCAGCGGGCA	Os12g0107700	3	27566991:27567319	79.691	osa-miR2118l	P	114.9	143.506	85.9855	17.1328	0	4.31152	0	19.8181	86.1833	59.589	49.8311	21.1638	0	4.35785	19.3917	10.5487
3_153_244(-)	CTCTTGATCAACTTTGCACTG	Os03g0587200	3	27566991:27567319	79.691	osa-miR2118l		22.6404	5.95188	11.8019	17.1328	49.7879	60.3612	21.2694	9.90904	19.1518	24.2575	8.43296	10.5819	41.371	65.3677	58.175	10.5487
3_153_307(-)	AGATGGACTCTACAATGCTAG	--	3	27566991:27567319	79.691	osa-miR2118l		14.1503	9.25848	8.42995	34.2656	104.102	51.7382	99.257	49.5452	21.5458	16.3474	19.1658	42.3276	41.371	43.5785	29.0875	31.6462
3_153_330(+)	TTACAGATCTCATGTGACACC	--	3	27566991:27567319	79.691	osa-miR2118l	P	403.566	219.558	222.551	548.25	18.1047	25.8691	28.3591	39.6361	341.142	294.781	407.082	391.53	27.5807	30.5049	48.4792	42.195
3_153_351(+)	CGTTCCTCAGAGATCTGCCGA	--	3	27566991:27567319	79.691	osa-miR2118l		15.8483	33.7273	33.7198	0	63.3665	34.4921	7.08979	0	15.5609	27.9488	9.19959	0	27.5807	13.0735	29.0875	21.0975
3_154_100(-)	CATATGTGATTGGTCCCTCTG	Os07g0515100	3	27569227:27569576	49.467	osa-miR2118a		242.253	319.417	311.908	25.6992	158.416	181.084	276.502	99.0904	220.845	262.614	79.7298	21.1638	317.178	431.427	358.746	168.78
3_154_144(+)	TTTTTCTTCTAGAATTCCACA	--	3	27569227:27569576	49.467	osa-miR2118a	P	37.9227	17.1943	14.3309	34.2656	4.52618	4.31152	0	0	46.0841	40.0776	67.4637	37.0366	6.89517	0	9.69584	0
3_154_81(+)	GCATCGAGAACAAGAAATCCA	Os05g0392400	3	27569227:27569576	49.467	osa-miR2118a		52.073	17.1943	20.2319	17.1328	67.8927	43.1152	28.3591	19.8181	46.6826	32.1675	19.1658	0	96.5324	56.652	29.0875	31.6462
3_211_123(+)	CGCTACGCGAAACCTGAAGCC	--	3	32274862:32275337	136.368	osa-miR2118fosa-miR2118josa-miR2118m		131.314	89.9395	99.4735	25.6992	117.681	137.969	63.8081	138.726	111.32	90.1746	59.7973	52.9095	137.903	135.093	96.9584	84.39
3_211_205(-)	CATGGATGAAATGTTATTGGT	--	3	32274862:32275337	136.368	osa-miR2118fosa-miR2118josa-miR2118m		69.6193	50.2603	46.3648	68.5313	95.0497	73.2958	77.9876	79.2723	53.8646	66.9717	36.7984	42.3276	89.6372	87.157	77.5667	10.5487
3_211_226(-)	AGCCTTGCGAACCGTACAGTC	--	3	32274862:32275337	136.368	osa-miR2118fosa-miR2118josa-miR2118m		43.0168	25.7915	35.4058	25.6992	31.6832	17.2461	56.7183	29.7271	23.3413	22.6755	36.7984	0	103.428	95.8727	48.4792	31.6462
3_211_228(+)	CTGTACGGTTCGCAAGGCTGT	--	3	32274862:32275337	136.368	osa-miR2118fosa-miR2118josa-miR2118m		21.5084	31.082	28.6618	0	13.5785	25.8691	56.7183	49.5452	25.7353	23.7301	16.0993	5.29095	20.6855	39.2206	58.175	42.195
3_211_289(-)	ATTTCAGATGCCACCCACCCA	--	3	32274862:32275337	136.368	osa-miR2118fosa-miR2118josa-miR2118m		13.0182	21.8235	35.4058	8.56641	45.2618	56.0497	49.6285	19.8181	19.1518	17.9294	22.2323	5.29095	55.1614	39.2206	48.4792	73.8412
3_211_333(+)	CGAGCGCTATCTGTGGATCTC	--	3	32274862:32275337	136.368	osa-miR2118fosa-miR2118josa-miR2118m		57.7331	70.0999	49.7367	34.2656	76.945	64.6727	99.257	29.7271	44.2886	61.6984	13.7994	15.8728	110.323	61.0099	116.35	63.2925
3_211_354(+)	TCAGCTGGAGTAATACTGGAG	Os04g0520900	3	32274862:32275337	136.368	osa-miR2118fosa-miR2118josa-miR2118m	P	82.0716	79.3584	48.8937	68.5313	0	0	7.08979	9.90904	55.0616	56.425	23.7656	105.819	0	0	9.69584	10.5487
3_211_81(+)	TTTCACACAGTAGCGTAGTAC	--	3	32274862:32275337	136.368	osa-miR2118fosa-miR2118josa-miR2118m	P	55.4691	21.1622	28.6618	59.9649	4.52618	4.31152	0	0	41.2962	31.6402	42.9314	37.0366	6.89517	0	9.69584	31.6462
3_224_127(-)	AACAACTGTTCATGTGGCTGG	--	3	32302051:32302484	75.914	osa-miR2118a		18.1123	13.2264	13.4879	51.3985	58.8403	25.8691	28.3591	59.4542	15.5609	11.6014	22.2323	42.3276	96.5324	113.304	48.4792	63.2925
3_224_211(-)	TGATCTAGGTTCGAAGTCTCA	--	3	32302051:32302484	75.914	osa-miR2118a	P	43.0168	21.1622	23.6039	102.797	4.52618	21.5576	0	0	38.9022	33.2222	34.4985	31.7457	6.89517	17.4314	0	0
3_224_276(+)	TTACTAAGGGGCTTAGGATGA	--	3	32302051:32302484	75.914	osa-miR2118a	P	61.6952	75.3904	56.4807	0	4.52618	0	0	0	52.6676	77.5185	58.2641	63.4914	20.6855	0	9.69584	21.0975
3_244_184(-)	CCCGAGTTCTGGGACTATCAC	--	3	32503446:32503921	149.348	osa-miR2118bosa-miR2118cosa-miR2118nosa-miR2118oosa-miR2118posa-miR2118q		61.1292	41.6631	33.7198	0	171.995	155.215	63.8081	29.7271	73.6149	61.6984	56.7308	0	27.5807	21.7892	67.8709	42.195
3_244_186(+)	GATAGTCCCAGAACTCGGGAA	--	3	32503446:32503921	149.348	osa-miR2118bosa-miR2118cosa-miR2118nosa-miR2118oosa-miR2118posa-miR2118q	P	152.823	56.8735	80.9276	17.1328	257.992	202.641	127.616	49.5452	119.699	97.0299	75.13	0	41.371	52.2942	48.4792	10.5487
3_244_207(+)	TGGCCCCGTGCACACTTGGTC	--	3	32503446:32503921	149.348	osa-miR2118bosa-miR2118cosa-miR2118nosa-miR2118oosa-miR2118posa-miR2118q	P	54.337	85.3102	87.6715	59.9649	22.6309	12.9345	28.3591	39.6361	48.4781	42.1869	51.3644	21.1638	41.371	65.3677	19.3917	21.0975
3_244_228(+)	CGGTATTTCCATTTTGCTGAA	Os05g0148700	3	32503446:32503921	149.348	osa-miR2118bosa-miR2118cosa-miR2118nosa-miR2118oosa-miR2118posa-miR2118q		211.688	84.6489	89.3575	119.93	420.934	551.874	120.526	178.363	166.98	112.323	87.3961	84.6552	475.767	200.461	310.267	94.9387
3_244_249(+)	GGTGCAAATAAGTAGAGCTCC	--	3	32503446:32503921	149.348	osa-miR2118bosa-miR2118cosa-miR2118nosa-miR2118oosa-miR2118posa-miR2118q		43.5828	26.4528	11.8019	0	85.9974	25.8691	42.5387	0	20.9473	28.4762	28.3654	0	103.428	21.7892	87.2626	10.5487
3_244_268(-)	GTTCGACTGATGATACCATGG	--	3	32503446:32503921	149.348	osa-miR2118bosa-miR2118cosa-miR2118nosa-miR2118oosa-miR2118posa-miR2118q	P	59.9971	76.0518	37.9348	102.797	49.7879	34.4921	7.08979	19.8181	41.8947	40.6049	36.0317	21.1638	27.5807	26.1471	38.7834	10.5487
3_244_289(-)	CTAAATGTATTTGCCTTTGTA	--	3	32503446:32503921	149.348	osa-miR2118bosa-miR2118cosa-miR2118nosa-miR2118oosa-miR2118posa-miR2118q		23.7725	9.25848	8.42995	17.1328	27.1571	4.31152	0	0	22.7428	16.3474	22.999	31.7457	34.4759	17.4314	0	0
3_244_310(-)	GGCTGAGAGAATTCTTCCTGG	--	3	32503446:32503921	149.348	osa-miR2118bosa-miR2118cosa-miR2118nosa-miR2118oosa-miR2118posa-miR2118q		151.125	90.6008	85.9855	42.8321	126.733	107.788	63.8081	39.6361	89.7743	114.432	91.9959	5.29095	131.008	61.0099	48.4792	42.195
3_244_312(+)	AGGAAGAATTCTCTCAGCCGG	--	3	32503446:32503921	149.348	osa-miR2118bosa-miR2118cosa-miR2118nosa-miR2118oosa-miR2118posa-miR2118q		33.3946	23.1462	36.2488	34.2656	27.1571	25.8691	14.1796	19.8181	23.3413	37.4409	38.3316	26.4547	48.2662	39.2206	48.4792	10.5487
3_244_331(-)	TTTGCTTCAATACATTCGGCC	--	3	32503446:32503921	149.348	osa-miR2118bosa-miR2118cosa-miR2118nosa-miR2118oosa-miR2118posa-miR2118q	P	99.6179	67.4546	69.1256	291.258	0	4.31152	0	9.90904	125.684	95.4479	138.76	201.056	27.5807	8.7157	0	52.7437
3_244_352(-)	CCGTGCGGAAGTGACCAAGAG	--	3	32503446:32503921	149.348	osa-miR2118bosa-miR2118cosa-miR2118nosa-miR2118oosa-miR2118posa-miR2118q		52.073	99.198	39.6208	0	49.7879	34.4921	85.0774	9.90904	50.2736	62.2257	9.19959	0	41.371	47.9363	29.0875	31.6462
4_100_289(-)	GCATCGGGAGTAATCTAGCCT	--	4	14601165:14601556	78.797	osa-miR2118cosa-miR2118q		33.9606	28.4367	21.9179	0	72.4188	56.0497	56.7183	19.8181	42.4932	32.6949	38.3316	0	172.379	30.5049	77.5667	10.5487
4_104_208(-)	CTATTCGCGAGCTTGGAACTA	--	4	14620955:14621367	82.451	osa-miR2118o		21.5084	13.8877	7.58696	25.6992	72.4188	25.8691	7.08979	9.90904	14.3639	9.49206	4.59979	5.29095	0	4.35785	48.4792	42.195
4_104_292(-)	CAATTGATACACAAGACTCTG	--	4	14620955:14621367	82.451	osa-miR2118o		75.2794	25.7915	41.3068	0	117.681	107.788	28.3591	59.4542	41.8947	40.6049	6.13306	10.5819	89.6372	43.5785	96.9584	94.9387
4_114_142(-)	ATATTTACTGGTCTTACTTCT	--	4	14660150:14660478	79.579	osa-miR2118bosa-miR2118eosa-miR2118gosa-miR2118nosa-miR2118r		20.9424	5.29056	6.74396	25.6992	40.7356	38.8036	28.3591	0	17.9549	17.9294	20.6991	26.4547	27.5807	47.9363	9.69584	21.0975
4_114_163(-)	TGTGTTGAGCACTCGAGATGC	--	4	14660150:14660478	79.579	osa-miR2118bosa-miR2118eosa-miR2118gosa-miR2118nosa-miR2118r		94.5238	91.9234	114.647	111.363	58.8403	68.9843	49.6285	79.2723	61.0465	83.8465	85.8628	68.7823	144.799	392.206	261.788	52.7437
4_114_205(-)	TTGCAGTCCCAATGATGTATC	--	4	14660150:14660478	79.579	osa-miR2118bosa-miR2118eosa-miR2118gosa-miR2118nosa-miR2118r	P	16.9803	11.2424	10.9589	25.6992	0	0	0	0	8.97743	16.3474	26.0655	10.5819	0	0	0	0
4_114_228(+)	CATATTTGGAGGGTGCTAGAC	--	4	14660150:14660478	79.579	osa-miR2118bosa-miR2118eosa-miR2118gosa-miR2118nosa-miR2118r		28.3005	23.1462	15.1739	0	54.3141	56.0497	7.08979	0	22.1443	24.7848	14.566	5.29095	41.371	39.2206	0	10.5487
4_117_100(-)	AGAAGCCAATCGTTGCTGCTT	--	4	14723634:14724046	91.886	osa-miR2118l		29.9986	28.4367	42.9928	68.5313	67.8927	81.9188	42.5387	39.6361	34.1142	41.1323	34.4985	21.1638	62.0566	52.2942	9.69584	10.5487
4_117_121(-)	CTGGAGATTCACGAGCAGTAG	--	4	14723634:14724046	91.886	osa-miR2118l		74.1474	114.408	57.3237	25.6992	90.5235	64.6727	14.1796	39.6361	62.842	64.8624	13.0328	47.6185	206.855	178.672	193.917	52.7437
4_117_142(-)	TGCTTGAGCACAGGAGATCGG	--	4	14723634:14724046	91.886	osa-miR2118l		52.073	70.7612	81.7706	68.5313	22.6309	25.8691	49.6285	39.6361	47.2811	61.6984	45.2313	58.2004	34.4759	169.956	116.35	10.5487
4_117_186(+)	ATTTTGGATGCAGTTAGTTGT	Os09g0516300	4	14723634:14724046	91.886	osa-miR2118l		100.75	57.5348	56.4807	111.363	162.942	163.838	49.6285	69.3632	89.1758	85.4285	82.7963	121.692	124.113	69.7256	126.046	73.8412
4_117_207(+)	TAGAGTCTGCATGGTGTAGGC	--	4	14723634:14724046	91.886	osa-miR2118l	P	53.205	25.7915	16.0169	17.1328	4.52618	8.62303	49.6285	9.90904	25.1368	20.5661	18.3992	47.6185	6.89517	0	0	0
4_117_249(+)	TTCGAATTATGAAATAGATCT	--	4	14723634:14724046	91.886	osa-miR2118l	P	44.1488	15.8717	18.5459	59.9649	0	0	0	9.90904	41.2962	36.3862	47.5312	52.9095	0	0	9.69584	21.0975
4_129_205(-)	CATGCAACGGAGTGAGAGGGC	--	4	14931820:14932295	124.574	osa-miR2118l		43.0168	40.3405	37.0918	51.3985	81.4712	107.788	42.5387	188.272	40.6977	38.4956	36.0317	15.8728	124.113	126.378	87.2626	63.2925
4_130_121(-)	CATGCTGCTGCAGATTCTGGT	Os03g0770700	4	14935513:14935967	88.857	osa-miR2118l		54.903	73.4065	72.4976	8.56641	140.311	116.411	49.6285	59.4542	48.4781	74.8818	26.0655	21.1638	82.7421	87.157	106.654	21.0975
4_162_123(+)	CGAGAAACGAAACAGCAAGGA	--	4	15255552:15255964	53.002	osa-miR2118o		67.3553	35.0499	32.0338	8.56641	63.3665	47.4267	113.437	9.90904	54.4631	42.1869	19.1658	5.29095	96.5324	65.3677	77.5667	21.0975
4_162_205(-)	TTCGCGAGCTTGGAACTAGCT	Os12g0163200	4	15255552:15255964	53.002	osa-miR2118o	P	41.3188	42.3245	44.6788	34.2656	4.52618	0	7.08979	9.90904	31.1218	27.9488	41.3982	100.528	0	13.0735	0	0
4_162_270(+)	CAGCTGAACAGTCCAAGTGAC	--	4	15255552:15255964	53.002	osa-miR2118o		44.7148	41.6631	32.8768	34.2656	171.995	155.215	70.8979	89.1813	49.6751	39.0229	26.8321	37.0366	27.5807	13.0735	29.0875	63.2925
4_177_102(+)	TTAATGAAACTTAGCCGGAAC	--	4	17199875:17200497	130.82	osa-miR2118iosa-miR2118l	P	282.439	155.41	134.036	505.418	40.7356	25.8691	21.2694	29.7271	296.854	239.938	353.418	306.875	20.6855	43.5785	58.175	31.6462
4_177_121(-)	TAGCTGTCAGATAAAAAATGT	--	4	17199875:17200497	130.82	osa-miR2118iosa-miR2118l	P	93.3918	62.8254	33.7198	128.496	31.6832	34.4921	14.1796	9.90904	140.048	109.686	131.861	111.11	34.4759	8.7157	19.3917	31.6462
4_177_268(-)	ACGGTCAAATCTGTAGACGCT	--	4	17199875:17200497	130.82	osa-miR2118iosa-miR2118l		109.24	41.0018	54.7947	154.195	294.202	245.756	262.322	69.3632	100.547	58.5344	95.8291	137.565	386.13	169.956	261.788	84.39
4_177_312(+)	ACATTGCGCTGAGACTTGGCA	--	4	17199875:17200497	130.82	osa-miR2118iosa-miR2118l		43.5828	48.9377	62.3817	111.363	429.987	271.625	319.04	178.363	31.7202	56.9524	68.9969	100.528	448.186	392.206	349.05	105.487
4_177_375(+)	TTGAATCTGAGGCAGTAGTAG	--	4	17199875:17200497	130.82	osa-miR2118iosa-miR2118l	P	25.4705	20.5009	11.8019	17.1328	0	0	0	0	23.3413	25.3122	20.6991	10.5819	0	0	0	0
4_177_394(-)	TCTTCTTCACGTAGCCGGACT	Os12g0563600	4	17199875:17200497	130.82	osa-miR2118iosa-miR2118l		45.8469	46.9537	44.6788	17.1328	45.2618	17.2461	49.6285	9.90904	40.6977	34.8042	26.8321	21.1638	41.371	52.2942	58.175	31.6462
4_177_396(+)	TCCGGCTACGTGAAGAAGATT	--	4	17199875:17200497	130.82	osa-miR2118iosa-miR2118l	P	25.4705	31.7433	31.1908	51.3985	22.6309	12.9345	0	0	24.5383	26.8942	32.9652	63.4914	41.371	43.5785	29.0875	73.8412
4_182_102(+)	TACATTGCGCTTAGACTTGGC	--	4	17216566:17217020	103.121	osa-miR2118gosa-miR2118hosa-miR2118k	P	481.675	356.451	327.925	968.004	217.257	215.576	77.9876	99.0904	339.945	394.975	470.712	1074.06	303.388	335.554	145.438	179.329
4_182_144(+)	AAGACGTGAAACCTTTGAGCC	--	4	17216566:17217020	103.121	osa-miR2118gosa-miR2118hosa-miR2118k		310.74	294.949	268.916	582.516	1190.38	1202.91	708.979	406.27	241.194	226.227	262.955	576.713	1296.29	710.329	795.059	358.657
4_182_184(-)	CTTGCTCGTATGGTCGGAGAA	--	4	17216566:17217020	103.121	osa-miR2118gosa-miR2118hosa-miR2118k		26.6025	15.8717	25.2899	8.56641	72.4188	47.4267	28.3591	19.8181	19.7503	18.4568	10.7329	0	48.2662	30.5049	29.0875	10.5487
4_182_207(+)	TATTTGCAGGCTGAAAATAAG	--	4	17216566:17217020	103.121	osa-miR2118gosa-miR2118hosa-miR2118k	P	45.2809	45.6311	29.5048	8.56641	0	0	0	0	47.2811	51.679	55.1975	31.7457	0	4.35785	9.69584	0
4_182_81(+)	TTACTCAAAGATAGACCTTGA	--	4	17216566:17217020	103.121	osa-miR2118gosa-miR2118hosa-miR2118k	P	104.146	64.8093	53.9517	197.027	0	8.62303	0	29.7271	65.8345	80.1552	117.295	121.692	0	13.0735	9.69584	0
4_239_142(-)	GTTCTCGGTTTTGTGCTCCAT	Os09g0516300	4	17641416:17641849	110.157	osa-miR2118g		23.7725	17.1943	23.6039	51.3985	54.3141	86.2303	85.0774	29.7271	32.9172	16.8748	13.7994	10.5819	117.218	100.231	116.35	10.5487
4_239_144(+)	GGAGCACAAAACCGAGAACTT	--	4	17641416:17641849	110.157	osa-miR2118g		115.466	37.6952	53.1087	0	181.047	176.772	56.7183	39.6361	83.7893	82.7918	49.8311	5.29095	68.9517	52.2942	77.5667	52.7437
4_239_79(-)	CTGCCTATGTTTGATATCCAC	--	4	17641416:17641849	110.157	osa-miR2118g		23.7725	19.1783	26.1329	77.0977	63.3665	38.8036	35.4489	0	25.1368	30.0582	18.3992	21.1638	27.5807	34.8628	67.8709	42.195
4_266_102(+)	TACATGTTGTAGCAAAAGTGA	--	4	18158560:18158930	89.289	osa-miR2118i	P	48.6769	36.3726	16.8599	34.2656	40.7356	73.2958	21.2694	39.6361	46.6826	55.3703	61.3306	21.1638	20.6855	26.1471	29.0875	10.5487
4_266_144(+)	TACAGGATTAGAGACACCAGT	Os04g0569400	4	18158560:18158930	89.289	osa-miR2118i	P	288.099	261.221	233.51	471.153	36.2094	12.9345	28.3591	89.1813	243.588	226.227	219.257	253.966	27.5807	56.652	116.35	84.39
4_266_165(+)	TATCCATTAGGCTGATTCCTC	--	4	18158560:18158930	89.289	osa-miR2118i		31.6966	17.8556	16.8599	25.6992	4.52618	17.2461	0	9.90904	35.3112	29.0035	31.4319	5.29095	6.89517	26.1471	9.69584	10.5487
4_266_228(+)	CACAGCTTTGCTCCAGGACTG	--	4	18158560:18158930	89.289	osa-miR2118i		39.6208	31.082	31.1908	0	122.207	73.2958	63.8081	69.3632	37.1067	33.7495	35.2651	5.29095	48.2662	26.1471	77.5667	31.6462
4_266_247(-)	AGAGATTGTACCATGTATGCA	--	4	18158560:18158930	89.289	osa-miR2118i		79.2415	80.0197	81.7706	94.2305	439.039	543.251	233.963	138.726	52.0691	90.1746	95.8291	132.274	206.855	230.966	145.438	137.134
4_266_268(-)	AATTTCCCTCCGGTCATAGAG	--	4	18158560:18158930	89.289	osa-miR2118i		19.2444	31.082	33.7198	17.1328	13.5785	12.9345	63.8081	19.8181	12.5684	22.1481	29.132	10.5819	41.371	17.4314	9.69584	10.5487
4_266_79(-)	ACGAGACATCGCCATTCTGTA	--	4	18158560:18158930	89.289	osa-miR2118i		84.3356	59.5188	42.1498	68.5313	171.995	73.2958	63.8081	29.7271	37.7052	28.4762	31.4319	47.6185	117.218	108.946	77.5667	42.195
4_266_81(+)	CAGAATGGCGATGTCTCGTGT	Os01g0279700	4	18158560:18158930	89.289	osa-miR2118i		38.4887	55.5509	59.0097	8.56641	49.7879	47.4267	42.5387	39.6361	27.5308	50.6243	13.7994	21.1638	41.371	26.1471	135.742	31.6462
4_308_145(+)	CAACAAGCTGGCGAGCAACGA	--	4	21026607:21027082	130.464	osa-miR2118a		99.6179	99.198	63.2247	0	122.207	81.9188	35.4489	39.6361	101.146	98.6119	20.6991	10.5819	82.7421	39.2206	135.742	126.585
4_308_164(-)	CAAATTAACCATCATTCACTC	--	4	21026607:21027082	130.464	osa-miR2118a		15.8483	5.95188	12.6449	8.56641	27.1571	8.62303	0	9.90904	20.3488	24.2575	19.9324	26.4547	13.7903	8.7157	9.69584	21.0975
4_308_187(+)	TGCTCTCGTTCAAGAAGTGAA	--	4	21026607:21027082	130.464	osa-miR2118a	P	35.6587	13.8877	15.1739	34.2656	9.05235	12.9345	7.08979	0	12.5684	11.0741	25.2989	5.29095	6.89517	26.1471	38.7834	31.6462
4_308_208(+)	CTTTCATGGTAGAATATGCTC	--	4	21026607:21027082	130.464	osa-miR2118a		62.8272	36.3726	31.1908	25.6992	117.681	137.969	56.7183	19.8181	67.0315	58.007	33.7318	47.6185	165.484	82.7991	29.0875	31.6462
4_308_248(-)	ATTTGCGAGATCGAGACATGG	--	4	21026607:21027082	130.464	osa-miR2118a		125.654	124.989	76.7126	137.063	117.681	163.838	113.437	118.908	127.479	111.268	106.562	105.819	227.541	117.662	106.654	63.2925
4_308_80(-)	ATAACCGGACCCGTGGCTGAC	--	4	21026607:21027082	130.464	osa-miR2118a		167.539	292.303	352.372	205.594	601.982	504.447	1339.97	693.632	184.935	186.677	266.788	137.565	413.71	771.339	562.359	474.694
4_316_102(+)	CAACCTCTCCAATGCTCGCTG	--	4	21056197:21056567	91.64	osa-miR2118dosa-miR2118fosa-miR2118hosa-miR2118josa-miR2118kosa-miR2118mosa-miR2118oosa-miR2118p		24.3385	30.4207	42.1498	0	13.5785	12.9345	28.3591	29.7271	26.9323	22.1481	20.6991	5.29095	20.6855	43.5785	29.0875	0
4_316_123(+)	TTGCTCTGCTGGACTAGTGGG	--	4	21056197:21056567	91.64	osa-miR2118dosa-miR2118fosa-miR2118hosa-miR2118josa-miR2118kosa-miR2118mosa-miR2118oosa-miR2118p	P	96.7878	152.104	103.688	34.2656	4.52618	8.62303	7.08979	39.6361	73.6149	65.3897	47.5312	21.1638	13.7903	13.0735	48.4792	0
4_316_163(-)	CTGGACAACTAGAGAGGCTAG	--	4	21056197:21056567	91.64	osa-miR2118dosa-miR2118fosa-miR2118hosa-miR2118josa-miR2118kosa-miR2118mosa-miR2118oosa-miR2118p		59.9971	76.7131	53.1087	17.1328	72.4188	73.2958	106.347	108.999	40.6977	59.0617	28.3654	5.29095	68.9517	47.9363	48.4792	63.2925
4_316_226(-)	TAGCAAGTGACGGTTGGTCGA	--	4	21056197:21056567	91.64	osa-miR2118dosa-miR2118fosa-miR2118hosa-miR2118josa-miR2118kosa-miR2118mosa-miR2118oosa-miR2118p	P	47.5449	51.5829	36.2488	25.6992	4.52618	8.62303	7.08979	0	41.2962	36.3862	29.8987	15.8728	0	0	9.69584	0
4_323_184(-)	TACAAAAGGCTTCAGCTCGTA	--	4	21074264:21074571	43.677	osa-miR2118hosa-miR2118k	P	37.3567	22.4849	18.5459	17.1328	4.52618	0	0	0	22.7428	21.6208	35.2651	26.4547	0	0	0	0
4_33_142(-)	TCATCTGTAGTAACTGTTGCT	--	4	12974814:12975331	102.007	osa-miR2118dosa-miR2118gosa-miR2118o	P	101.316	33.066	47.2077	231.293	4.52618	8.62303	0	9.90904	106.532	63.2804	89.696	174.601	6.89517	4.35785	0	21.0975
4_33_207(+)	TGCTGAGATGCAATGAAAGGG	--	4	12974814:12975331	102.007	osa-miR2118dosa-miR2118gosa-miR2118o		32.8286	30.4207	16.8599	8.56641	63.3665	51.7382	42.5387	0	31.1218	25.8395	20.6991	5.29095	48.2662	17.4314	0	31.6462
4_33_247(-)	CGAGTTCCAACGTGATTCCAT	--	4	12974814:12975331	102.007	osa-miR2118dosa-miR2118gosa-miR2118o		25.4705	14.549	15.1739	0	49.7879	38.8036	7.08979	19.8181	35.9097	17.4021	7.66632	0	68.9517	21.7892	29.0875	10.5487
4_33_331(-)	CAAGAGCTCTGTCCTTATCGA	--	4	12974814:12975331	102.007	osa-miR2118dosa-miR2118gosa-miR2118o		39.0547	45.6311	53.1087	0	149.364	94.8533	56.7183	39.6361	35.3112	48.515	12.2661	5.29095	103.428	47.9363	77.5667	31.6462
4_335_207(+)	TTGGAAGCTCCCTCCCTCTCT	--	4	21091679:21092280	162.989	osa-miR2118dosa-miR2118fosa-miR2118josa-miR2118m	P	26.0365	55.5509	62.3817	59.9649	0	0	0	29.7271	31.1218	23.7301	35.2651	26.4547	6.89517	4.35785	9.69584	10.5487
4_335_331(-)	CGATACTGCATGCCTCTACGC	--	4	21091679:21092280	162.989	osa-miR2118dosa-miR2118fosa-miR2118josa-miR2118m		37.3567	32.4047	26.9759	0	117.681	64.6727	63.8081	49.5452	30.5233	33.7495	15.3326	0	117.218	39.2206	48.4792	63.2925
4_335_415(-)	TAGGAAAAACAAGGAAATGTA	--	4	21091679:21092280	162.989	osa-miR2118dosa-miR2118fosa-miR2118josa-miR2118m	P	56.0351	35.7113	21.9179	94.2305	0	0	0	0	102.941	84.3739	75.8966	89.9461	0	4.35785	9.69584	0
4_335_79(-)	CGAAGGGTCCAATCTAAGGCT	--	4	21091679:21092280	162.989	osa-miR2118dosa-miR2118fosa-miR2118josa-miR2118m		49.2429	84.6489	81.7706	8.56641	117.681	77.6073	163.065	158.545	54.4631	44.2963	19.9324	0	75.8469	135.093	77.5667	63.2925
4_336_102(+)	CCATGGAACTAAACATCCCCC	--	4	21092467:21093005	105.51	osa-miR2118aosa-miR2118bosa-miR2118cosa-miR2118dosa-miR2118fosa-miR2118josa-miR2118mosa-miR2118nosa-miR2118posa-miR2118q		20.9424	15.2104	16.0169	0	31.6832	12.9345	14.1796	19.8181	17.9549	22.6755	27.5988	10.5819	6.89517	30.5049	38.7834	10.5487
4_336_121(-)	CAGTGCAGAAACGAGTGAGGG	--	4	21092467:21093005	105.51	osa-miR2118aosa-miR2118bosa-miR2118cosa-miR2118dosa-miR2118fosa-miR2118josa-miR2118mosa-miR2118nosa-miR2118posa-miR2118q	P	19.2444	29.7594	16.8599	0	13.5785	12.9345	0	0	17.9549	32.1675	10.7329	0	0	30.5049	0	0
4_336_123(+)	CTCACTCGTTTCTGCACTGCT	Os07g0513200	4	21092467:21093005	105.51	osa-miR2118aosa-miR2118bosa-miR2118cosa-miR2118dosa-miR2118fosa-miR2118josa-miR2118mosa-miR2118nosa-miR2118posa-miR2118q		80.3735	88.6168	76.7126	308.391	162.942	202.641	70.8979	79.2723	73.0164	78.0458	85.0962	137.565	241.331	191.745	126.046	42.195
4_336_144(+)	TGACTAACGGGGCGACTGGAG	--	4	21092467:21093005	105.51	osa-miR2118aosa-miR2118bosa-miR2118cosa-miR2118dosa-miR2118fosa-miR2118josa-miR2118mosa-miR2118nosa-miR2118posa-miR2118q		92.2597	189.137	130.664	42.8321	63.3665	64.6727	113.437	168.454	85.5848	89.1199	59.7973	42.3276	34.4759	126.378	135.742	21.0975
4_336_163(-)	ATTGTAGACGCTGAGCTTCCT	--	4	21092467:21093005	105.51	osa-miR2118aosa-miR2118bosa-miR2118cosa-miR2118dosa-miR2118fosa-miR2118josa-miR2118mosa-miR2118nosa-miR2118posa-miR2118q		255.837	261.883	297.577	488.285	398.304	319.052	382.848	317.089	211.867	182.986	197.025	306.875	648.146	614.457	688.405	242.621
4_336_207(+)	CTTTGATAGATTGTGGCTTCG	--	4	21092467:21093005	105.51	osa-miR2118aosa-miR2118bosa-miR2118cosa-miR2118dosa-miR2118fosa-miR2118josa-miR2118mosa-miR2118nosa-miR2118posa-miR2118q		14.1503	9.25848	9.27295	34.2656	4.52618	8.62303	0	29.7271	28.1293	19.5115	13.0328	26.4547	13.7903	17.4314	19.3917	0
4_336_310(-)	TTGACAACCTCGAGGCTCGCG	--	4	21092467:21093005	105.51	osa-miR2118aosa-miR2118bosa-miR2118cosa-miR2118dosa-miR2118fosa-miR2118josa-miR2118mosa-miR2118nosa-miR2118posa-miR2118q	P	62.8272	88.6168	81.7706	119.93	13.5785	4.31152	14.1796	9.90904	33.5157	47.4603	72.8301	68.7823	34.4759	30.5049	29.0875	31.6462
4_338_100(-)	CGAAGGGTCCGATGAAGGGAT	--	4	21099555:21100156	174.798	osa-miR2118eosa-miR2118r		26.6025	23.1462	26.1329	8.56641	108.628	81.9188	70.8979	128.817	35.3112	24.7848	19.9324	0	34.4759	74.0834	48.4792	94.9387
4_338_102(+)	CCCTTCATCGGACCCTTCGCT	Os02g0782900	4	21099555:21100156	174.798	osa-miR2118eosa-miR2118r		29.9986	27.1141	16.0169	0	31.6832	56.0497	28.3591	9.90904	20.3488	24.2575	35.2651	0	27.5807	17.4314	29.0875	0
4_338_142(-)	CCTTCGGCCACCACATTAGTC	--	4	21099555:21100156	174.798	osa-miR2118eosa-miR2118r		20.9424	15.2104	10.1159	0	13.5785	25.8691	35.4489	19.8181	19.7503	14.2381	13.0328	0	48.2662	26.1471	19.3917	0
4_338_184(-)	CAAGCTATTTGGCAGGAAGAG	--	4	21099555:21100156	174.798	osa-miR2118eosa-miR2118r	P	37.9227	52.9056	37.0918	8.56641	13.5785	12.9345	0	9.90904	36.5082	41.6596	14.566	5.29095	0	47.9363	19.3917	21.0975
4_338_249(+)	CATTGTGGCGTGGTGTTCGTG	--	4	21099555:21100156	174.798	osa-miR2118eosa-miR2118r	P	65.0912	117.054	92.7295	0	36.2094	21.5576	42.5387	19.8181	48.4781	71.1904	36.0317	0	20.6855	17.4314	9.69584	21.0975
4_338_270(+)	CAGACATTAGACCTTTAGGCA	--	4	21099555:21100156	174.798	osa-miR2118eosa-miR2118r		65.0912	36.3726	28.6618	51.3985	153.89	107.788	77.9876	39.6361	52.0691	56.9524	22.999	26.4547	103.428	21.7892	58.175	126.585
4_338_289(-)	CTTCCCTTGCCACTTGCTCTG	Os01g0842400	4	21099555:21100156	174.798	osa-miR2118eosa-miR2118r		52.073	83.3263	95.2585	8.56641	49.7879	21.5576	77.9876	39.6361	57.4555	50.6243	26.8321	10.5819	0	43.5785	77.5667	42.195
4_338_352(-)	AGCTATGGATGAGCCTTCTGT	--	4	21099555:21100156	174.798	osa-miR2118eosa-miR2118r		37.9227	17.1943	14.3309	17.1328	36.2094	25.8691	21.2694	9.90904	38.3037	20.0388	9.96622	0	55.1614	8.7157	19.3917	10.5487
4_338_394(-)	TAGTGATGCAACAAATCTAGC	--	4	21099555:21100156	174.798	osa-miR2118eosa-miR2118r	P	28.8665	7.27452	18.5459	51.3985	4.52618	4.31152	0	9.90904	27.5308	21.6208	23.7656	37.0366	0	0	0	0
4_338_396(+)	TAGATTTGTTGCATCACTACT	--	4	21099555:21100156	174.798	osa-miR2118eosa-miR2118r	P	26.0365	17.1943	34.5628	25.6992	9.05235	0	7.08979	0	28.7278	38.4956	50.5977	42.3276	0	4.35785	9.69584	10.5487
4_338_438(+)	TCAACTCTCAAACCGGCATTG	--	4	21099555:21100156	174.798	osa-miR2118eosa-miR2118r	P	25.4705	15.2104	20.2319	34.2656	9.05235	0	7.08979	9.90904	21.5458	23.2028	16.0993	26.4547	0	0	0	0
4_338_499(-)	CAATGGGGCTGTCGAACTCTT	--	4	21099555:21100156	174.798	osa-miR2118eosa-miR2118r		21.5084	42.3245	25.2899	17.1328	22.6309	51.7382	85.0774	0	22.1443	25.8395	9.19959	0	103.428	156.883	116.35	21.0975
4_346_100(-)	CATTATATGTGACAGCTGCGC	--	4	21149530:21149942	99.578	osa-miR2118fosa-miR2118gosa-miR2118josa-miR2118m		33.9606	21.8235	11.8019	0	27.1571	21.5576	28.3591	0	22.7428	16.8748	19.9324	0	62.0566	74.0834	58.175	0
4_346_186(+)	ATCACTAATGGTAGCTGTGGC	--	4	21149530:21149942	99.578	osa-miR2118fosa-miR2118gosa-miR2118josa-miR2118m		66.2233	64.8093	69.9686	248.426	144.838	176.772	148.885	148.636	51.4706	64.8624	83.5629	153.438	248.226	257.113	329.659	94.9387
4_346_207(+)	TTGGCGGGTTTTGATCGAGCT	--	4	21149530:21149942	99.578	osa-miR2118fosa-miR2118gosa-miR2118josa-miR2118m	P	490.731	820.036	584.196	779.543	27.1571	17.2461	14.1796	138.726	542.237	458.783	523.61	714.278	48.2662	52.2942	58.175	126.585
4_346_247(-)	AATTGCCGAGAAAATTGCTCA	--	4	21149530:21149942	99.578	osa-miR2118fosa-miR2118gosa-miR2118josa-miR2118m		33.3946	21.1622	21.9179	51.3985	104.102	51.7382	21.2694	39.6361	25.7353	27.9488	48.2978	79.3642	41.371	17.4314	0	52.7437
4_346_289(-)	TCAACCAGTGTCGACAGGAGA	--	4	21149530:21149942	99.578	osa-miR2118fosa-miR2118gosa-miR2118josa-miR2118m	P	45.8469	50.2603	23.6039	42.8321	9.05235	4.31152	7.08979	19.8181	48.4781	36.3862	32.1986	63.4914	20.6855	13.0735	9.69584	21.0975
4_346_310(-)	TAATATGAACTAGAGAGAGTA	--	4	21149530:21149942	99.578	osa-miR2118fosa-miR2118gosa-miR2118josa-miR2118m	P	41.8848	20.5009	23.6039	17.1328	0	0	0	29.7271	27.5308	39.0229	42.9314	58.2004	0	0	0	0
4_348_121(-)	TGAATTAAATCTTAGCTCCGG	--	4	21165528:21166003	101.363	osa-miR2118bosa-miR2118cosa-miR2118eosa-miR2118nosa-miR2118posa-miR2118qosa-miR2118r	P	27.1685	9.9198	10.1159	59.9649	18.1047	8.62303	0	0	19.1518	13.7108	23.7656	10.5819	13.7903	17.4314	9.69584	0
4_348_165(+)	TACCATGGTGCGATGACTTGA	--	4	21165528:21166003	101.363	osa-miR2118bosa-miR2118cosa-miR2118eosa-miR2118nosa-miR2118posa-miR2118qosa-miR2118r	P	237.725	203.025	220.865	128.496	18.1047	43.1152	49.6285	39.6361	118.502	170.33	226.157	158.728	34.4759	74.0834	19.3917	94.9387
4_348_205(-)	CTATGTGTGTAAGTCAGTCGG	--	4	21165528:21166003	101.363	osa-miR2118bosa-miR2118cosa-miR2118eosa-miR2118nosa-miR2118posa-miR2118qosa-miR2118r		36.7907	24.4688	23.6039	34.2656	40.7356	47.4267	35.4489	9.90904	34.7127	36.3862	11.4995	21.1638	124.113	113.304	48.4792	31.6462
4_348_228(+)	TCAAGAGAAGGGAATTCTGCA	--	4	21165528:21166003	101.363	osa-miR2118bosa-miR2118cosa-miR2118eosa-miR2118nosa-miR2118posa-miR2118qosa-miR2118r	P	99.0519	124.328	72.4976	111.363	18.1047	21.5576	14.1796	69.3632	81.3954	87.5379	90.4626	206.347	34.4759	17.4314	9.69584	31.6462
4_348_310(-)	TCCATTGCTCTATCTGTAGCA	--	4	21165528:21166003	101.363	osa-miR2118bosa-miR2118cosa-miR2118eosa-miR2118nosa-miR2118posa-miR2118qosa-miR2118r		45.2809	20.5009	25.2899	59.9649	49.7879	60.3612	28.3591	9.90904	36.5082	35.8589	38.3316	47.6185	48.2662	17.4314	38.7834	10.5487
4_348_312(+)	CTACAGATAGAGCAATGGAGT	--	4	21165528:21166003	101.363	osa-miR2118bosa-miR2118cosa-miR2118eosa-miR2118nosa-miR2118posa-miR2118qosa-miR2118r	P	46.9789	29.7594	33.7198	0	4.52618	0	14.1796	0	37.7052	38.4956	3.83316	5.29095	6.89517	4.35785	0	42.195
4_48_268(-)	CAACATTGGCCATGCCTCCAT	--	4	13253573:13254006	82.411	osa-miR2118o		23.2064	19.1783	21.0749	8.56641	36.2094	21.5576	49.6285	19.8181	34.1142	18.4568	6.89969	5.29095	0	4.35785	9.69584	21.0975
4_48_289(-)	TGTGATCAGCCGTAGATACTG	--	4	13253573:13254006	82.411	osa-miR2118o		73.5814	40.3405	37.0918	179.895	81.4712	56.0497	106.347	39.6361	47.2811	20.0388	65.1638	100.528	220.646	65.3677	116.35	73.8412
4_48_312(+)	TCGGCATGCAAGACCAATTGT	--	4	13253573:13254006	82.411	osa-miR2118o	P	46.4129	42.9858	57.3237	85.6641	9.05235	17.2461	0	0	64.039	43.2416	52.131	105.819	34.4759	52.2942	48.4792	0
4_84_312(+)	CATGCTGCTGTAGATTCTGGT	Os08g0143300	4	14337396:14337850	93.988	osa-miR2118l		193.01	211.622	169.442	111.363	411.882	306.118	290.681	118.908	201.094	181.931	100.429	116.401	386.13	300.692	397.529	305.914
4_85_250(+)	CATGCAACAGAGTGAGAGGGC	Os01g0612500	4	14341068:14341543	124.643	osa-miR2118l		20.9424	22.4849	19.3889	8.56641	36.2094	21.5576	7.08979	49.5452	12.5684	20.0388	17.6325	21.1638	34.4759	43.5785	38.7834	73.8412
4_91_163(-)	TTCTACTCTCCACGGGCCTGT	--	4	14373756:14374273	79.195	osa-miR2118a	P	20.3764	46.2924	40.4638	8.56641	0	0	14.1796	9.90904	25.7353	16.8748	23.7656	15.8728	6.89517	4.35785	9.69584	0
4_91_247(-)	TGACAGTGAATCACAACTTAT	--	4	14373756:14374273	79.195	osa-miR2118a	P	41.8848	19.8396	32.0338	34.2656	13.5785	12.9345	0	9.90904	27.5308	37.9682	31.4319	74.0733	20.6855	4.35785	19.3917	10.5487
4_91_312(+)	TGTTAAGTCAGACTATGTTGT	--	4	14373756:14374273	79.195	osa-miR2118a	P	31.6966	28.4367	17.7029	59.9649	9.05235	21.5576	0	0	32.3187	35.8589	40.6315	58.2004	27.5807	8.7157	29.0875	21.0975
4_91_352(-)	ACATTGACGATTAGGGTTGCT	--	4	14373756:14374273	79.195	osa-miR2118a		73.5814	97.214	72.4976	299.824	203.678	232.822	155.975	118.908	77.2059	61.171	77.4299	105.819	241.331	209.177	193.917	126.585
4_91_415(-)	CCAAACTGTTTACTCCACTAT	--	4	14373756:14374273	79.195	osa-miR2118a		20.3764	13.2264	12.6449	0	58.8403	86.2303	28.3591	9.90904	30.5233	26.3668	16.0993	15.8728	48.2662	43.5785	48.4792	0
4_91_79(-)	TTCTAACAAAATCATGGAACT	--	4	14373756:14374273	79.195	osa-miR2118a	P	34.5267	13.8877	17.7029	51.3985	4.52618	0	7.08979	0	31.1218	21.0935	25.2989	89.9461	0	0	0	10.5487
5_251_184(-)	TCGCTCGGCCACAAGAACTGC	--	5	24965415:24966079	204.211	osa-miR2118fosa-miR2118josa-miR2118m	P	460.167	809.455	729.191	428.321	122.207	107.788	170.155	247.726	467.425	417.651	445.413	756.606	172.379	209.177	203.613	242.621
5_251_207(+)	AAGGCGTGTTCTCTTCAGTTC	--	5	24965415:24966079	204.211	osa-miR2118fosa-miR2118josa-miR2118m		39.0547	34.3886	32.0338	25.6992	99.5759	94.8533	92.1672	39.6361	33.5157	27.4215	35.2651	42.3276	110.323	65.3677	96.9584	73.8412
5_251_291(+)	TCATCTGTGGATGCAGCATCC	--	5	24965415:24966079	204.211	osa-miR2118fosa-miR2118josa-miR2118m	P	35.6587	32.4047	28.6618	42.8321	4.52618	0	21.2694	0	32.3187	17.9294	32.1986	26.4547	0	4.35785	0	0
5_251_373(-)	ATTGGAAAAAAGAAGTGCTCA	--	5	24965415:24966079	204.211	osa-miR2118fosa-miR2118josa-miR2118m		32.2626	18.517	11.8019	17.1328	40.7356	30.1806	28.3591	0	32.9172	25.3122	20.6991	15.8728	68.9517	47.9363	19.3917	31.6462
5_251_396(+)	CTCGAGAGGACACTGCTGGCG	--	5	24965415:24966079	204.211	osa-miR2118fosa-miR2118josa-miR2118m		10.7542	0.66132	0	0	9.05235	0	0	0	0	0	0	0	0	0	48.4792	10.5487
5_251_438(+)	CCTCAATCCAAATTAACTCTT	Os06g0127200	5	24965415:24966079	204.211	osa-miR2118fosa-miR2118josa-miR2118m		160.747	50.9216	74.1836	42.8321	343.989	431.152	113.437	69.3632	110.123	131.834	61.3306	42.3276	268.912	69.7256	145.438	116.036
5_251_480(+)	AATATATCAATTAGAACACCT	--	5	24965415:24966079	204.211	osa-miR2118fosa-miR2118josa-miR2118m		64.5252	21.8235	40.4638	85.6641	199.152	189.707	120.526	19.8181	50.8721	39.5502	51.3644	52.9095	158.589	91.5148	155.133	52.7437
5_251_81(+)	CCACATCGCAATCACAAGGTC	Os05g0388600	5	24965415:24966079	204.211	osa-miR2118fosa-miR2118josa-miR2118m		27.1685	31.082	32.0338	17.1328	72.4188	34.4921	49.6285	19.8181	35.9097	34.2769	18.3992	5.29095	48.2662	30.5049	9.69584	21.0975
5_90_102(+)	CAGTGATCAGAAGAGAGCCTC	Os02g0652100	5	6099439:6099830	107.541	osa-miR2118cosa-miR2118q		130.182	125.651	95.2585	25.6992	149.364	112.099	219.783	108.999	79.0014	105.995	36.0317	37.0366	137.903	100.231	87.2626	116.036
5_90_163(-)	TCAAACCGGCCATCGAACTTG	--	5	6099439:6099830	107.541	osa-miR2118cosa-miR2118q	P	104.146	100.521	100.316	179.895	18.1047	12.9345	0	9.90904	85.5848	81.2098	97.3623	100.528	6.89517	52.2942	19.3917	31.6462
5_90_184(-)	CACCAGCAATGTAAGTACTTC	--	5	6099439:6099830	107.541	osa-miR2118cosa-miR2118q		17.5463	11.9038	10.1159	0	49.7879	51.7382	21.2694	0	20.3488	12.6561	13.7994	0	48.2662	26.1471	19.3917	21.0975
5_90_226(-)	AAAACTCACCACCCAAAGTAC	--	5	6099439:6099830	107.541	osa-miR2118cosa-miR2118q		15.8483	48.2763	51.4227	17.1328	63.3665	77.6073	106.347	29.7271	14.9624	31.1129	24.5322	21.1638	34.4759	39.2206	19.3917	42.195
5_90_249(+)	ATGGACAATGTTGTAAAGGAA	--	5	6099439:6099830	107.541	osa-miR2118cosa-miR2118q		29.9986	21.1622	8.42995	8.56641	149.364	103.476	49.6285	69.3632	30.5233	28.4762	20.6991	47.6185	55.1614	56.652	77.5667	21.0975
5_92_100(-)	CATGTGGCGGATTAGAACTAT	--	5	6103272:6103705	72.493	osa-miR2118fosa-miR2118josa-miR2118m		93.9578	109.118	64.9107	8.56641	190.099	129.345	106.347	79.2723	92.1683	101.249	30.6653	42.3276	124.113	87.157	77.5667	52.7437
5_92_165(+)	CATCATGGCAATGAACTGTAC	--	5	6103272:6103705	72.493	osa-miR2118fosa-miR2118josa-miR2118m		24.9045	13.8877	12.6449	0	72.4188	51.7382	35.4489	0	20.9473	18.4568	6.13306	21.1638	82.7421	34.8628	19.3917	31.6462
5_92_270(+)	TTGCGTAAAAAGATGTGAAAA	--	5	6103272:6103705	72.493	osa-miR2118fosa-miR2118josa-miR2118m	P	44.1488	18.517	17.7029	51.3985	9.05235	0	0	9.90904	35.9097	47.9876	58.2641	52.9095	0	0	0	10.5487
5_92_291(+)	TGCTGTCAAAATTCTGTCCAA	--	5	6103272:6103705	72.493	osa-miR2118fosa-miR2118josa-miR2118m		33.3946	17.8556	8.42995	51.3985	22.6309	60.3612	0	19.8181	40.0992	39.5502	36.7984	116.401	62.0566	21.7892	77.5667	31.6462
6_174_228(+)	AAACTTGGTATATGTAGAGAT	--	6	11820770:11821266	79.122	osa-miR2118i		46.4129	27.1141	45.5218	102.797	190.099	159.526	77.9876	49.5452	62.842	43.2416	62.0972	74.0733	330.968	169.956	329.659	116.036
6_223_142(-)	ATTTTGTGGCCACTGCTTTCT	--	6	17788379:17788875	100.066	osa-miR2118fosa-miR2118josa-miR2118m		54.337	74.0678	71.6546	25.6992	31.6832	38.8036	85.0774	19.8181	41.8947	39.0229	42.9314	26.4547	55.1614	78.4413	38.7834	31.6462
6_223_165(+)	TTTGCCAACCACTGCCGCGCG	--	6	17788379:17788875	100.066	osa-miR2118fosa-miR2118josa-miR2118m	P	41.8848	29.7594	32.8768	85.6641	0	0	0	0	26.9323	22.1481	31.4319	10.5819	6.89517	0	0	0
6_223_186(+)	CCATAGCCTACAGATAGAGTC	--	6	17788379:17788875	100.066	osa-miR2118fosa-miR2118josa-miR2118m		21.5084	18.517	14.3309	17.1328	22.6309	21.5576	7.08979	9.90904	16.7579	21.0935	17.6325	15.8728	13.7903	8.7157	0	10.5487
6_223_205(-)	AGTAATCAATCATCCCTCGGA	--	6	17788379:17788875	100.066	osa-miR2118fosa-miR2118josa-miR2118m		25.4705	15.2104	23.6039	59.9649	49.7879	17.2461	35.4489	19.8181	25.7353	18.4568	39.8649	21.1638	41.371	26.1471	58.175	21.0975
6_223_249(+)	CAACGTTGCCCTGCCAGCTCT	--	6	17788379:17788875	100.066	osa-miR2118fosa-miR2118josa-miR2118m		135.843	199.719	234.353	51.3985	108.628	73.2958	276.502	89.1813	112.517	117.596	82.7963	47.6185	117.218	244.04	213.309	94.9387
6_223_396(+)	TTAATTTTAGGAGAACACACC	--	6	17788379:17788875	100.066	osa-miR2118fosa-miR2118josa-miR2118m	P	106.41	56.2122	52.2657	205.594	4.52618	0	14.1796	9.90904	105.934	99.1393	151.793	84.6552	0	4.35785	0	0
6_24_214(-)	TGACTGACTTGACACTCTTCT	Os12g0236700	6	4736345:4736736	68.792	osa-miR2118aosa-miR2118q	P	1.69803	0	0	0	0	0	0	0	0	0	0	0	0	0	9.69584	21.0975
6_24_235(-)	TCAGACAAGCTGAAGAAGAGA	Os12g0511900;Os12g0512400	6	4736345:4736736	68.792	osa-miR2118aosa-miR2118q	P	1.69803	0.66132	0	0	0	0	0	0	0	0	0	0	0	4.35785	0	0
6_24_277(-)	TTATAAATGGAGAGAAGGAGA	--	6	4736345:4736736	68.792	osa-miR2118aosa-miR2118q		5.0941	0	0	0	4.52618	0	0	0	0	0	0	0	0	0	9.69584	10.5487
6_24_424(-)	CCAAACCTCATTGCCAATGTT	--	6	4736345:4736736	68.792	osa-miR2118aosa-miR2118q		21.5084	16.533	10.9589	25.6992	22.6309	30.1806	0	9.90904	16.7579	20.5661	24.5322	5.29095	27.5807	4.35785	29.0875	10.5487
6_243_249(+)	TTGGTTTGTTTCCCCACTTGT	Os09g0532400	6	23171017:23171492	90.447	osa-miR2118dosa-miR2118fosa-miR2118hosa-miR2118josa-miR2118kosa-miR2118mosa-miR2118o	P	50.941	81.3423	79.2416	17.1328	9.05235	0	21.2694	19.8181	56.2586	45.3509	60.564	21.1638	13.7903	30.5049	19.3917	10.5487
6_243_291(+)	CTGAGCTCTCTCACACACGCA	--	6	23171017:23171492	90.447	osa-miR2118dosa-miR2118fosa-miR2118hosa-miR2118josa-miR2118kosa-miR2118mosa-miR2118o		28.3005	31.7433	25.2899	51.3985	85.9974	34.4921	70.8979	39.6361	14.3639	19.5115	17.6325	5.29095	75.8469	56.652	155.133	63.2925
6_243_333(+)	AGATGAACCATGAAGTTGGCT	--	6	23171017:23171492	90.447	osa-miR2118dosa-miR2118fosa-miR2118hosa-miR2118josa-miR2118kosa-miR2118mosa-miR2118o		52.073	39.0179	52.2657	51.3985	176.521	172.461	113.437	49.5452	43.0917	39.5502	37.565	89.9461	96.5324	78.4413	67.8709	63.2925
6_243_352(-)	TCAGGAATTGGAGATACAAAG	--	6	23171017:23171492	90.447	osa-miR2118dosa-miR2118fosa-miR2118hosa-miR2118josa-miR2118kosa-miR2118mosa-miR2118o	P	52.639	41.0018	37.9348	59.9649	4.52618	8.62303	0	0	31.1218	40.0776	42.1648	84.6552	0	0	9.69584	21.0975
6_251_184(-)	TTATGATGGTAGGCAAGAGAT	--	6	24584562:24585079	52.058	osa-miR2118bosa-miR2118n	P	61.6952	69.4386	44.6788	68.5313	4.52618	0	0	19.8181	37.1067	64.8624	43.6981	74.0733	6.89517	4.35785	0	0
6_251_79(-)	CAAGATTGACGTTACTAACCT	--	6	24584562:24585079	52.058	osa-miR2118bosa-miR2118n		71.8834	33.066	43.8358	25.6992	190.099	137.969	42.5387	29.7271	50.8721	52.7337	19.9324	31.7457	62.0566	34.8628	67.8709	10.5487
6_257_165(+)	TTGTGGAAGTGTAATTATTCT	Os01g0153250	6	24602144:24602514	72.9	osa-miR2118fosa-miR2118josa-miR2118m	P	177.161	85.9716	83.4566	402.621	4.52618	4.31152	7.08979	49.5452	195.109	186.15	203.924	317.457	0	21.7892	19.3917	42.195
6_257_186(+)	CTTCCTTGCGGCGACCATGAT	Os06g0107100	6	24602144:24602514	72.9	osa-miR2118fosa-miR2118josa-miR2118m		25.4705	58.1961	53.1087	17.1328	58.8403	34.4921	56.7183	29.7271	26.9323	30.0582	15.3326	10.5819	34.4759	52.2942	87.2626	21.0975
6_257_207(+)	TTTTCTTGGAGAAGAACAACT	--	6	24602144:24602514	72.9	osa-miR2118fosa-miR2118josa-miR2118m	P	162.445	127.635	141.623	239.86	9.05235	38.8036	14.1796	69.3632	158.003	151.873	194.725	253.966	34.4759	21.7892	87.2626	84.39
6_257_79(-)	CCAATCTCAAAGTGAATTCAT	--	6	24602144:24602514	72.9	osa-miR2118fosa-miR2118josa-miR2118m		27.1685	13.8877	17.7029	59.9649	22.6309	43.1152	14.1796	9.90904	34.1142	24.2575	22.2323	21.1638	55.1614	26.1471	29.0875	31.6462
6_262_123(+)	TCTTGAGAAAACAACAACAAT	--	6	24618216:24618817	131.836	osa-miR2118cosa-miR2118q	P	165.275	58.1961	80.9276	222.727	13.5785	0	14.1796	29.7271	130.472	169.802	194.725	253.966	27.5807	8.7157	58.175	84.39
6_262_163(-)	TATCTGCTACTCTCACCTCTT	--	6	24618216:24618817	131.836	osa-miR2118cosa-miR2118q	P	13.5843	17.8556	26.1329	17.1328	4.52618	0	7.08979	9.90904	30.5233	26.8942	28.3654	15.8728	0	0	9.69584	0
6_262_184(-)	AGAGATGTTGCATGGGAACCA	--	6	24618216:24618817	131.836	osa-miR2118cosa-miR2118q		223.008	169.959	355.744	711.012	574.824	737.269	836.595	356.725	201.693	267.36	442.347	957.662	882.582	1011.02	1027.76	516.889
6_262_205(-)	CGAAACGTCGCAACAAAGCAC	--	6	24618216:24618817	131.836	osa-miR2118cosa-miR2118q		26.0365	13.2264	7.58696	0	49.7879	34.4921	85.0774	9.90904	31.7202	26.3668	10.7329	5.29095	20.6855	0	67.8709	42.195
6_262_268(-)	GATGTGTGATCTCAAAGCTCT	--	6	24618216:24618817	131.836	osa-miR2118cosa-miR2118q		52.639	31.082	34.5628	8.56641	49.7879	81.9188	28.3591	29.7271	41.8947	31.1129	24.5322	0	82.7421	21.7892	38.7834	21.0975
6_262_331(-)	TTATTTCAAGCCCCCACCGGC	--	6	24618216:24618817	131.836	osa-miR2118cosa-miR2118q	P	10.1882	28.4367	26.1329	17.1328	0	4.31152	7.08979	0	16.1594	14.2381	15.3326	10.5819	0	0	0	0
6_262_459(+)	TAGTCAACTGAACGGGGTTCT	--	6	24618216:24618817	131.836	osa-miR2118cosa-miR2118q	P	26.6025	35.7113	21.9179	77.0977	4.52618	8.62303	0	9.90904	38.9022	23.2028	23.7656	58.2004	0	4.35785	0	21.0975
6_262_79(-)	CTCCGATGCGCACTCCAGCTT	--	6	24618216:24618817	131.836	osa-miR2118cosa-miR2118q		10.1882	22.4849	22.7609	0	18.1047	30.1806	35.4489	19.8181	21.5458	20.0388	5.36643	0	6.89517	17.4314	29.0875	21.0975
6_269_163(-)	TGTGCAATCGTTGGCCTTGCC	--	6	24633119:24633636	97.201	osa-miR2118dosa-miR2118fosa-miR2118hosa-miR2118josa-miR2118kosa-miR2118m	P	106.976	129.619	95.2585	94.2305	31.6832	30.1806	7.08979	29.7271	93.3653	78.0458	124.961	79.3642	27.5807	65.3677	87.2626	31.6462
6_269_186(+)	CGAAGTCCGTGTTTTGGAGCT	Os03g0770800	6	24633119:24633636	97.201	osa-miR2118dosa-miR2118fosa-miR2118hosa-miR2118josa-miR2118kosa-miR2118m		65.0912	93.2461	81.7706	25.6992	144.838	64.6727	106.347	138.726	59.8495	46.933	22.2323	0	68.9517	74.0834	48.4792	52.7437
6_270_143(+)	CATGAAATCAATAGACAGCTA	--	6	24639110:24639648	118.093	osa-miR2118fosa-miR2118josa-miR2118m		31.1306	16.533	18.5459	51.3985	45.2618	51.7382	14.1796	29.7271	15.5609	24.7848	19.1658	15.8728	20.6855	21.7892	67.8709	0
6_270_164(+)	CTACTATGGAAAGAGTGACTA	--	6	24639110:24639648	118.093	osa-miR2118fosa-miR2118josa-miR2118m		66.7893	56.2122	30.3478	59.9649	49.7879	34.4921	14.1796	69.3632	38.9022	43.2416	26.0655	37.0366	20.6855	30.5049	38.7834	21.0975
6_270_183(-)	CCTTGTCAACTCTTGAAACTA	--	6	24639110:24639648	118.093	osa-miR2118fosa-miR2118josa-miR2118m		82.6376	36.3726	47.2077	17.1328	294.202	258.691	56.7183	59.4542	59.8495	60.1164	29.132	10.5819	82.7421	78.4413	87.2626	63.2925
6_270_185(+)	GTTTCAAGAGTTGACAAGGTT	--	6	24639110:24639648	118.093	osa-miR2118fosa-miR2118josa-miR2118m		18.6784	14.549	15.1739	68.5313	49.7879	30.1806	49.6285	39.6361	9.57592	12.6561	13.0328	21.1638	48.2662	30.5049	29.0875	10.5487
6_270_225(-)	TACTAATACACTACCAAAGCC	--	6	24639110:24639648	118.093	osa-miR2118fosa-miR2118josa-miR2118m	P	83.2036	33.7273	30.3478	179.895	9.05235	4.31152	0	9.90904	59.8495	56.425	93.5292	15.8728	34.4759	30.5049	0	0
6_270_269(+)	TCTTCGTACTTGTAGAGTTCC	Os07g0150700	6	24639110:24639648	118.093	osa-miR2118fosa-miR2118josa-miR2118m	P	94.5238	48.2763	37.9348	334.09	22.6309	12.9345	0	39.6361	73.6149	45.8783	68.9969	142.856	20.6855	21.7892	38.7834	10.5487
6_270_351(-)	TGGGGCTCTCTCTACCTTCCT	--	6	24639110:24639648	118.093	osa-miR2118fosa-miR2118josa-miR2118m		63.9592	114.408	103.688	85.6641	27.1571	21.5576	63.8081	49.5452	39.5007	59.0617	61.3306	68.7823	48.2662	61.0099	77.5667	31.6462
6_270_372(-)	ATGATCAGCCACCCTTGAGAA	--	6	24639110:24639648	118.093	osa-miR2118fosa-miR2118josa-miR2118m		50.941	40.3405	54.7947	128.496	54.3141	77.6073	49.6285	59.4542	38.3037	34.2769	33.7318	31.7457	75.8469	56.652	155.133	63.2925
6_270_456(-)	TATTCCGGAGGGTGTATGATC	--	6	24639110:24639648	118.093	osa-miR2118fosa-miR2118josa-miR2118m	P	42.4508	50.9216	47.2077	17.1328	4.52618	4.31152	7.08979	9.90904	44.8871	27.4215	26.0655	26.4547	13.7903	4.35785	0	10.5487
6_270_99(-)	CGAAAAGTGGACCGAGAGCTG	--	6	24639110:24639648	118.093	osa-miR2118fosa-miR2118josa-miR2118m		75.8454	93.2461	56.4807	0	117.681	73.2958	155.975	99.0904	61.645	55.8977	18.3992	0	110.323	87.157	67.8709	21.0975
6_278_144(+)	TATTCTGGTTATGAAAAGGAC	--	6	24666550:24667046	44.422	osa-miR2118i	P	705.815	510.539	530.244	745.278	90.5235	86.2303	63.8081	178.363	924.675	726.143	764.333	1486.76	75.8469	65.3677	96.9584	158.231
6_28_121(-)	TTGGTTGTATATATGCGCATT	Os03g0136700	6	4740211:4740644	106.219	osa-miR2118d	P	32.2626	14.549	25.2899	25.6992	0	0	0	19.8181	36.5082	24.2575	32.9652	52.9095	0	0	0	10.5487
6_28_165(+)	TTTCGTTTCAAATAGGTTTGT	--	6	4740211:4740644	106.219	osa-miR2118d	P	28.8665	15.8717	21.9179	85.6641	4.52618	4.31152	0	9.90904	41.8947	37.4409	42.1648	68.7823	0	0	0	0
6_28_184(-)	TACATCTTAGAACTAATACAC	--	6	4740211:4740644	106.219	osa-miR2118d	P	43.5828	13.8877	17.7029	77.0977	9.05235	0	0	0	40.0992	35.8589	53.6643	26.4547	0	8.7157	0	21.0975
6_28_205(-)	CAAATTCCATTTTTCTCATCT	Os04g0544400;Os04g0368000;Os03g0849500;Os03g0848700	6	4740211:4740644	106.219	osa-miR2118d	P	32.8286	9.25848	16.0169	94.2305	22.6309	34.4921	0	9.90904	47.2811	47.9876	35.2651	42.3276	27.5807	17.4314	58.175	21.0975
6_28_226(-)	CAGTCTGTCCAGTAGTGTCCG	--	6	4740211:4740644	106.219	osa-miR2118d		29.9986	24.4688	31.1908	8.56641	58.8403	47.4267	28.3591	49.5452	12.5684	18.9841	13.0328	5.29095	75.8469	13.0735	19.3917	10.5487
6_28_247(-)	CTCGCTCCATGAATTCATCTT	--	6	4740211:4740644	106.219	osa-miR2118d		116.598	66.132	92.7295	68.5313	321.359	258.691	70.8979	49.5452	81.3954	121.287	76.6632	47.6185	213.75	213.535	174.525	179.329
6_28_249(+)	GATGAATTCATGGAGCGAGAG	Os01g0711400	6	4740211:4740644	106.219	osa-miR2118d		32.2626	24.4688	21.0749	0	18.1047	17.2461	0	9.90904	21.5458	31.1129	24.5322	5.29095	20.6855	26.1471	9.69584	10.5487
6_28_270(+)	TCTCATCCCACGCATGACGGA	--	6	4740211:4740644	106.219	osa-miR2118d	P	35.0927	35.0499	32.8768	59.9649	9.05235	8.62303	14.1796	29.7271	16.7579	23.7301	39.8649	10.5819	13.7903	30.5049	0	10.5487
6_28_289(-)	CCATCGCCATCTTGATCGCTC	--	6	4740211:4740644	106.219	osa-miR2118d		31.1306	55.5509	48.0507	17.1328	99.5759	64.6727	99.257	39.6361	26.9323	32.1675	24.5322	5.29095	62.0566	82.7991	155.133	10.5487
6_28_312(+)	ACCATGGATGCAGGCACAGAG	Os08g0206500	6	4740211:4740644	106.219	osa-miR2118d		42.4508	39.0179	55.6377	42.8321	95.0497	81.9188	170.155	59.4542	24.5383	45.3509	56.7308	58.2004	137.903	178.672	155.133	105.487
6_281_123(+)	TGTTCTTCGAGTGCAGTAGAG	--	6	24679169:24679644	107.905	osa-miR2118fosa-miR2118josa-miR2118m	P	71.8834	75.3904	54.7947	119.93	36.2094	47.4267	35.4489	49.5452	63.4405	67.4991	72.8301	95.2371	27.5807	47.9363	48.4792	31.6462
6_281_142(-)	ACCCTGGACAGCTCTAGTGCT	--	6	24679169:24679644	107.905	osa-miR2118fosa-miR2118josa-miR2118m		56.0351	56.2122	52.2657	17.1328	149.364	73.2958	28.3591	9.90904	34.7127	58.007	51.3644	0	27.5807	17.4314	38.7834	0
6_281_163(-)	AGACATGTCTCACTGGGATTC	--	6	24679169:24679644	107.905	osa-miR2118fosa-miR2118josa-miR2118m		34.5267	22.4849	24.4469	8.56641	81.4712	107.788	99.257	59.4542	32.3187	18.4568	22.2323	26.4547	158.589	47.9363	87.2626	10.5487
6_281_165(+)	ATCCCAGTGAGACATGTCTGA	--	6	24679169:24679644	107.905	osa-miR2118fosa-miR2118josa-miR2118m		33.3946	50.9216	69.1256	94.2305	393.777	495.824	255.232	237.817	22.7428	45.3509	55.1975	105.819	393.025	239.682	252.092	274.267
6_281_268(-)	CATTAGGTGATCTTTGGAGCC	--	6	24679169:24679644	107.905	osa-miR2118fosa-miR2118josa-miR2118m		80.9395	82.0036	100.316	77.0977	303.254	383.725	226.873	118.908	71.8194	81.2098	57.4974	58.2004	131.008	152.525	77.5667	105.487
6_295_163(-)	CGGCTGGTGATGGAACCCTCT	--	6	24723385:24723776	91.35	osa-miR2118fosa-miR2118iosa-miR2118josa-miR2118m		31.6966	40.3405	48.0507	8.56641	36.2094	38.8036	49.6285	69.3632	23.9398	24.2575	25.2989	15.8728	75.8469	69.7256	58.175	21.0975
6_295_79(-)	CATGCCCTTTATCTGTCGCCT	--	6	24723385:24723776	91.35	osa-miR2118fosa-miR2118iosa-miR2118josa-miR2118m		166.407	234.107	306.007	119.93	185.573	194.018	198.514	108.999	120.896	192.478	103.495	74.0733	344.759	488.079	126.046	116.036
6_3_150(-)	TTGTAGAGAAAGGATATGTCT	--	6	673489:673922	61.746	osa-miR2118bosa-miR2118dosa-miR2118fosa-miR2118gosa-miR2118hosa-miR2118josa-miR2118kosa-miR2118mosa-miR2118n	P	198.67	155.41	131.507	274.125	0	0	14.1796	59.4542	198.7	197.224	216.19	285.711	0	17.4314	19.3917	42.195
6_3_173(+)	TGTCCCGTGATGTACATTCCA	--	6	673489:673922	61.746	osa-miR2118bosa-miR2118dosa-miR2118fosa-miR2118gosa-miR2118hosa-miR2118josa-miR2118kosa-miR2118mosa-miR2118n	P	64.5252	119.038	111.275	42.8321	45.2618	47.4267	35.4489	39.6361	52.6676	80.6825	62.8639	68.7823	13.7903	52.2942	58.175	31.6462
6_30_635(-)	CAACAGCGTCGTAGTGTGGCT	Os04g0497400	6	4742463:4742938	124.604	osa-miR2118i		27.1685	0	0	0	27.1571	0	0	0	0	0.527337	0	0	6.89517	0	38.7834	137.134
6_30_679(+)	CTTGATCATGGACATCAGCTC	--	6	4742463:4742938	124.604	osa-miR2118i	P	1.13202	0	0	0	0	0	0	0	0	0	0	0	0	0	0	0
6_30_719(-)	CGTTGCGCTATCCTGAGACTA	--	6	4742463:4742938	124.604	osa-miR2118i		1.13202	0	0	0	4.52618	0	0	0	0	0	0	0	0	0	0	10.5487
6_30_761(-)	GACCTACCAGATGAGATGGCT	--	6	4742463:4742938	124.604	osa-miR2118i		25.4705	10.5811	22.7609	0	40.7356	12.9345	21.2694	9.90904	28.1293	21.6208	39.0983	0	110.323	13.0735	0	31.6462
6_30_763(+)	CCATCTCATCTGGTAGGTCCC	Os06g0489500	6	4742463:4742938	124.604	osa-miR2118i		35.6587	66.132	45.5218	25.6992	63.3665	30.1806	85.0774	9.90904	44.2886	47.4603	12.2661	5.29095	89.6372	126.378	96.9584	31.6462
6_30_784(+)	GGACGAAATAGATTGCCTGTT	--	6	4742463:4742938	124.604	osa-miR2118i		16.9803	11.9038	21.9179	8.56641	63.3665	43.1152	21.2694	9.90904	31.1218	33.2222	38.3316	37.0366	13.7903	21.7892	19.3917	21.0975
6_30_826(+)	CCAGCATAAGTTGTCCCTCTG	Os09g0346900	6	4742463:4742938	124.604	osa-miR2118i	P	2.26404	0	0	0	0	0	0	0	0	0	0	0	0	0	9.69584	42.195
6_300_121(-)	CGACCTCCTCTGCTTCGACGT	Os08g0255020;Os02g0107251	6	24739500:24739975	106.536	osa-miR2118i		97.9199	104.489	100.316	8.56641	95.0497	43.1152	77.9876	49.5452	72.4179	69.6084	16.0993	0	131.008	108.946	77.5667	73.8412
6_300_186(+)	CTTTGGCGCTGTTTTCTACAA	--	6	24739500:24739975	106.536	osa-miR2118i		66.7893	101.182	58.1667	17.1328	126.733	168.149	134.706	49.5452	87.9788	90.7019	26.0655	15.8728	199.96	100.231	155.133	73.8412
6_300_207(+)	TGTGGTTGACAGCAAATCTGT	--	6	24739500:24739975	106.536	osa-miR2118i		65.6572	33.7273	34.5628	68.5313	49.7879	56.0497	56.7183	19.8181	53.2661	39.0229	60.564	42.3276	27.5807	13.0735	29.0875	31.6462
6_300_228(+)	TTTTTATCCGACATTCATGAA	--	6	24739500:24739975	106.536	osa-miR2118i	P	23.2064	8.59716	9.27295	51.3985	0	0	0	0	25.1368	23.2028	26.0655	26.4547	0	0	0	0
6_300_268(-)	TGAATGACAAAGAAGCAACAT	Os01g0786700;Os02g0182800	6	24739500:24739975	106.536	osa-miR2118i	P	41.8848	29.0981	25.2899	77.0977	0	0	0	9.90904	27.5308	24.7848	35.2651	47.6185	0	8.7157	0	21.0975
6_300_79(-)	TTGTATGAATCCTCTGGTGGC	--	6	24739500:24739975	106.536	osa-miR2118i	P	358.851	336.612	305.164	214.16	40.7356	38.8036	28.3591	39.6361	302.839	286.871	238.423	275.129	89.6372	95.8727	126.046	31.6462
6_305_102(+)	CGCAAAGTTGATGTAGGCTTG	--	6	24771964:24772439	128.95	osa-miR2118cosa-miR2118dosa-miR2118fosa-miR2118hosa-miR2118josa-miR2118kosa-miR2118mosa-miR2118q		50.941	52.2443	50.5797	94.2305	135.785	107.788	70.8979	49.5452	41.8947	40.0776	37.565	42.3276	137.903	87.157	164.829	31.6462
6_305_165(+)	CAACTTGATTCATTGCTGCTT	Os01g0634300	6	24771964:24772439	128.95	osa-miR2118cosa-miR2118dosa-miR2118fosa-miR2118hosa-miR2118josa-miR2118kosa-miR2118mosa-miR2118q		43.0168	31.082	40.4638	17.1328	63.3665	47.4267	21.2694	39.6361	47.2811	55.8977	29.8987	47.6185	20.6855	91.5148	38.7834	10.5487
6_305_186(+)	TTCCGGATGTAGCTGACAGCA	--	6	24771964:24772439	128.95	osa-miR2118cosa-miR2118dosa-miR2118fosa-miR2118hosa-miR2118josa-miR2118kosa-miR2118mosa-miR2118q	P	229.8	195.089	166.913	351.223	67.8927	64.6727	21.2694	89.1813	223.837	171.384	183.225	470.894	55.1614	91.5148	48.4792	63.2925
6_305_226(-)	GGATAGAACAAGCGGAAGGGC	--	6	24771964:24772439	128.95	osa-miR2118cosa-miR2118dosa-miR2118fosa-miR2118hosa-miR2118josa-miR2118kosa-miR2118mosa-miR2118q		88.2977	64.148	39.6208	0	67.8927	107.788	35.4489	19.8181	68.2285	68.0264	39.0983	0	48.2662	34.8628	38.7834	21.0975
6_305_249(+)	CATTCTGGACATGTTCATCCA	--	6	24771964:24772439	128.95	osa-miR2118cosa-miR2118dosa-miR2118fosa-miR2118hosa-miR2118josa-miR2118kosa-miR2118mosa-miR2118q		34.5267	22.4849	18.5459	8.56641	22.6309	21.5576	7.08979	29.7271	36.5082	30.5855	13.7994	21.1638	27.5807	21.7892	9.69584	0
6_305_270(+)	TAGGAGAAGAAGGCGATGCAG	Os06g0649000;Os10g0436900;Os06g0138600;Os06g0297700;Os02g0673600;Os11g0202000;Os01g0200400;Os12g0502700;Os09g0401100	6	24771964:24772439	128.95	osa-miR2118cosa-miR2118dosa-miR2118fosa-miR2118hosa-miR2118josa-miR2118kosa-miR2118mosa-miR2118q	P	146.031	133.587	101.159	25.6992	4.52618	0	0	39.6361	108.328	101.776	83.5629	63.4914	0	13.0735	9.69584	31.6462
6_305_333(+)	TATACACACAAGCAATGGACG	--	6	24771964:24772439	128.95	osa-miR2118cosa-miR2118dosa-miR2118fosa-miR2118hosa-miR2118josa-miR2118kosa-miR2118mosa-miR2118q	P	61.6952	42.9858	21.9179	94.2305	0	17.2461	0	9.90904	65.8345	39.0229	32.9652	58.2004	0	0	19.3917	0
6_305_79(-)	TTGCAAGAACATCACGGTGAC	--	6	24771964:24772439	128.95	osa-miR2118cosa-miR2118dosa-miR2118fosa-miR2118hosa-miR2118josa-miR2118kosa-miR2118mosa-miR2118q	P	174.897	197.073	158.483	119.93	0	4.31152	14.1796	39.6361	119.699	123.924	141.06	185.183	13.7903	8.7157	19.3917	10.5487
6_308_142(-)	GTAGAGTGGTGGATACGATGG	--	6	24778341:24778795	88.856	osa-miR2118i	P	23.2064	22.4849	15.1739	0	9.05235	4.31152	0	9.90904	13.1669	14.7654	26.0655	5.29095	0	0	19.3917	0
6_308_163(-)	CTGTTTGTGAGGAATGTGGTG	--	6	24778341:24778795	88.856	osa-miR2118i		63.9592	69.4386	32.0338	0	22.6309	38.8036	35.4489	9.90904	52.6676	63.2804	10.7329	0	34.4759	52.2942	0	52.7437
6_308_184(-)	ACATAGAATGGAAGGTTACTG	--	6	24778341:24778795	88.856	osa-miR2118i		25.4705	17.1943	15.1739	34.2656	131.259	120.722	120.526	19.8181	15.5609	18.9841	23.7656	42.3276	131.008	74.0834	58.175	31.6462
6_308_226(-)	TTGTGCCATCCTTAGAGTTCT	Os12g0161700	6	24778341:24778795	88.856	osa-miR2118i	P	90.5617	66.7933	99.4735	128.496	0	4.31152	14.1796	39.6361	69.4255	95.9753	108.095	126.983	6.89517	17.4314	29.0875	42.195
6_311_165(+)	GAATTGATTGGCACTTGAGCA	--	6	24783215:24783690	67.018	osa-miR2118fosa-miR2118hosa-miR2118josa-miR2118kosa-miR2118m		68.4873	22.4849	26.1329	0	72.4188	56.0497	35.4489	9.90904	50.8721	34.8042	28.3654	10.5819	131.008	78.4413	29.0875	10.5487
6_311_186(+)	TCAATAGATACATCTGCATCT	--	6	24783215:24783690	67.018	osa-miR2118fosa-miR2118hosa-miR2118josa-miR2118kosa-miR2118m	P	53.771	39.6792	32.0338	102.797	0	4.31152	0	0	44.2886	61.6984	76.6632	74.0733	0	0	0	0
6_311_228(+)	TAGGTCTCGACTGCAACTCCT	--	6	24783215:24783690	67.018	osa-miR2118fosa-miR2118hosa-miR2118josa-miR2118kosa-miR2118m	P	122.824	234.768	206.534	179.895	13.5785	25.8691	14.1796	39.6361	109.525	122.869	128.794	132.274	13.7903	52.2942	38.7834	31.6462
6_312_102(+)	ATAGAACAGGCAGGAGAACCA	--	6	24784574:24785028	97.907	osa-miR2118i		50.375	64.8093	49.7367	34.2656	244.414	142.28	184.334	79.2723	47.8796	73.8271	64.3971	74.0733	158.589	383.491	223.004	126.585
6_312_184(-)	GGAATATGTGTCGCACTGGCA	--	6	24784574:24785028	97.907	osa-miR2118i		126.786	121.683	113.804	8.56641	190.099	211.264	77.9876	0	111.919	107.577	85.0962	10.5819	151.694	78.4413	135.742	31.6462
6_312_186(+)	CCAGTGCGACACATATTCCTT	--	6	24784574:24785028	97.907	osa-miR2118i		17.5463	19.8396	36.2488	0	63.3665	25.8691	63.8081	0	17.9549	27.9488	13.7994	10.5819	41.371	39.2206	38.7834	10.5487
6_312_205(-)	TTTTTCTTGGACTGCTATGAA	Os04g0559800	6	24784574:24785028	97.907	osa-miR2118i		26.6025	13.8877	19.3889	34.2656	0	4.31152	0	19.8181	29.9248	19.5115	25.2989	31.7457	0	4.35785	19.3917	10.5487
6_312_79(-)	CAAGGTGTCATACTAAATTCT	--	6	24784574:24785028	97.907	osa-miR2118i		65.6572	31.7433	24.4469	68.5313	45.2618	73.2958	49.6285	39.6361	49.6751	54.843	45.2313	5.29095	75.8469	47.9363	58.175	42.195
6_33_165(+)	TTGGAGAGAGTAGCCACGAGA	Os12g0222900;Os12g0222800;Os09g0363000	6	4747253:4748001	185.257	osa-miR2118iosa-miR2118l	P	50.375	61.5027	40.4638	42.8321	0	4.31152	0	0	44.8871	36.9136	22.999	42.3276	13.7903	26.1471	19.3917	10.5487
6_33_415(-)	CTTTACTTGCGCCGATCTGCT	--	6	4747253:4748001	185.257	osa-miR2118iosa-miR2118l	P	1.69803	0	0	0	0	0	0	0	0	0	0	0	0	0	0	0
6_33_436(-)	TTTCTTCCTAGGCTAGCACTC	Os03g0793600	6	4747253:4748001	185.257	osa-miR2118iosa-miR2118l	P	39.6208	31.7433	25.2899	42.8321	0	0	0	0	36.5082	35.3316	46.7646	74.0733	6.89517	0	9.69584	10.5487
6_33_522(+)	TGTGCCCGAAGAGAGCTGGAC	--	6	4747253:4748001	185.257	osa-miR2118iosa-miR2118l		194.708	352.483	385.249	77.0977	262.518	250.068	191.424	227.908	162.791	149.764	154.86	169.31	165.484	296.334	174.525	126.585
6_33_583(-)	GACCTAGCCAAGTAGAACCTC	Os02g0669100	6	4747253:4748001	185.257	osa-miR2118iosa-miR2118l		22.0744	10.5811	12.6449	8.56641	63.3665	30.1806	21.2694	19.8181	16.7579	16.8748	25.2989	10.5819	20.6855	34.8628	29.0875	31.6462
6_33_648(+)	CAATTTGATGTCCTGATTCTG	--	6	4747253:4748001	185.257	osa-miR2118iosa-miR2118l		20.3764	15.2104	10.1159	0	13.5785	25.8691	7.08979	9.90904	27.5308	20.0388	8.43296	15.8728	13.7903	0	29.0875	0
6_372_164(+)	TGCAATTGCGCTGTTAACATT	--	6	28316340:28316647	38.516	osa-miR2118eosa-miR2118r	P	17.5463	9.25848	11.8019	34.2656	9.05235	4.31152	0	0	16.1594	13.1834	26.8321	10.5819	0	0	0	0
6_372_185(+)	TTGTGATGATGAAGAGGACGA	Os09g0407650	6	28316340:28316647	38.516	osa-miR2118eosa-miR2118r		108.108	100.521	72.4976	59.9649	49.7879	64.6727	42.5387	49.5452	77.8044	81.2098	63.6305	121.692	48.2662	95.8727	38.7834	31.6462
6_372_204(-)	CTAGGAGGTTGTTGGATCTTC	--	6	28316340:28316647	38.516	osa-miR2118eosa-miR2118r		74.7134	108.456	97.7875	25.6992	54.3141	116.411	77.9876	99.0904	74.2134	64.3351	34.4985	63.4914	41.371	47.9363	58.175	21.0975
6_375_163(-)	CTGGGTTGTAGTAGTAACTAG	Os03g0325000	6	28325846:28326132	27.365	osa-miR2118dosa-miR2118o		168.105	161.362	123.077	128.496	171.995	245.756	141.796	89.1813	125.086	163.474	75.13	190.474	234.436	100.231	155.133	73.8412
6_84_102(+)	CTAGGGAAGCTACTCATCGCT	--	6	9440080:9440471	76.252	osa-miR2118a	P	28.3005	25.1301	11.8019	34.2656	9.05235	8.62303	0	9.90904	19.7503	15.8201	20.6991	10.5819	13.7903	17.4314	9.69584	10.5487
6_84_270(+)	TCGCGTTACGGAGACCTTGTA	--	6	9440080:9440471	76.252	osa-miR2118a	P	111.504	216.252	230.981	68.5313	0	17.2461	14.1796	49.5452	81.3954	91.2292	119.595	126.983	6.89517	34.8628	38.7834	52.7437
6_87_100(-)	TCACATATTTCGTTGACCGTT	--	6	9463225:9463679	56.079	osa-miR2118aosa-miR2118cosa-miR2118q	P	39.0547	19.1783	26.9759	77.0977	0	8.62303	7.08979	9.90904	39.5007	52.2063	54.4309	68.7823	6.89517	4.35785	9.69584	0
6_87_142(-)	CTACGCTTAATCTGTGAATTC	--	6	9463225:9463679	56.079	osa-miR2118aosa-miR2118cosa-miR2118q		38.4887	12.5651	16.0169	51.3985	13.5785	56.0497	14.1796	0	37.1067	40.0776	16.8659	26.4547	62.0566	26.1471	58.175	31.6462
6_87_268(-)	CAGCCCCGTCACGAATAGCTT	Os11g0291000	6	9463225:9463679	56.079	osa-miR2118aosa-miR2118cosa-miR2118q		81.5055	125.651	123.92	8.56641	31.6832	43.1152	170.155	108.999	59.8495	51.679	30.6653	10.5819	20.6855	74.0834	58.175	21.0975
7_143_100(-)	TGAGTTCCATAGTTTCTATCT	--	7	7073515:7073927	83.779	osa-miR2118dosa-miR2118fosa-miR2118josa-miR2118m	P	23.2064	7.27452	16.0169	42.8321	4.52618	0	0	0	17.9549	21.0935	22.2323	5.29095	0	0	0	10.5487
7_143_144(+)	TGAGACTTGAGAGTTGGATTT	Os10g0422700	7	7073515:7073927	83.779	osa-miR2118dosa-miR2118fosa-miR2118josa-miR2118m	P	61.1292	61.5027	54.7947	68.5313	9.05235	12.9345	21.2694	19.8181	43.0917	58.5344	45.9979	95.2371	13.7903	13.0735	9.69584	52.7437
7_143_186(+)	CATCATGTTGAGATTCCTGAC	--	7	7073515:7073927	83.779	osa-miR2118dosa-miR2118fosa-miR2118josa-miR2118m		103.014	60.1801	67.4396	94.2305	280.623	280.249	85.0774	79.2723	99.3502	102.303	78.9631	179.892	317.178	222.25	213.309	84.39
7_143_312(+)	TGGAGAGCTAGATCATGGGTT	--	7	7073515:7073927	83.779	osa-miR2118dosa-miR2118fosa-miR2118josa-miR2118m		59.4311	64.148	37.9348	42.8321	49.7879	12.9345	0	19.8181	34.1142	47.9876	47.5312	68.7823	6.89517	21.7892	9.69584	52.7437
7_143_79(-)	CGAGGAACCCAAGGTATTGGA	--	7	7073515:7073927	83.779	osa-miR2118dosa-miR2118fosa-miR2118josa-miR2118m		23.7725	27.1141	32.8768	0	31.6832	8.62303	49.6285	39.6361	8.97743	21.0935	17.6325	10.5819	20.6855	21.7892	19.3917	63.2925
7_143_81(+)	CAATACCTTGGGTTCCTCGAG	--	7	7073515:7073927	83.779	osa-miR2118dosa-miR2118fosa-miR2118josa-miR2118m		15.2823	27.7754	34.5628	17.1328	9.05235	12.9345	28.3591	9.90904	13.7654	27.4215	7.66632	5.29095	0	34.8628	19.3917	21.0975
7_146_100(-)	CATGCTAATCCAACTTCTGAT	--	7	7100884:7101443	76.845	osa-miR2118o		19.2444	13.2264	21.0749	8.56641	99.5759	64.6727	7.08979	0	23.3413	16.8748	15.3326	0	20.6855	17.4314	9.69584	10.5487
7_146_184(-)	ATATTGAGAGAAGTAGGAGAA	--	7	7100884:7101443	76.845	osa-miR2118o		90.5617	82.0036	62.3817	119.93	72.4188	94.8533	77.9876	9.90904	55.6601	49.0423	59.7973	105.819	55.1614	26.1471	67.8709	73.8412
7_159_207(+)	TTGTCTTATCTGGCTACGTCT	Os05g0536400	7	8547247:8547575	35.216	osa-miR2118dosa-miR2118fosa-miR2118hosa-miR2118josa-miR2118kosa-miR2118mosa-miR2118o	P	68.4873	56.2122	50.5797	137.063	4.52618	0	14.1796	9.90904	62.842	78.0458	86.6295	105.819	0	4.35785	29.0875	10.5487
7_159_79(-)	CTGATCCATTGTGCAGTGCTT	--	7	8547247:8547575	35.216	osa-miR2118dosa-miR2118fosa-miR2118hosa-miR2118josa-miR2118kosa-miR2118mosa-miR2118o		22.0744	35.0499	23.6039	0	13.5785	4.31152	21.2694	9.90904	12.5684	17.9294	6.13306	0	48.2662	30.5049	29.0875	10.5487
7_253_144(+)	GCATAGAGAGAACGAGAATAT	--	7	16042236:16042774	115.777	osa-miR2118d		113.768	62.164	45.5218	0	208.204	232.822	56.7183	29.7271	114.313	71.1904	19.9324	0	241.331	69.7256	77.5667	21.0975
7_253_165(+)	TTATCACCGATGCTGGAGCAA	--	7	16042236:16042774	115.777	osa-miR2118d	P	24.3385	25.1301	28.6618	0	0	0	0	9.90904	20.3488	23.7301	20.6991	21.1638	0	4.35785	9.69584	0
7_253_184(-)	CTTGGATCAAGCTGACAAGTT	--	7	16042236:16042774	115.777	osa-miR2118d		344.135	274.448	235.196	197.027	932.392	935.599	347.399	386.452	335.157	218.317	127.261	232.802	234.436	74.0834	184.221	274.267
7_253_207(+)	TAACTCGCGGTGGGTATACGT	Os07g0551700	7	16042236:16042774	115.777	osa-miR2118d	P	106.41	122.344	130.664	59.9649	4.52618	4.31152	0	9.90904	84.3878	65.3897	88.1627	68.7823	6.89517	0	29.0875	10.5487
7_253_247(-)	CAATGGTCTTGTGAGTTGTGG	--	7	16042236:16042774	115.777	osa-miR2118d	P	64.5252	74.7291	35.4058	0	31.6832	17.2461	28.3591	39.6361	44.2886	59.589	9.96622	0	20.6855	17.4314	0	10.5487
7_253_331(-)	CATAGTAGCCCAACTAAGCCT	--	7	16042236:16042774	115.777	osa-miR2118d		35.6587	16.533	18.5459	17.1328	63.3665	64.6727	92.1672	49.5452	25.7353	16.8748	10.7329	21.1638	137.903	65.3677	106.654	10.5487
7_253_394(-)	ATTGGGTGAGAGTATAGGGAT	--	7	16042236:16042774	115.777	osa-miR2118d		21.5084	19.8396	21.0749	0	58.8403	73.2958	77.9876	19.8181	14.3639	21.6208	19.9324	5.29095	27.5807	39.2206	48.4792	0
7_275_226(-)	TCAGGAACACGGGTGTGCAGT	--	7	17312219:17312631	77.275	osa-miR2118g		65.6572	47.615	31.1908	25.6992	27.1571	0	14.1796	39.6361	25.7353	28.4762	28.3654	26.4547	6.89517	17.4314	19.3917	31.6462
7_275_228(+)	TGCACACCCGTGTTCCTGAAA	--	7	17312219:17312631	77.275	osa-miR2118g	P	152.823	211.622	280.717	222.727	36.2094	47.4267	106.347	89.1813	111.919	107.049	136.461	259.257	144.799	209.177	96.9584	126.585
7_275_310(-)	CAGCGAGAGATGAACTAACGG	--	7	17312219:17312631	77.275	osa-miR2118g		273.949	434.487	293.362	17.1328	280.623	340.61	404.118	158.545	210.67	271.578	47.5312	26.4547	172.379	209.177	184.221	284.816
7_37_100(-)	CTTCTTTGGACTCTAGAGCGG	Os07g0456700	7	5715636:5716090	107.905	osa-miR2118dosa-miR2118o		171.501	145.49	118.019	59.9649	221.783	194.018	106.347	89.1813	133.464	148.182	51.3644	58.2004	220.646	95.8727	164.829	147.682
7_37_123(+)	TTGGCATGCATGCTGCTCTGA	--	7	5715636:5716090	107.905	osa-miR2118dosa-miR2118o	P	104.712	97.214	86.8285	59.9649	18.1047	8.62303	0	0	61.0465	73.2998	93.5292	84.6552	20.6855	13.0735	48.4792	31.6462
7_37_142(-)	TACTAACTTAACTGGATCGTC	--	7	5715636:5716090	107.905	osa-miR2118dosa-miR2118o	P	83.7696	51.5829	45.5218	171.328	4.52618	17.2461	0	29.7271	105.934	80.1552	105.029	169.31	20.6855	8.7157	0	31.6462
7_37_226(-)	CAAGGGACAGAAAGGTTATAG	--	7	5715636:5716090	107.905	osa-miR2118dosa-miR2118o		50.941	51.5829	29.5048	0	18.1047	17.2461	35.4489	39.6361	46.6826	50.097	13.0328	10.5819	13.7903	8.7157	19.3917	31.6462
7_37_79(-)	CATCCAATGAGAGAACAACCG	--	7	5715636:5716090	107.905	osa-miR2118dosa-miR2118o		62.8272	23.8075	14.3309	25.6992	85.9974	47.4267	21.2694	9.90904	76.0089	27.4215	13.7994	15.8728	34.4759	74.0834	87.2626	52.7437
7_43_100(-)	CGTGGTGTTAAATTGAGTCTC	--	7	5733495:5733991	74.703	osa-miR2118a		35.0927	29.7594	25.2899	17.1328	76.945	25.8691	28.3591	9.90904	26.9323	44.2963	15.3326	31.7457	55.1614	74.0834	19.3917	42.195
7_43_123(+)	CTAATGAGTATTGATGGATTA	--	7	5733495:5733991	74.703	osa-miR2118a		32.2626	11.2424	23.6039	17.1328	67.8927	56.0497	49.6285	9.90904	32.3187	24.2575	14.566	21.1638	20.6855	39.2206	38.7834	21.0975
7_43_142(-)	TCACTGCATCTGAGGAGACTA	--	7	5733495:5733991	74.703	osa-miR2118a	P	50.375	29.7594	21.0749	51.3985	22.6309	21.5576	21.2694	9.90904	36.5082	40.6049	49.8311	15.8728	89.6372	69.7256	29.0875	10.5487
7_43_165(+)	GCATAGATAGCTTGAGACTGC	--	7	5733495:5733991	74.703	osa-miR2118a		29.4326	13.8877	14.3309	17.1328	76.945	73.2958	14.1796	9.90904	25.1368	23.2028	15.3326	0	48.2662	78.4413	19.3917	10.5487
7_88_123(+)	TTTTACTGGCTCCTTCCACCC	--	7	6727439:6727796	49.828	osa-miR2118fosa-miR2118hosa-miR2118josa-miR2118kosa-miR2118m	P	27.1685	41.6631	35.4058	0	9.05235	4.31152	0	9.90904	17.9549	30.5855	27.5988	0	13.7903	0	0	10.5487
7_88_163(-)	CTACCCCCACCATGTTGCCCA	--	7	6727439:6727796	49.828	osa-miR2118fosa-miR2118hosa-miR2118josa-miR2118kosa-miR2118m		19.8104	50.9216	61.5387	8.56641	27.1571	38.8036	77.9876	19.8181	13.7654	33.2222	11.4995	10.5819	20.6855	34.8628	38.7834	94.9387
7_88_270(+)	TTTTTTGGCACTGTATTACTT	--	7	6727439:6727796	49.828	osa-miR2118fosa-miR2118hosa-miR2118josa-miR2118kosa-miR2118m	P	58.8651	54.2282	62.3817	145.629	4.52618	4.31152	7.08979	0	73.6149	81.7372	106.562	148.147	13.7903	4.35785	19.3917	10.5487
7_88_79(-)	ATCAAAGCTTGTATTGTTGGA	--	7	6727439:6727796	49.828	osa-miR2118fosa-miR2118hosa-miR2118josa-miR2118kosa-miR2118m		36.2247	18.517	21.9179	68.5313	58.8403	129.345	49.6285	9.90904	35.3112	29.5308	26.8321	31.7457	151.694	100.231	67.8709	31.6462
7_88_81(+)	CAACAATACAAGCTTTGATGT	Os02g0684600	7	6727439:6727796	49.828	osa-miR2118fosa-miR2118hosa-miR2118josa-miR2118kosa-miR2118m		55.4691	30.4207	21.9179	34.2656	49.7879	17.2461	14.1796	9.90904	24.5383	34.8042	18.3992	5.29095	13.7903	8.7157	0	21.0975
8_12_102(+)	GTGAAGGTTGATCTGTAGTGA	Os05g0317900	8	2438388:2438884	130.636	osa-miR2118fosa-miR2118gosa-miR2118hosa-miR2118iosa-miR2118josa-miR2118kosa-miR2118losa-miR2118m		16.9803	12.5651	14.3309	8.56641	36.2094	34.4921	0	9.90904	10.1744	11.6014	6.13306	0	6.89517	4.35785	38.7834	0
8_12_165(+)	TCCTGAACATTGTTGACTGCT	Os04g0278000	8	2438388:2438884	130.636	osa-miR2118fosa-miR2118gosa-miR2118hosa-miR2118iosa-miR2118josa-miR2118kosa-miR2118losa-miR2118m	P	121.692	78.0357	63.2247	436.887	45.2618	43.1152	7.08979	19.8181	91.5698	73.2998	119.595	211.638	68.9517	17.4314	38.7834	52.7437
8_12_184(-)	TGAAACCTGACCTGCTAGTAG	--	8	2438388:2438884	130.636	osa-miR2118fosa-miR2118gosa-miR2118hosa-miR2118iosa-miR2118josa-miR2118kosa-miR2118losa-miR2118m	P	52.073	43.6471	39.6208	111.363	40.7356	30.1806	28.3591	9.90904	34.7127	44.8236	56.7308	137.565	6.89517	39.2206	58.175	31.6462
8_12_270(+)	CAAAGGGAACATAGATATCTA	Os08g0440900;Os11g0591100	8	2438388:2438884	130.636	osa-miR2118fosa-miR2118gosa-miR2118hosa-miR2118iosa-miR2118josa-miR2118kosa-miR2118losa-miR2118m		542.804	331.982	319.495	428.321	651.77	901.107	283.591	307.18	456.053	411.85	163.293	380.948	655.041	383.491	261.788	443.047
8_12_394(-)	ATAGCTAGGAGTAGAAATGTT	--	8	2438388:2438884	130.636	osa-miR2118fosa-miR2118gosa-miR2118hosa-miR2118iosa-miR2118josa-miR2118kosa-miR2118losa-miR2118m		43.0168	34.3886	28.6618	102.797	149.364	146.592	85.0774	29.7271	35.9097	31.1129	30.6653	31.7457	82.7421	61.0099	116.35	52.7437
8_13_144(+)	TTGAGGATGATATATACAAGA	--	8	2439161:2439552	38.053	osa-miR2118fosa-miR2118gosa-miR2118hosa-miR2118iosa-miR2118josa-miR2118kosa-miR2118losa-miR2118m	P	212.82	109.779	130.664	137.063	18.1047	8.62303	21.2694	59.4542	112.517	145.545	155.626	465.604	0	4.35785	58.175	10.5487
8_13_205(-)	TATCAATCCATGACTTTGACT	--	8	2439161:2439552	38.053	osa-miR2118fosa-miR2118gosa-miR2118hosa-miR2118iosa-miR2118josa-miR2118kosa-miR2118losa-miR2118m	P	22.0744	15.2104	23.6039	34.2656	4.52618	4.31152	0	0	37.7052	28.4762	32.9652	74.0733	6.89517	0	0	0
8_15_121(-)	ATGTACTATCTCCCTGTATCT	--	8	2441584:2442101	143.007	osa-miR2118aosa-miR2118bosa-miR2118cosa-miR2118fosa-miR2118josa-miR2118mosa-miR2118nosa-miR2118posa-miR2118q		18.1123	60.8414	59.8527	17.1328	36.2094	12.9345	99.257	59.4542	28.1293	22.1481	43.6981	37.0366	13.7903	47.9363	9.69584	10.5487
8_15_123(+)	ATACAGGGAGATAGTACATTT	--	8	2441584:2442101	143.007	osa-miR2118aosa-miR2118bosa-miR2118cosa-miR2118fosa-miR2118josa-miR2118mosa-miR2118nosa-miR2118posa-miR2118q		88.2977	54.8895	46.3648	154.195	135.785	137.969	77.9876	49.5452	56.2586	73.8271	65.9304	116.401	89.6372	143.809	184.221	42.195
8_15_144(+)	TCTAGTATAAAATTTGGTACC	--	8	2441584:2442101	143.007	osa-miR2118aosa-miR2118bosa-miR2118cosa-miR2118fosa-miR2118josa-miR2118mosa-miR2118nosa-miR2118posa-miR2118q	P	45.8469	12.5651	21.9179	128.496	9.05235	4.31152	0	0	35.9097	20.5661	32.9652	37.0366	0	0	0	0
8_15_205(-)	GACTGAGAGATGCCAAAAGAT	--	8	2441584:2442101	143.007	osa-miR2118aosa-miR2118bosa-miR2118cosa-miR2118fosa-miR2118josa-miR2118mosa-miR2118nosa-miR2118posa-miR2118q		58.8651	29.7594	21.0749	0	63.3665	56.0497	35.4489	19.8181	36.5082	23.2028	21.4657	0	34.4759	13.0735	9.69584	10.5487
8_15_207(+)	CTTTTGGCATCTCTCAGTCCT	--	8	2441584:2442101	143.007	osa-miR2118aosa-miR2118bosa-miR2118cosa-miR2118fosa-miR2118josa-miR2118mosa-miR2118nosa-miR2118posa-miR2118q		45.8469	68.7772	105.374	17.1328	76.945	90.5418	99.257	69.3632	47.2811	46.4056	30.6653	26.4547	82.7421	78.4413	67.8709	10.5487
8_15_270(+)	AAACGTCAAGACACTCATGCT	--	8	2441584:2442101	143.007	osa-miR2118aosa-miR2118bosa-miR2118cosa-miR2118fosa-miR2118josa-miR2118mosa-miR2118nosa-miR2118posa-miR2118q		167.539	128.296	144.152	316.957	534.089	590.678	198.514	148.636	174.162	119.705	135.694	439.149	393.025	143.809	261.788	94.9387
8_15_375(+)	CAACCGGGGTTAAAGATACTT	--	8	2441584:2442101	143.007	osa-miR2118aosa-miR2118bosa-miR2118cosa-miR2118fosa-miR2118josa-miR2118mosa-miR2118nosa-miR2118posa-miR2118q		163.011	305.53	305.164	128.496	181.047	150.903	276.502	158.545	147.23	166.638	98.129	89.9461	179.274	257.113	164.829	116.036
8_15_79(-)	CTCTTATATCAATACTAACTC	--	8	2441584:2442101	143.007	osa-miR2118aosa-miR2118bosa-miR2118cosa-miR2118fosa-miR2118josa-miR2118mosa-miR2118nosa-miR2118posa-miR2118q		29.4326	8.59716	12.6449	25.6992	54.3141	34.4921	14.1796	19.8181	31.7202	30.5855	16.8659	10.5819	41.371	34.8628	29.0875	10.5487
8_23_226(-)	AAGAGAAACGTGTCAGGCCCT	--	8	2469809:2470284	74.367	osa-miR2118fosa-miR2118josa-miR2118m		41.3188	55.5509	53.1087	8.56641	58.8403	56.0497	85.0774	69.3632	33.5157	36.3862	39.8649	5.29095	62.0566	130.735	106.654	52.7437
8_23_249(+)	TGTTACACCATCTCTCTGTAT	--	8	2469809:2470284	74.367	osa-miR2118fosa-miR2118josa-miR2118m		18.1123	13.8877	16.8599	17.1328	40.7356	17.2461	0	29.7271	16.1594	17.9294	23.7656	31.7457	13.7903	34.8628	29.0875	10.5487
8_23_79(-)	TAACAATATCATAAAGAACTT	Os12g0292900	8	2469809:2470284	74.367	osa-miR2118fosa-miR2118josa-miR2118m	P	19.8104	6.6132	8.42995	17.1328	0	0	0	0	18.5534	27.9488	26.8321	42.3276	0	4.35785	0	21.0975
8_33_163(-)	TTTTCGAGCACTGGTACTAAT	--	8	2506470:2506861	83.898	osa-miR2118i	P	117.164	206.332	193.046	77.0977	0	0	14.1796	0	113.714	107.577	124.194	126.983	6.89517	8.7157	0	10.5487
8_33_184(-)	TGAGAGTCTGTTTATGTGTAA	--	8	2506470:2506861	83.898	osa-miR2118i	P	27.7345	23.1462	15.1739	51.3985	0	8.62303	0	9.90904	25.1368	29.0035	29.8987	58.2004	6.89517	0	9.69584	10.5487
8_33_228(+)	CTACTTGGAAAGATATGAGCT	Os10g0469300	8	2506470:2506861	83.898	osa-miR2118i		183.387	142.184	93.5725	308.391	194.626	250.068	120.526	29.7271	253.163	200.388	127.261	269.838	144.799	78.4413	242.396	158.231
8_33_247(-)	TCATAAGACTGATGTTTCAAG	--	8	2506470:2506861	83.898	osa-miR2118i	P	28.8665	29.7594	21.0749	34.2656	0	8.62303	7.08979	9.90904	29.9248	46.4056	49.0645	52.9095	13.7903	8.7157	9.69584	0
8_33_249(+)	TGAAACATCAGTCTTATGAAC	--	8	2506470:2506861	83.898	osa-miR2118i	P	321.494	163.346	181.244	539.684	63.3665	60.3612	35.4489	108.999	286.679	214.626	271.388	343.912	82.7421	78.4413	58.175	105.487
8_33_291(+)	GCAATGGCTCTGTATGGACTT	Os04g0656800	8	2506470:2506861	83.898	osa-miR2118i		36.7907	15.2104	21.9179	0	85.9974	56.0497	70.8979	9.90904	29.9248	31.1129	21.4657	15.8728	82.7421	34.8628	9.69584	10.5487
8_33_81(+)	TGTTGGTGACTGCCAATAGCT	--	8	2506470:2506861	83.898	osa-miR2118i		34.5267	11.2424	18.5459	17.1328	31.6832	12.9345	7.08979	0	22.1443	21.0935	29.132	21.1638	0	26.1471	19.3917	10.5487
8_65_142(-)	TTCTCGGGCTGGCTGATTCCT	Os06g0568200	8	5743497:5743993	147.433	osa-miR2118a	P	88.2977	128.296	132.35	111.363	4.52618	30.1806	14.1796	29.7271	101.146	79.1005	88.9294	100.528	13.7903	0	9.69584	10.5487
8_65_207(+)	CCGAATGAATCTAACAAGTAG	--	8	5743497:5743993	147.433	osa-miR2118a		320.928	188.476	138.251	8.56641	457.144	366.479	297.771	168.454	211.867	218.845	62.8639	5.29095	379.234	222.25	252.092	94.9387
8_65_249(+)	CTAGATGATAGTTCTGAGCTC	--	8	5743497:5743993	147.433	osa-miR2118a		176.029	108.456	101.159	162.762	316.832	323.364	177.245	79.2723	156.207	147.127	62.8639	179.892	303.388	100.231	319.963	105.487
8_65_270(+)	GATGAGAAAGCTTCGGGATTC	--	8	5743497:5743993	147.433	osa-miR2118a		62.2612	28.4367	26.9759	0	85.9974	77.6073	28.3591	9.90904	53.2661	57.4797	29.132	5.29095	20.6855	56.652	19.3917	31.6462
8_65_291(+)	GGGAATGATCATATCAAGGCT	--	8	5743497:5743993	147.433	osa-miR2118a		73.5814	61.5027	64.0677	0	99.5759	99.1649	70.8979	0	54.4631	73.8271	68.2303	0	82.7421	56.652	29.0875	21.0975
8_65_333(+)	CTGGCATGTATTCATCCTCTA	--	8	5743497:5743993	147.433	osa-miR2118a		31.6966	15.2104	28.6618	0	72.4188	51.7382	49.6285	9.90904	28.1293	35.3316	12.2661	0	82.7421	21.7892	96.9584	10.5487
8_65_373(-)	GAAAACATTGAGGAATTTGGA	--	8	5743497:5743993	147.433	osa-miR2118a	P	147.729	30.4207	15.1739	8.56641	76.945	43.1152	0	9.90904	50.2736	24.7848	9.19959	10.5819	20.6855	17.4314	0	0
8_65_375(+)	CAAATTCCTCAATGTTTTCAT	--	8	5743497:5743993	147.433	osa-miR2118a		28.3005	14.549	21.9179	8.56641	31.6832	68.9843	35.4489	0	52.6676	50.097	17.6325	15.8728	6.89517	21.7892	38.7834	0
9_102_207(+)	TATTCAGGGAAGGTAGCTAGA	Os06g0128200	9	8784846:8785300	61.389	osa-miR2118dosa-miR2118hosa-miR2118k	P	44.7148	61.5027	48.0507	8.56641	4.52618	8.62303	7.08979	9.90904	35.9097	37.9682	26.0655	31.7457	0	17.4314	0	0
9_102_228(+)	CCAGCTGTAATGTAGTGGAGC	--	9	8784846:8785300	61.389	osa-miR2118dosa-miR2118hosa-miR2118k		48.1109	24.4688	36.2488	0	9.05235	17.2461	28.3591	0	22.1443	21.0935	4.59979	0	13.7903	34.8628	9.69584	10.5487
9_107_123(+)	CATCCTCTCGCGATCAACTTG	--	9	8884444:8884709	32.454	osa-miR2118fosa-miR2118hosa-miR2118josa-miR2118kosa-miR2118mosa-miR2118o		15.8483	42.3245	37.0918	8.56641	22.6309	17.2461	28.3591	39.6361	23.9398	29.5308	14.566	10.5819	62.0566	26.1471	0	10.5487
9_107_165(+)	TGTAGGCATGTAAACTTGGTG	--	9	8884444:8884709	32.454	osa-miR2118fosa-miR2118hosa-miR2118josa-miR2118kosa-miR2118mosa-miR2118o	P	195.84	126.312	96.1015	342.656	58.8403	51.7382	14.1796	49.5452	183.738	124.451	137.994	317.457	41.371	17.4314	77.5667	21.0975
9_131_102(+)	AATGCTGGTGATAATTATTCT	--	9	9007368:9007843	140.622	osa-miR2118dosa-miR2118fosa-miR2118hosa-miR2118josa-miR2118kosa-miR2118m		31.1306	11.2424	11.8019	25.6992	22.6309	47.4267	7.08979	9.90904	18.5534	18.4568	31.4319	5.29095	41.371	21.7892	29.0875	0
9_131_205(-)	TGCCGTGCGCGACTTGTGTTT	Os01g0930950	9	9007368:9007843	140.622	osa-miR2118dosa-miR2118fosa-miR2118hosa-miR2118josa-miR2118kosa-miR2118m		39.6208	82.0036	89.3575	25.6992	58.8403	94.8533	49.6285	69.3632	37.7052	42.7143	43.6981	74.0733	89.6372	61.0099	77.5667	73.8412
9_131_228(+)	TGGCAGCACAGATTTACTGAG	--	9	9007368:9007843	140.622	osa-miR2118dosa-miR2118fosa-miR2118hosa-miR2118josa-miR2118kosa-miR2118m	P	208.858	192.444	155.111	188.461	90.5235	159.526	85.0774	69.3632	153.813	167.166	204.691	391.53	103.428	65.3677	126.046	105.487
9_131_247(-)	AGGACCTCTTCTCTGATACCT	--	9	9007368:9007843	140.622	osa-miR2118dosa-miR2118fosa-miR2118hosa-miR2118josa-miR2118kosa-miR2118m		116.598	57.5348	102.002	291.258	208.204	142.28	148.885	178.363	99.9487	70.6631	92.7625	153.438	137.903	117.662	174.525	116.036
9_131_270(+)	TTGGAGAGAAGCTTGCATCTT	Os03g0643433	9	9007368:9007843	140.622	osa-miR2118dosa-miR2118fosa-miR2118hosa-miR2118josa-miR2118kosa-miR2118m	P	80.9395	52.9056	32.8768	85.6641	4.52618	0	0	49.5452	50.8721	46.933	51.3644	79.3642	0	0	9.69584	0
9_131_81(+)	TTCTGAGCCGATACCAAATCC	--	9	9007368:9007843	140.622	osa-miR2118dosa-miR2118fosa-miR2118hosa-miR2118josa-miR2118kosa-miR2118m	P	103.58	72.0838	77.5556	214.16	18.1047	8.62303	0	19.8181	83.1908	93.8659	118.061	84.6552	6.89517	17.4314	9.69584	0
9_144_102(+)	CTCTAAACCATCGAAGGATCT	--	9	9091551:9092047	119.874	osa-miR2118dosa-miR2118gosa-miR2118o		21.5084	41.0018	41.3068	17.1328	49.7879	47.4267	106.347	59.4542	25.1368	20.5661	21.4657	15.8728	48.2662	152.525	96.9584	63.2925
9_144_123(+)	CAAGAAGGGACTAGAGATCTT	--	9	9091551:9092047	119.874	osa-miR2118dosa-miR2118gosa-miR2118o		114.334	123.005	81.7706	42.8321	144.838	116.411	106.347	69.3632	105.335	92.8112	35.2651	21.1638	124.113	47.9363	67.8709	94.9387
9_144_186(+)	AATGTGCACGTTGACGATCGA	--	9	9091551:9092047	119.874	osa-miR2118dosa-miR2118gosa-miR2118o		33.3946	27.1141	27.8189	25.6992	117.681	129.345	77.9876	59.4542	31.1218	20.0388	21.4657	21.1638	110.323	100.231	87.2626	42.195
9_144_226(-)	TTCCACATCAAAGCTTTGTTC	--	9	9091551:9092047	119.874	osa-miR2118dosa-miR2118gosa-miR2118o	P	28.3005	14.549	18.5459	42.8321	0	8.62303	0	9.90904	35.9097	34.8042	43.6981	52.9095	20.6855	4.35785	0	0
9_144_268(-)	AACTTGGACTTTCAGTTAGAT	--	9	9091551:9092047	119.874	osa-miR2118dosa-miR2118gosa-miR2118o		11.8862	9.9198	5.90097	25.6992	158.416	94.8533	21.2694	9.90904	16.7579	20.0388	19.1658	21.1638	165.484	87.157	106.654	31.6462
9_144_312(+)	TGACTGATATCAAAGACTAGT	--	9	9091551:9092047	119.874	osa-miR2118dosa-miR2118gosa-miR2118o	P	68.4873	29.7594	39.6208	171.328	9.05235	12.9345	7.08979	29.7271	64.039	63.2804	66.697	84.6552	13.7903	26.1471	38.7834	10.5487
9_144_373(-)	TAAGCATCCGAGGAAAATAAA	--	9	9091551:9092047	119.874	osa-miR2118dosa-miR2118gosa-miR2118o	P	110.938	71.4225	87.6715	128.496	4.52618	4.31152	0	29.7271	127.479	92.8112	101.962	206.347	20.6855	17.4314	19.3917	21.0975
9_144_81(+)	TCGGGTACAAAGAGACATGAC	--	9	9091551:9092047	119.874	osa-miR2118dosa-miR2118gosa-miR2118o	P	224.14	185.831	154.268	376.922	58.8403	81.9188	77.9876	59.4542	186.731	168.748	152.56	354.494	82.7421	74.0834	126.046	147.682
9_148_110(+)	TCGAGTAAAAAGAAACATGAC	Os07g0181700	9	9143050:9143609	99.615	osa-miR2118bosa-miR2118dosa-miR2118eosa-miR2118gosa-miR2118nosa-miR2118posa-miR2118r	P	211.122	93.2461	79.2416	471.153	31.6832	43.1152	21.2694	79.2723	219.049	166.638	194.725	137.565	62.0566	78.4413	29.0875	31.6462
9_148_131(+)	CTCTAAACCATCGAAGGGTCT	--	9	9143050:9143609	99.615	osa-miR2118bosa-miR2118dosa-miR2118eosa-miR2118gosa-miR2118nosa-miR2118posa-miR2118r		108.674	288.335	377.662	111.363	289.675	301.806	815.325	475.634	114.313	126.561	105.795	68.7823	455.081	1281.21	853.234	506.34
9_148_152(+)	CAAGAAGGTACTAGAAATCTT	--	9	9143050:9143609	99.615	osa-miR2118bosa-miR2118dosa-miR2118eosa-miR2118gosa-miR2118nosa-miR2118posa-miR2118r		112.07	66.132	42.1498	8.56641	122.207	99.1649	63.8081	89.1813	130.472	84.3739	27.5988	37.0366	82.7421	87.157	135.742	73.8412
9_148_173(+)	TGAACCGATTCAATCCAACTC	--	9	9143050:9143609	99.615	osa-miR2118bosa-miR2118dosa-miR2118eosa-miR2118gosa-miR2118nosa-miR2118posa-miR2118r	P	20.3764	12.5651	19.3889	42.8321	18.1047	8.62303	14.1796	9.90904	22.1443	20.0388	21.4657	15.8728	13.7903	4.35785	0	0
9_148_215(+)	AATGTGAACGTTGACGATCGA	--	9	9143050:9143609	99.615	osa-miR2118bosa-miR2118dosa-miR2118eosa-miR2118gosa-miR2118nosa-miR2118posa-miR2118r		79.8075	58.1961	70.8116	128.496	298.728	275.937	120.526	168.454	75.4104	59.0617	75.8966	79.3642	289.597	169.956	290.875	52.7437
9_148_341(+)	AATGACTGATATCAAAGACTA	--	9	9143050:9143609	99.615	osa-miR2118bosa-miR2118dosa-miR2118eosa-miR2118gosa-miR2118nosa-miR2118posa-miR2118r		40.7528	19.1783	29.5048	94.2305	239.887	280.249	163.065	108.999	35.3112	34.8042	48.2978	79.3642	282.702	156.883	203.613	73.8412
9_150_102(+)	TGGGTGACGACTGATTTAGAA	--	9	9144685:9145223	87.044	osa-miR2118i	P	149.993	111.102	91.0435	368.356	40.7356	17.2461	127.616	19.8181	208.276	98.6119	100.429	174.601	117.218	126.378	232.7	94.9387
9_150_186(+)	TGACAGACTTGTTGGAGTAAT	--	9	9144685:9145223	87.044	osa-miR2118i		32.2626	31.082	35.4058	59.9649	40.7356	34.4921	21.2694	19.8181	29.9248	40.6049	49.8311	31.7457	20.6855	26.1471	38.7834	10.5487
9_150_207(+)	ATCGAAATGAAATGGCTCCTA	--	9	9144685:9145223	87.044	osa-miR2118i		13.5843	6.6132	16.0169	25.6992	90.5235	77.6073	85.0774	39.6361	8.37893	15.8201	22.999	42.3276	96.5324	91.5148	106.654	21.0975
9_150_79(-)	TGTGATACTTTTGATGCTGTT	Os09g0436700	9	9144685:9145223	87.044	osa-miR2118i	P	87.1657	39.0179	54.7947	162.762	4.52618	12.9345	7.08979	29.7271	89.7743	77.5185	92.7625	185.183	0	21.7892	9.69584	10.5487
9_152_121(-)	CACTCGCGCACTCTTTTGGAG	--	9	9156623:9157022	63.945	osa-miR2118bosa-miR2118dosa-miR2118nosa-miR2118oosa-miR2118p		46.9789	50.2603	46.3648	0	54.3141	56.0497	14.1796	29.7271	31.1218	33.2222	19.1658	0	13.7903	26.1471	19.3917	10.5487
9_152_165(+)	TCCGTCTCTGTAATGAAGTGT	--	9	9156623:9157022	63.945	osa-miR2118bosa-miR2118dosa-miR2118nosa-miR2118oosa-miR2118p	P	53.771	44.3084	28.6618	248.426	85.9974	56.0497	35.4489	29.7271	61.645	42.7143	58.2641	126.983	34.4759	39.2206	67.8709	31.6462
9_152_228(+)	TTGATCACGAATGAAGCTTTG	--	9	9156623:9157022	63.945	osa-miR2118bosa-miR2118dosa-miR2118nosa-miR2118oosa-miR2118p	P	33.3946	15.2104	13.4879	68.5313	0	0	0	0	16.7579	19.5115	32.1986	52.9095	6.89517	17.4314	0	10.5487
9_152_249(+)	ATGTGAAAGTTTGGGGGTGTT	Os09g0555600	9	9156623:9157022	63.945	osa-miR2118bosa-miR2118dosa-miR2118nosa-miR2118oosa-miR2118p		56.0351	95.8914	123.077	137.063	67.8927	64.6727	141.796	128.817	43.6902	79.6278	78.1965	111.11	82.7421	257.113	155.133	137.134
9_152_81(+)	TATAGCAGAAAGATACATGGC	--	9	9156623:9157022	63.945	osa-miR2118bosa-miR2118dosa-miR2118nosa-miR2118oosa-miR2118p	P	31.1306	46.9537	31.1908	77.0977	0	0	0	29.7271	29.3263	20.0388	26.8321	37.0366	6.89517	0	19.3917	0
9_57_166(-)	CGAGAAATTAAGCAGAGGTAT	--	9	6604001:6604350	49.271	osa-miR2118fosa-miR2118josa-miR2118m		26.6025	24.4688	19.3889	0	22.6309	38.8036	14.1796	19.8181	23.9398	30.0582	12.2661	5.29095	27.5807	30.5049	19.3917	10.5487
9_57_229(-)	CTTAGCAGATGCAGGGGACTC	--	9	6604001:6604350	49.271	osa-miR2118fosa-miR2118josa-miR2118m		30.5646	25.1301	19.3889	8.56641	67.8927	38.8036	49.6285	9.90904	31.7202	19.5115	13.0328	5.29095	34.4759	69.7256	38.7834	31.6462
9_57_250(-)	TGGATACACAGAATGGAGGTG	--	9	6604001:6604350	49.271	osa-miR2118fosa-miR2118josa-miR2118m		65.0912	71.4225	52.2657	25.6992	49.7879	73.2958	113.437	158.545	43.0917	43.7689	31.4319	37.0366	55.1614	117.662	58.175	31.6462
9_57_273(+)	TGGCATACCATAATCATACTA	--	9	6604001:6604350	49.271	osa-miR2118fosa-miR2118josa-miR2118m	P	36.7907	13.2264	17.7029	119.93	9.05235	30.1806	7.08979	19.8181	41.2962	46.933	51.3644	63.4914	34.4759	8.7157	19.3917	10.5487
9_75_282(+)	TCTGCCACGTCCACATATGAG	--	9	6798688:6799163	74.173	osa-miR2118g	P	36.7907	40.3405	30.3478	68.5313	27.1571	12.9345	0	19.8181	37.7052	26.8942	32.1986	26.4547	6.89517	4.35785	29.0875	0
9_75_364(-)	ATGCAGTAGAAATTCACTTGA	--	9	6798688:6799163	74.173	osa-miR2118g		39.6208	22.4849	17.7029	68.5313	140.311	125.034	42.5387	89.1813	31.7202	21.6208	36.7984	63.4914	89.6372	43.5785	135.742	42.195
9_75_385(-)	TAATTAGGATATCTCAATGTA	--	9	6798688:6799163	74.173	osa-miR2118g		38.4887	11.9038	14.3309	42.8321	4.52618	8.62303	7.08979	29.7271	37.7052	35.8589	41.3982	31.7457	0	0	29.0875	0
9_79_100(-)	TCTCTTCAAGTTGCGCTCACT	--	9	6851219:6851547	31.665	osa-miR2118bosa-miR2118hosa-miR2118kosa-miR2118n	P	40.1868	28.4367	19.3889	94.2305	9.05235	21.5576	7.08979	9.90904	38.3037	28.4762	49.0645	47.6185	0	8.7157	9.69584	21.0975
9_83_174(-)	CTAACTAGATTCCATGATGAA	--	9	6901479:6901975	135.654	osa-miR2118g		194.708	78.0357	98.6305	137.063	239.887	288.872	56.7183	69.3632	123.889	148.182	129.561	116.401	186.17	152.525	184.221	116.036
9_83_216(-)	TTTAGTTTATAAGTGGGTTTC	--	9	6901479:6901975	135.654	osa-miR2118g	P	23.7725	14.549	17.7029	42.8321	0	0	0	0	25.7353	26.3668	32.9652	37.0366	0	0	0	0
9_83_260(+)	TGACCTATAAGTGGATTCGCG	--	9	6901479:6901975	135.654	osa-miR2118g	P	54.903	35.7113	15.1739	111.363	31.6832	21.5576	21.2694	0	46.6826	33.7495	48.2978	42.3276	0	13.0735	19.3917	0
9_83_302(+)	AATCTAGTGCTGTCTTCACTC	--	9	6901479:6901975	135.654	osa-miR2118g		24.9045	9.25848	11.8019	25.6992	72.4188	64.6727	28.3591	9.90904	19.7503	15.8201	22.999	58.2004	82.7421	52.2942	67.8709	21.0975
9_83_321(-)	CCATCGTGGCCTGAACACCGA	--	9	6901479:6901975	135.654	osa-miR2118g		821.282	1542.2	1634.57	77.0977	1172.28	1086.5	1765.36	743.178	693.058	704.522	182.459	68.7823	1165.28	723.403	1076.24	685.668
9_83_342(-)	TAGATGAAACGAAAAGCTTGG	--	9	6901479:6901975	135.654	osa-miR2118g		116.598	75.3904	59.0097	94.2305	54.3141	64.6727	49.6285	29.7271	92.1683	87.0105	108.862	74.0733	34.4759	30.5049	126.046	84.39
9_83_384(-)	CGACGACTCTTGTCTTCCTGG	--	9	6901479:6901975	135.654	osa-miR2118g		15.8483	20.5009	16.8599	0	31.6832	12.9345	21.2694	9.90904	8.37893	17.4021	10.7329	0	20.6855	34.8628	29.0875	10.5487
9_83_92(+)	TTCAGGGGCTTATTATATGTT	Os05g0510300	9	6901479:6901975	135.654	osa-miR2118g	P	48.1109	27.7754	43.8358	102.797	0	8.62303	7.08979	0	44.2886	29.5308	40.6315	79.3642	0	0	9.69584	21.0975
4X and 2X indicate autotetraploid rice and diploid rice, respectively.
PMA: pre-meiotic interphase; MA: meiosis, SCP: single microspore stage; BCP bi-cellular pollen stage
MF: megasporocyte formation stage; MM: megasporocyte meiosis stage; FMF: functional megaspore formation stage; EES: eight-nucleate embryo sac developing-stage

## Sheet: Table S19
Table S19 24nt-phasiRNAs triggered by the miR2275
PhasiRNA	Seq	Target	Chr	Excise_region	Phased_Score	Trigger_miRNA	Pollen specific	PMA-4x	MA-4x	SCP-4x	BCP-4x	MF-4x	MM-4x	FMF-4x	EES-4x	PMA-2x	MA-2x	SCP-2x	BCP-2x	MF-2x	MM-2x	FMF-2x	EES-2x
10_179_398(-)	TCCGGAGATTGATTTTTATCCCTC	--	10	20090788:20091188	128.5	osa-miR2275aosa-miR2275b	P	34.5267	5.95188	18.5459	8.56641	4.52618	4.31152	0	0	35.3112	40.0776	54.4309	0	0	0	0	0
10_179_400(+)	GGGATAAAAATCAATCTCCGGACT	--	10	20090788:20091188	128.5	osa-miR2275aosa-miR2275b	P	294.326	246.011	346.471	77.0977	27.1571	30.1806	35.4489	79.2723	461.44	514.681	683.836	68.7823	27.5807	34.8628	9.69584	52.7437
10_179_422(-)	AAAAACACAGAAGTAGACCAAAAG	--	10	20090788:20091188	128.5	osa-miR2275aosa-miR2275b	P	94.5238	48.9377	48.0507	111.363	22.6309	8.62303	14.1796	29.7271	102.343	140.799	141.827	37.0366	0	0	29.0875	21.0975
10_179_424(+)	TTTGGTCTACTTCTGTGTTTTTCC	--	10	20090788:20091188	128.5	osa-miR2275aosa-miR2275b	P	44.1488	7.27452	8.42995	0	13.5785	0	7.08979	0	66.433	56.9524	71.2968	5.29095	0	4.35785	0	0
10_179_446(-)	TGGTTTCAGCTATGATCATAGAGG	--	10	20090788:20091188	128.5	osa-miR2275aosa-miR2275b	P	28.8665	12.5651	20.2319	25.6992	9.05235	0	0	9.90904	82.5923	61.171	89.696	26.4547	0	0	0	0
10_179_448(+)	TCTATGATCATAGCTGAAACCATT	--	10	20090788:20091188	128.5	osa-miR2275aosa-miR2275b	P	260.365	100.521	137.408	77.0977	36.2094	21.5576	14.1796	79.2723	475.205	478.822	619.439	79.3642	0	0	38.7834	10.5487
10_179_494(-)	AATAATAGTGGTAATAAAAAGCTG	--	10	20090788:20091188	128.5	osa-miR2275aosa-miR2275b	P	109.24	36.3726	21.0749	25.6992	4.52618	0	0	29.7271	144.836	107.577	114.995	21.1638	0	4.35785	9.69584	0
10_179_518(-)	CATGCAACGACTCGCTATAGTTCC	--	10	20090788:20091188	128.5	osa-miR2275aosa-miR2275b	P	66.2233	42.3245	43.8358	34.2656	0	8.62303	7.08979	9.90904	116.707	137.635	184.758	0	0	4.35785	29.0875	21.0975
10_179_520(+)	AACTATAGCGAGTCGTTGCATGTC	--	10	20090788:20091188	128.5	osa-miR2275aosa-miR2275b	P	228.668	121.683	123.92	205.594	27.1571	12.9345	14.1796	79.2723	301.043	280.016	414.748	428.567	13.7903	8.7157	9.69584	31.6462
10_179_542(-)	AAGTTTGTTGATAGCAGCGCAAGA	--	10	20090788:20091188	128.5	osa-miR2275aosa-miR2275b	P	42.4508	41.6631	32.0338	8.56641	4.52618	4.31152	0	49.5452	41.8947	60.6437	90.4626	10.5819	0	0	0	10.5487
10_179_544(+)	TTGCGCTGCTATCAACAAACTTCA	--	10	20090788:20091188	128.5	osa-miR2275aosa-miR2275b	P	53.205	56.2122	32.8768	17.1328	13.5785	0	0	0	125.684	114.432	118.061	10.5819	6.89517	4.35785	0	21.0975
10_179_568(+)	AACTAATGTGACGATTACTAGCAT	--	10	20090788:20091188	128.5	osa-miR2275aosa-miR2275b	P	95.0898	146.813	131.507	111.363	9.05235	0	0	39.6361	244.186	331.167	417.048	126.983	0	4.35785	9.69584	10.5487
10_179_590(-)	TTATTAAGTTGGATTGGTAGCCAT	--	10	20090788:20091188	128.5	osa-miR2275aosa-miR2275b	P	169.803	237.414	294.205	77.0977	27.1571	30.1806	21.2694	69.3632	421.341	404.995	381.783	37.0366	6.89517	21.7892	9.69584	63.2925
11_255_103(-)	ATGGGTTATCATGCTAGTCTATCC	--	11	23103122:23103906	321.943	osa-miR2275aosa-miR2275b	P	48.6769	101.843	92.7295	17.1328	4.52618	0	0	9.90904	107.729	140.799	239.956	47.6185	6.89517	4.35785	0	10.5487
11_255_105(+)	ATAGACTAGCATGATAACCCATGA	--	11	23103122:23103906	321.943	osa-miR2275aosa-miR2275b	P	93.9578	134.909	186.302	85.6641	4.52618	25.8691	7.08979	29.7271	195.109	355.425	501.378	116.401	0	26.1471	19.3917	63.2925
11_255_127(-)	AATATTAGGGAGGTCAGGTTTCTC	--	11	23103122:23103906	321.943	osa-miR2275aosa-miR2275b	P	88.8637	56.8735	61.5387	8.56641	4.52618	0	0	19.8181	203.488	151.873	195.491	15.8728	0	4.35785	29.0875	0
11_255_129(+)	GAAACCTGACCTCCCTAATATTGA	--	11	23103122:23103906	321.943	osa-miR2275aosa-miR2275b	P	15.2823	15.2104	16.0169	8.56641	0	0	0	19.8181	28.1293	33.7495	49.0645	0	0	0	0	0
11_255_153(+)	ATATATTTTGAGTGTATTGAAGGC	--	11	23103122:23103906	321.943	osa-miR2275aosa-miR2275b	P	431.3	95.23	129.821	68.5313	27.1571	17.2461	7.08979	138.726	554.207	441.908	440.047	47.6185	20.6855	8.7157	19.3917	63.2925
11_255_175(-)	TTGTTGATTGGTTGATGGTCACGC	--	11	23103122:23103906	321.943	osa-miR2275aosa-miR2275b	P	77.5435	42.9858	74.1836	0	9.05235	17.2461	0	0	144.237	166.111	229.99	0	0	0	29.0875	31.6462
11_255_177(+)	GTGACCATCAACCAATCAACAAGG	--	11	23103122:23103906	321.943	osa-miR2275aosa-miR2275b	P	40.1868	28.4367	26.1329	8.56641	0	4.31152	0	0	77.2059	100.721	122.661	10.5819	6.89517	0	0	21.0975
11_255_199(-)	TCATTAAGATGGCCTCTCTCCTCC	--	11	23103122:23103906	321.943	osa-miR2275aosa-miR2275b	P	43.5828	44.9697	44.6788	0	0	8.62303	7.08979	0	84.9863	97.5573	161.759	10.5819	0	4.35785	0	21.0975
11_255_201(+)	AGGAGAGAGGCCATCTTAATGAAC	--	11	23103122:23103906	321.943	osa-miR2275aosa-miR2275b	P	250.743	270.48	289.147	51.3985	45.2618	30.1806	14.1796	59.4542	559.593	758.31	923.025	195.765	20.6855	13.0735	58.175	116.036
11_255_225(+)	AAGAATGATTAAAAGTTGTCTGAG	--	11	23103122:23103906	321.943	osa-miR2275aosa-miR2275b	P	101.316	66.132	64.9107	34.2656	4.52618	0	21.2694	29.7271	169.973	195.642	214.657	142.856	0	4.35785	9.69584	31.6462
11_255_247(-)	ATAATCTTCGATGACTTGTGAACT	--	11	23103122:23103906	321.943	osa-miR2275aosa-miR2275b	P	1227.68	898.072	885.988	642.481	108.628	107.788	35.4489	257.635	2302.41	2155.22	2432.52	835.97	62.0566	47.9363	164.829	253.17
11_255_271(-)	ATTTATAATCTTTGATCCACCATT	--	11	23103122:23103906	321.943	osa-miR2275aosa-miR2275b	P	54.903	23.8075	26.1329	17.1328	9.05235	8.62303	0	0	108.926	96.5026	135.694	15.8728	0	0	0	0
11_255_273(+)	TGGTGGATCAAAGATTATAAATGA	--	11	23103122:23103906	321.943	osa-miR2275aosa-miR2275b	P	315.268	142.184	161.012	34.2656	31.6832	8.62303	7.08979	59.4542	566.775	533.665	664.67	63.4914	0	0	29.0875	52.7437
11_255_297(+)	AGATGGGGTGGGCACTAAATAGTT	--	11	23103122:23103906	321.943	osa-miR2275aosa-miR2275b	P	41.3188	20.5009	24.4469	0	9.05235	0	0	0	74.2134	79.1005	94.2958	5.29095	0	0	9.69584	0
11_255_321(+)	TTGGGTGAATATATTGAGGTAGGA	--	11	23103122:23103906	321.943	osa-miR2275aosa-miR2275b	P	181.123	277.754	225.08	42.8321	18.1047	30.1806	42.5387	79.2723	244.785	590.617	466.113	116.401	0	4.35785	19.3917	10.5487
11_255_391(-)	GCTCATTAATAAAAAACTGTTATC	--	11	23103122:23103906	321.943	osa-miR2275aosa-miR2275b	P	41.3188	9.25848	13.4879	0	0	0	0	0	45.4856	28.4762	58.2641	0	0	0	9.69584	0
11_255_415(-)	TGTTACAATATTTAGTTCTGTGCT	--	11	23103122:23103906	321.943	osa-miR2275aosa-miR2275b	P	35.6587	11.2424	18.5459	8.56641	0	8.62303	0	0	40.6977	76.4638	119.595	21.1638	0	0	19.3917	0
11_255_417(+)	CACAGAACTAAATATTGTAACAAC	--	11	23103122:23103906	321.943	osa-miR2275aosa-miR2275b	P	32.8286	7.27452	10.1159	17.1328	0	0	0	9.90904	51.4706	35.8589	42.1648	5.29095	0	0	0	0
11_255_487(-)	ATACAACTGCGGCTGCATGTGATA	--	11	23103122:23103906	321.943	osa-miR2275aosa-miR2275b	P	23.7725	40.3405	21.0749	0	0	0	0	19.8181	59.251	38.4956	31.4319	10.5819	0	4.35785	0	10.5487
11_255_511(-)	CACTTAAGACGAGAAGCTAATGAT	--	11	23103122:23103906	321.943	osa-miR2275aosa-miR2275b	P	55.4691	35.0499	42.9928	8.56641	18.1047	8.62303	7.08979	0	93.3653	84.3739	75.8966	0	0	8.7157	9.69584	10.5487
11_255_561(+)	GAATGTATTTTAACTCACTCTGTA	--	11	23103122:23103906	321.943	osa-miR2275aosa-miR2275b	P	22.6404	7.27452	12.6449	25.6992	0	0	0	9.90904	31.1218	50.6243	62.0972	21.1638	0	0	0	0
11_255_609(+)	TATGGATTGGGGCATCAAAGGCCT	--	11	23103122:23103906	321.943	osa-miR2275aosa-miR2275b	P	48.1109	54.2282	53.1087	8.56641	13.5785	0	0	19.8181	70.0239	73.8271	75.8966	0	0	4.35785	0	10.5487
11_255_81(+)	AAAGACCGTGTGTTATTATTTTGG	--	11	23103122:23103906	321.943	osa-miR2275aosa-miR2275b	P	57.7331	26.4528	26.1329	17.1328	9.05235	4.31152	0	0	77.2059	130.252	147.193	15.8728	0	0	9.69584	0
11_257_249(+)	AAGGAATTTTTTGTGATAGATTGG	--	11	23109547:23109995	45.798	osa-miR2275aosa-miR2275b	P	16.4143	7.27452	3.37198	0	9.05235	0	0	0	19.7503	32.1675	23.7656	10.5819	0	0	0	0
11_257_81(+)	ATGCGAGCAAAAGAACAAATATGG	--	11	23109547:23109995	45.798	osa-miR2275aosa-miR2275b	P	22.0744	9.9198	7.58696	8.56641	0	4.31152	0	0	47.8796	45.8783	61.3306	21.1638	0	0	0	10.5487
11_415_127(-)	CAAAATCTCACAAAGTAGCCGCTT	--	11	25566973:25567565	163.931	osa-miR2275aosa-miR2275b		0	0	0	0	0	0	7.08979	0	0	0	0	0	0	0	9.69584	10.5487
11_415_129(+)	GCGGCTACTTTGTGAGATTTTGGA	--	11	25566973:25567565	163.931	osa-miR2275aosa-miR2275b		1.69803	0	0	0	0	4.31152	35.4489	9.90904	0.598495	2.63668	1.53326	0	0	0	106.654	126.585
11_415_199(-)	CACCCGCTATTTTTTATGAAGAGT	--	11	25566973:25567565	163.931	osa-miR2275aosa-miR2275b	P	55.4691	18.517	31.1908	51.3985	9.05235	8.62303	0	9.90904	122.093	95.9753	163.293	21.1638	0	4.35785	0	21.0975
11_415_201(+)	TCTTCATAAAAAATAGCGGGTGCA	--	11	25566973:25567565	163.931	osa-miR2275aosa-miR2275b	P	36.7907	52.2443	34.5628	42.8321	4.52618	0	0	9.90904	83.1908	97.0299	133.394	95.2371	0	0	0	0
11_415_225(+)	AACAAGGATTTTGTCTGTGACTTA	--	11	25566973:25567565	163.931	osa-miR2275aosa-miR2275b	P	376.963	182.524	124.763	102.797	31.6832	17.2461	14.1796	108.999	632.609	543.157	572.674	31.7457	6.89517	0	9.69584	31.6462
11_415_247(-)	ACCACCGGTAAACTCTGAATGCTA	--	11	25566973:25567565	163.931	osa-miR2275aosa-miR2275b	P	432.998	398.776	472.92	376.922	67.8927	51.7382	14.1796	89.1813	770.862	865.359	1224.31	481.476	34.4759	8.7157	58.175	116.036
11_415_271(-)	ACTCCGCAGCTCTAATCTGATTAC	--	11	25566973:25567565	163.931	osa-miR2275aosa-miR2275b	P	34.5267	23.1462	13.4879	0	9.05235	0	0	0	52.0691	56.425	78.9631	5.29095	0	0	0	10.5487
11_415_273(+)	AATCAGATTAGAGCTGCGGAGTGT	--	11	25566973:25567565	163.931	osa-miR2275aosa-miR2275b	P	546.766	1169.21	733.406	128.496	81.4712	30.1806	21.2694	188.272	923.478	1563.55	1146.12	222.22	27.5807	74.0834	87.2626	105.487
11_415_297(+)	AATTAGAGTGGAGTTGCGGAATTA	--	11	25566973:25567565	163.931	osa-miR2275aosa-miR2275b		0	0.66132	0	0	0	0	0	9.90904	0.598495	0	0	0	0	0	0	31.6462
11_415_367(-)	AAATATTCATCGATACCCTAAACT	--	11	25566973:25567565	163.931	osa-miR2275aosa-miR2275b	P	6.22612	3.96792	7.58696	8.56641	0	0	0	0	9.57592	11.0741	26.0655	5.29095	0	0	29.0875	84.39
11_415_369(+)	TTTAGGGTATCGATGAATATTTAT	--	11	25566973:25567565	163.931	osa-miR2275aosa-miR2275b	P	2.26404	0.66132	1.68599	0	0	0	0	0	2.39398	1.05467	1.53326	0	0	0	0	0
11_415_393(+)	AGGAAAGAACTATTTGTAATCATT	--	11	25566973:25567565	163.931	osa-miR2275aosa-miR2275b		0	0	0	0	4.52618	0	0	0	0.598495	0	0	0	0	0	87.2626	221.524
11_415_439(-)	AATGTTAAGACTTCATCAAAGACA	--	11	25566973:25567565	163.931	osa-miR2275aosa-miR2275b	P	2.26404	0.66132	0.842995	0	0	0	0	0	2.39398	3.16402	5.36643	0	0	0	38.7834	21.0975
11_417_127(-)	GAAAATTAATCAACTATGCTGGAG	--	11	25573530:25574338	256.016	osa-miR2275aosa-miR2275b	P	160.181	124.989	120.548	308.391	13.5785	12.9345	0	49.5452	306.43	448.236	693.036	137.565	0	13.0735	38.7834	63.2925
11_417_151(-)	AGATATTGCTTTTCAAATCGCGAT	--	11	25573530:25574338	256.016	osa-miR2275aosa-miR2275b	P	57.7331	39.0179	40.4638	25.6992	9.05235	4.31152	7.08979	0	107.131	89.6472	190.891	5.29095	0	8.7157	9.69584	10.5487
11_417_223(-)	CACTAAATAACTCATGATAGTTCA	--	11	25573530:25574338	256.016	osa-miR2275aosa-miR2275b	P	78.1095	14.549	16.8599	8.56641	13.5785	8.62303	0	9.90904	92.1683	79.1005	163.293	5.29095	0	0	9.69584	10.5487
11_417_225(+)	AACTATCATGAGTTATTTAGTGCT	--	11	25573530:25574338	256.016	osa-miR2275aosa-miR2275b	P	127.918	57.5348	54.7947	137.063	4.52618	0	0	9.90904	244.785	205.661	313.553	63.4914	0	13.0735	9.69584	21.0975
11_417_249(+)	AGGAGTGATATTATGAAAACCCGA	--	11	25573530:25574338	256.016	osa-miR2275aosa-miR2275b		16.4143	0	0	0	0	0	0	9.90904	0	0	1.53326	0	0	0	67.8709	94.9387
11_417_271(-)	GTAAAATTGATTCTCATAGTTATC	--	11	25573530:25574338	256.016	osa-miR2275aosa-miR2275b	P	2.83005	0	0	0	0	0	0	0	0	0	0	0	0	0	9.69584	31.6462
11_417_273(+)	TAACTATGAGAATCAATTTTACCA	--	11	25573530:25574338	256.016	osa-miR2275aosa-miR2275b		2.83005	0	0	0	4.52618	0	0	9.90904	0	0	0	0	0	0	9.69584	31.6462
11_417_297(+)	TTGGTTTTCTTGTTGGCACTTTCT	--	11	25573530:25574338	256.016	osa-miR2275aosa-miR2275b	P	612.424	254.608	359.959	368.356	85.9974	30.1806	21.2694	128.817	864.826	915.456	1394.5	164.019	13.7903	30.5049	38.7834	189.877
11_417_319(-)	AAATCTTTTACCTCCACCGAAGAG	--	11	25573530:25574338	256.016	osa-miR2275aosa-miR2275b	P	27.7345	28.4367	26.9759	8.56641	0	0	0	0	28.1293	41.1323	65.9304	5.29095	0	0	0	0
11_417_321(+)	CTTCGGTGGAGGTAAAAGATTTTG	--	11	25573530:25574338	256.016	osa-miR2275aosa-miR2275b	P	125.088	83.9876	92.7295	8.56641	36.2094	12.9345	0	49.5452	241.792	293.726	404.782	15.8728	0	0	9.69584	21.0975
11_417_367(-)	ATTGTAAAAATTCCATGGAAGAGA	--	11	25573530:25574338	256.016	osa-miR2275aosa-miR2275b	P	384.321	145.49	144.995	85.6641	40.7356	17.2461	7.08979	49.5452	370.469	393.92	525.91	84.6552	0	8.7157	29.0875	31.6462
11_417_393(+)	ATTGAACAACGTTCTGATGTCATC	--	11	25573530:25574338	256.016	osa-miR2275aosa-miR2275b	P	162.445	112.424	128.978	59.9649	9.05235	4.31152	0	79.2723	198.102	197.224	348.051	5.29095	0	0	9.69584	42.195
11_417_415(-)	ATTACTCTGAGTTCACATCGAAGA	--	11	25573530:25574338	256.016	osa-miR2275aosa-miR2275b	P	473.751	388.195	518.442	462.586	40.7356	51.7382	7.08979	128.817	688.27	922.312	1199.78	280.42	20.6855	8.7157	116.35	73.8412
11_417_417(+)	TTCGATGTGAACTCAGAGTAATTT	--	11	25573530:25574338	256.016	osa-miR2275aosa-miR2275b	P	93.9578	50.2603	48.8937	0	13.5785	4.31152	0	19.8181	133.464	151.873	258.355	5.29095	6.89517	4.35785	0	52.7437
11_417_441(+)	TTGTAATAAGTCGAAATGCTCGAT	--	11	25573530:25574338	256.016	osa-miR2275aosa-miR2275b	P	58.8651	24.4688	25.2899	17.1328	4.52618	4.31152	21.2694	19.8181	84.3878	79.1005	111.928	0	0	0	9.69584	0
2_57_127(-)	AGTTGAACCTAACAAAACAATGTG	--	2	6029384:6029904	84.19	osa-miR2275d	P	20.3764	5.29056	5.05797	8.56641	0	0	0	0	35.9097	29.5308	30.6653	21.1638	0	4.35785	0	10.5487
2_57_151(-)	TCGACCCACTGACCACTATGTAGT	--	2	6029384:6029904	84.19	osa-miR2275d	P	8.49016	0.66132	0.842995	0	0	0	0	0	0	0	0	0	0	0	58.175	31.6462
2_57_153(+)	TACATAGTGGTCAGTGGGTCGATT	--	2	6029384:6029904	84.19	osa-miR2275d	P	0.566011	0	0	0	0	0	0	0	0	0	0	0	0	0	0	0
2_57_223(-)	CGAAAACTGTCTAGAGAGATTCAC	--	2	6029384:6029904	84.19	osa-miR2275d	P	35.0927	9.9198	11.8019	0	4.52618	0	0	0	62.2435	56.425	54.4309	0	0	0	0	21.0975
2_57_81(+)	GAAAAACAAATAGTTGTGGTACTT	--	2	6029384:6029904	84.19	osa-miR2275d	P	80.9395	66.132	94.4155	42.8321	22.6309	12.9345	0	19.8181	159.798	282.652	364.15	42.3276	0	0	9.69584	10.5487
2_58_105(+)	CATCTTAAATAGAAATTTGAAAAC	--	2	6033788:6034956	278.934	osa-miR2275d	P	20.9424	7.27452	9.27295	0	9.05235	0	7.08979	0	50.8721	22.1481	36.7984	0	0	4.35785	0	10.5487
2_58_127(-)	AATCCTTAGCATTAACCATCTAGT	--	2	6033788:6034956	278.934	osa-miR2275d	P	51.507	31.082	32.8768	34.2656	0	4.31152	0	0	88.5773	108.104	239.189	31.7457	0	0	48.4792	0
2_58_129(+)	TAGATGGTTAATGCTAAGGATTAG	--	2	6033788:6034956	278.934	osa-miR2275d	P	23.7725	15.2104	15.1739	0	4.52618	8.62303	0	0	41.8947	69.6084	69.7636	0	6.89517	0	9.69584	10.5487
2_58_153(+)	ATATGTGTCGTTTTAAAAAACAAA	--	2	6033788:6034956	278.934	osa-miR2275d	P	26.0365	8.59716	9.27295	0	4.52618	0	0	0	32.3187	18.9841	32.9652	5.29095	0	0	0	0
2_58_175(-)	TATTTTTGTTGGGAGGATAAAATT	--	2	6033788:6034956	278.934	osa-miR2275d	P	101.882	54.2282	33.7198	0	13.5785	0	7.08979	19.8181	84.9863	113.377	152.56	0	6.89517	0	19.3917	31.6462
2_58_249(+)	CAACTAACAAGGATTAGCCGGGTC	--	2	6033788:6034956	278.934	osa-miR2275d	P	54.337	59.5188	109.589	42.8321	0	12.9345	0	9.90904	93.9638	120.233	187.825	52.9095	6.89517	8.7157	58.175	31.6462
2_58_295(-)	ATTGTAACCTTTCTTGTCTCTGTT	--	2	6033788:6034956	278.934	osa-miR2275d	P	87.1657	44.9697	75.8696	85.6641	9.05235	8.62303	0	59.4542	163.988	186.677	298.987	74.0733	0	8.7157	48.4792	52.7437
2_58_297(+)	CAGAGACAAGAAAGGTTACAATCT	--	2	6033788:6034956	278.934	osa-miR2275d	P	252.441	84.6489	115.49	17.1328	22.6309	8.62303	0	59.4542	271.118	322.73	571.141	47.6185	13.7903	4.35785	29.0875	63.2925
2_58_367(-)	TATGATTCCAACTTGATGATTGTT	--	2	6033788:6034956	278.934	osa-miR2275d	P	25.4705	9.25848	14.3309	0	4.52618	0	0	0	29.9248	37.4409	62.8639	0	0	0	0	0
2_58_415(-)	ATAAGTTATATGTTGGAGTGTGTA	--	2	6033788:6034956	278.934	osa-miR2275d	P	62.2612	75.3904	69.9686	111.363	4.52618	4.31152	7.08979	9.90904	84.3878	142.908	136.461	42.3276	0	4.35785	9.69584	10.5487
2_58_463(-)	AAAATACAATTTGGATCTTACTGT	--	2	6033788:6034956	278.934	osa-miR2275d	P	19.8104	9.9198	14.3309	42.8321	9.05235	0	0	0	29.3263	29.5308	33.7318	0	0	4.35785	0	21.0975
2_58_535(-)	ATAAACATGAGTTAGCTTAGGATT	--	2	6033788:6034956	278.934	osa-miR2275d	P	41.3188	31.7433	27.8189	0	13.5785	8.62303	0	9.90904	47.8796	58.5344	104.262	0	0	0	9.69584	0
2_58_751(-)	ATAAAACATGAGTTAGGTTGGGAT	--	2	6033788:6034956	278.934	osa-miR2275d	P	29.9986	39.0179	41.3068	17.1328	0	0	0	9.90904	18.5534	46.4056	49.0645	26.4547	0	4.35785	0	0
2_58_825(+)	ATATGGAAAAACGACGACTGGTGA	--	2	6033788:6034956	278.934	osa-miR2275d	P	22.6404	32.4047	11.8019	25.6992	0	4.31152	0	0	37.7052	45.8783	56.7308	10.5819	6.89517	0	9.69584	10.5487
2_70_103(-)	GTGGCAAAAATATTTGAATCAACG	--	2	6858642:6859402	306.837	osa-miR2275d	P	334.512	37.0339	29.5048	179.895	9.05235	8.62303	21.2694	79.2723	856.447	78.5732	105.029	26.4547	0	0	58.175	52.7437
2_70_127(-)	AATGTGCTGTAGGTGATACTGTGA	--	2	6858642:6859402	306.837	osa-miR2275d	P	232.63	285.69	185.459	94.2305	4.52618	12.9345	7.08979	69.3632	344.733	502.024	516.71	216.929	0	8.7157	67.8709	105.487
2_70_153(+)	TTGATGTAGACAACACTTCAATCT	--	2	6858642:6859402	306.837	osa-miR2275d	P	59.4311	13.8877	21.9179	8.56641	18.1047	0	0	9.90904	61.645	54.843	121.895	5.29095	0	0	9.69584	10.5487
2_70_175(-)	ACGACCCATCATTTGACCCAGGAG	--	2	6858642:6859402	306.837	osa-miR2275d	P	23.2064	31.7433	24.4469	51.3985	4.52618	0	7.08979	0	32.9172	36.9136	53.6643	26.4547	0	0	9.69584	31.6462
2_70_225(+)	TGTGAAGGTAGCGAGCTATTGCAG	--	2	6858642:6859402	306.837	osa-miR2275d		3.96208	0	0	0	4.52618	0	0	0	0	0	0	0	0	0	9.69584	0
2_70_247(-)	TCTCTTATTGTTTCTGACCTCTCT	--	2	6858642:6859402	306.837	osa-miR2275d		2.83005	0	0	0	4.52618	0	0	0	0	0	1.53326	0	0	0	9.69584	21.0975
2_70_249(+)	AGAGGTCAGAAACAATAAGAGAAC	--	2	6858642:6859402	306.837	osa-miR2275d	P	306.212	275.77	220.865	256.992	27.1571	38.8036	14.1796	49.5452	491.963	648.097	685.369	608.459	6.89517	8.7157	38.7834	84.39
2_70_271(-)	ATTTATAATAACGCTTTAGTCTGT	--	2	6858642:6859402	306.837	osa-miR2275d	P	56.0351	15.2104	23.6039	8.56641	9.05235	8.62303	0	9.90904	82.5923	49.0423	74.3634	10.5819	0	0	0	0
2_70_319(-)	TCGCTGAGTGTGTTTGTGGGTATG	--	2	6858642:6859402	306.837	osa-miR2275d	P	32.2626	19.8396	32.0338	0	0	8.62303	0	9.90904	48.4781	59.589	65.9304	21.1638	0	0	0	10.5487
2_70_321(+)	TACCCACAAACACACTCAGCGATG	--	2	6858642:6859402	306.837	osa-miR2275d	P	37.3567	26.4528	41.3068	8.56641	0	0	0	9.90904	81.9939	92.8112	148.727	0	0	0	0	0
2_70_343(-)	AGGAGACCGAGGTGGCTGCTAACA	--	2	6858642:6859402	306.837	osa-miR2275d	P	2.26404	0	0	0	0	0	0	0	0	0	0	0	0	0	0	0
2_70_367(-)	CATGTTCGTGATCGAGGCCGACTA	--	2	6858642:6859402	306.837	osa-miR2275d	P	48.6769	21.1622	19.3889	0	22.6309	8.62303	0	0	67.63	72.7725	110.395	0	0	0	9.69584	10.5487
2_70_393(+)	GCTGGCGAACTATTGCACTGAGAC	--	2	6858642:6859402	306.837	osa-miR2275d	P	93.3918	64.8093	73.3406	68.5313	4.52618	8.62303	0	29.7271	104.737	127.615	215.424	68.7823	0	17.4314	9.69584	21.0975
2_70_417(+)	GTGAAGCTGGCAAACTATTGCACC	--	2	6858642:6859402	306.837	osa-miR2275d	P	400.17	268.496	340.57	239.86	54.3141	68.9843	28.3591	59.4542	387.226	599.054	971.323	338.621	20.6855	8.7157	29.0875	73.8412
2_70_441(+)	AAGGAAGGAACAACAAACGAACAA	--	2	6858642:6859402	306.837	osa-miR2275d	P	44.1488	42.3245	26.9759	8.56641	0	0	0	9.90904	74.8119	114.959	99.6622	74.0733	0	0	0	10.5487
2_70_489(+)	GGAAGGAACAATAAGAGAACAACT	--	2	6858642:6859402	306.837	osa-miR2275d	P	220.744	119.699	120.548	34.2656	22.6309	4.31152	14.1796	69.3632	293.263	274.215	423.181	68.7823	0	13.0735	9.69584	42.195
2_70_535(-)	ATAATACATTATCTCTTTATGAAA	--	2	6858642:6859402	306.837	osa-miR2275d	P	27.7345	3.3066	10.9589	0	4.52618	0	0	0	25.1368	21.6208	39.0983	0	0	0	9.69584	10.5487
2_70_561(+)	AAATATTTGGAGCTATGAAATGAC	--	2	6858642:6859402	306.837	osa-miR2275d	P	29.9986	13.2264	10.1159	34.2656	0	25.8691	0	19.8181	30.5233	49.0423	42.1648	10.5819	13.7903	0	9.69584	0
4_275_103(-)	TAGCACACATGTTAATGAGAGCAT	--	4	18234058:18234578	206.154	osa-miR2275d	P	56.0351	37.0339	32.8768	42.8321	0	0	0	9.90904	91.5698	123.397	133.394	21.1638	0	0	9.69584	10.5487
4_275_129(+)	ATGTCAATTTGTGAGTAAAGTCTT	--	4	18234058:18234578	206.154	osa-miR2275d	P	183.953	87.2942	96.1015	59.9649	13.5785	25.8691	35.4489	9.90904	305.831	331.695	404.782	37.0366	6.89517	8.7157	9.69584	0
4_275_153(+)	CCTGATCAAGTTGTAAATATTATG	--	4	18234058:18234578	206.154	osa-miR2275d		0	0	0	0	0	0	0	0	0	0	0	0	0	0	0	10.5487
4_275_177(+)	AAGCATCATTTTGATCGTAGTCTG	--	4	18234058:18234578	206.154	osa-miR2275d	P	83.2036	48.2763	37.9348	111.363	9.05235	0	7.08979	19.8181	163.389	128.143	190.891	100.528	6.89517	8.7157	9.69584	42.195
4_275_199(-)	CCTATATCTAGGAATATGTGTACA	--	4	18234058:18234578	206.154	osa-miR2275d	P	39.0547	16.533	13.4879	0	4.52618	0	7.08979	9.90904	44.8871	42.1869	68.9969	0	0	0	9.69584	21.0975
4_275_223(-)	CTAGCTTAGTCCTCATGAATTCAA	--	4	18234058:18234578	206.154	osa-miR2275d	P	75.2794	27.1141	30.3478	8.56641	22.6309	8.62303	0	9.90904	159.2	128.143	161.759	0	0	0	0	52.7437
4_275_225(+)	GAATTCATGAGGACTAAGCTAGCA	--	4	18234058:18234578	206.154	osa-miR2275d	P	1955.57	2407.2	2367.97	1242.13	407.356	465.644	127.616	574.724	3374.32	4431.74	5082.77	3074.04	62.0566	74.0834	203.613	400.852
4_275_247(-)	AAACTCGGCCGTCTTGACGTGATG	--	4	18234058:18234578	206.154	osa-miR2275d	P	268.289	466.892	442.573	119.93	13.5785	17.2461	7.08979	128.817	457.25	673.409	767.399	47.6185	6.89517	4.35785	106.654	126.585
4_275_271(-)	CCTATATCTATGAACGTGTGTACA	--	4	18234058:18234578	206.154	osa-miR2275d	P	36.2247	17.8556	16.0169	8.56641	9.05235	17.2461	7.08979	19.8181	54.4631	65.9171	105.795	10.5819	0	0	9.69584	10.5487
4_275_297(+)	AAATTCATGAGAAGTTAGCTAGCA	--	4	18234058:18234578	206.154	osa-miR2275d	P	71.8834	58.8575	44.6788	34.2656	18.1047	0	0	29.7271	80.1984	120.76	164.826	68.7823	6.89517	0	29.0875	10.5487
4_275_319(-)	AAACTAGGTCGTTTTGACGTGATG	--	4	18234058:18234578	206.154	osa-miR2275d	P	191.312	104.489	83.4566	239.86	18.1047	12.9345	0	39.6361	399.196	263.141	367.984	111.11	0	8.7157	9.69584	42.195
4_275_367(-)	TCATACAAAGAAGACAGTGGTGTT	--	4	18234058:18234578	206.154	osa-miR2275d	P	37.9227	48.9377	33.7198	0	18.1047	4.31152	0	0	41.2962	80.1552	98.129	10.5819	0	4.35785	19.3917	0
4_275_369(+)	CACCACTGTCTTCTTTGTATGAAA	--	4	18234058:18234578	206.154	osa-miR2275d	P	22.0744	9.25848	11.8019	0	4.52618	4.31152	0	9.90904	40.0992	32.6949	45.9979	0	0	0	0	0
4_275_415(-)	AATTTAAATGGATGAAACATAGCA	--	4	18234058:18234578	206.154	osa-miR2275d	P	67.9213	27.1141	28.6618	8.56641	4.52618	4.31152	0	0	70.0239	82.7918	73.5967	10.5819	0	0	9.69584	0
6_323_257(-)	GGAGTGCGTCGTGTAAGGAAAGAA	--	6	25503617:25504137	217.165	osa-miR2275d	P	29.9986	63.4867	42.1498	8.56641	0	0	0	9.90904	56.2586	108.104	121.895	26.4547	0	4.35785	0	10.5487
6_323_331(+)	AAGGAGGAATGTGCTAGCAATGAA	--	6	25503617:25504137	217.165	osa-miR2275d	P	46.4129	31.082	28.6618	8.56641	0	0	0	0	62.2435	73.8271	41.3982	0	0	0	0	21.0975
6_323_353(-)	CTTCGCCGCTTCTATCCTCTACTT	--	6	25503617:25504137	217.165	osa-miR2275d	P	13.0182	11.9038	18.5459	0	4.52618	0	7.08979	0	25.7353	30.0582	51.3644	0	0	4.35785	0	21.0975
6_323_355(+)	GTAGAGGATAGAAGCGGCGAAGAA	--	6	25503617:25504137	217.165	osa-miR2275d	P	69.6193	91.9234	73.3406	42.8321	4.52618	8.62303	7.08979	19.8181	127.479	172.439	160.993	42.3276	0	17.4314	38.7834	21.0975
6_323_377(-)	TATTTCTGGCATGTCCCTCCTTTT	--	6	25503617:25504137	217.165	osa-miR2275d	P	49.8089	85.9716	117.176	34.2656	13.5785	4.31152	0	29.7271	109.525	124.451	177.092	0	6.89517	0	0	10.5487
6_323_379(+)	AAGGAGGGACATGCCAGAAATAGA	--	6	25503617:25504137	217.165	osa-miR2275d	P	88.8637	138.877	123.077	42.8321	4.52618	4.31152	0	19.8181	146.631	226.227	239.956	26.4547	6.89517	4.35785	29.0875	63.2925
6_323_401(-)	TAATTTGAGGGGAGGCTCCAACTC	--	6	25503617:25504137	217.165	osa-miR2275d	P	38.4887	33.066	30.3478	17.1328	4.52618	4.31152	0	19.8181	73.6149	68.0264	71.2968	5.29095	0	0	9.69584	10.5487
6_323_449(-)	TAGCCCTGTACATGATGTTGAGTT	--	6	25503617:25504137	217.165	osa-miR2275d	P	29.4326	10.5811	27.8189	8.56641	0	4.31152	0	0	45.4856	44.2963	104.262	0	0	0	0	10.5487
6_323_451(+)	CTCAACATCATGTACAGGGCTATA	--	6	25503617:25504137	217.165	osa-miR2275d	P	109.24	50.9216	61.5387	0	4.52618	0	7.08979	0	149.025	127.615	191.658	5.29095	0	13.0735	29.0875	21.0975
6_323_473(-)	CAATCAGATCTAACATATCCCATA	--	6	25503617:25504137	217.165	osa-miR2275d	P	20.9424	11.9038	31.1908	8.56641	4.52618	8.62303	0	0	41.8947	44.8236	75.8966	5.29095	0	4.35785	0	10.5487
6_323_475(+)	TGGGATATGTTAGATCTGATTGTT	--	6	25503617:25504137	217.165	osa-miR2275d	P	156.219	156.071	181.244	34.2656	22.6309	4.31152	0	19.8181	337.551	468.802	505.211	121.692	6.89517	8.7157	48.4792	73.8412
6_323_499(+)	TGACTAAAATATCTCATAATCAGT	--	6	25503617:25504137	217.165	osa-miR2275d	P	44.1488	8.59716	5.90097	8.56641	4.52618	0	0	19.8181	62.842	53.261	63.6305	5.29095	0	0	9.69584	0
6_323_521(-)	ATATTCTCAAATCCTTCCCAAAAC	--	6	25503617:25504137	217.165	osa-miR2275d	P	12.4522	9.9198	16.8599	0	4.52618	0	0	0	34.7127	50.097	55.1975	21.1638	0	0	0	0
6_323_523(+)	TTTGGGAAGGATTTGAGAATATAC	--	6	25503617:25504137	217.165	osa-miR2275d	P	229.8	178.556	150.896	34.2656	22.6309	4.31152	7.08979	19.8181	392.014	633.859	586.474	37.0366	0	4.35785	58.175	63.2925
6_323_545(-)	AGCAATTAGAGCATCACCAACAGT	--	6	25503617:25504137	217.165	osa-miR2275d	P	50.375	37.6952	26.9759	51.3985	9.05235	0	0	9.90904	118.502	110.741	135.694	0	6.89517	0	9.69584	21.0975
6_323_547(+)	TGTTGGTGATGCTCTAATTGCTAG	--	6	25503617:25504137	217.165	osa-miR2275d	P	35.0927	18.517	37.0918	8.56641	4.52618	0	0	19.8181	64.6375	90.7019	121.895	15.8728	0	0	0	10.5487
6_323_569(-)	TTATGACACGAAATACATGGCTCT	--	6	25503617:25504137	217.165	osa-miR2275d	P	601.103	474.828	471.234	179.895	54.3141	34.4921	21.2694	237.817	1204.77	1415.9	1540.16	158.728	0	47.9363	126.046	274.267
6_327_1000(-)	TGAGGTGGTTTACGATATGGAGCA	--	6	25537189:25537757	117.211	osa-miR2275aosa-miR2275b	P	16.9803	13.2264	15.1739	0	0	0	0	0	28.7278	34.2769	45.2313	5.29095	0	0	0	10.5487
6_327_1074(+)	ATTATTATTTATAACCTTGCTTGC	--	6	25537189:25537757	117.211	osa-miR2275aosa-miR2275b	P	68.4873	13.2264	26.9759	25.6992	13.5785	12.9345	0	9.90904	131.07	85.9559	128.028	15.8728	0	0	0	0
6_327_1098(+)	ACCTTTTAGATGTGAGCTTCAAAT	--	6	25537189:25537757	117.211	osa-miR2275aosa-miR2275b	P	28.3005	13.8877	10.1159	8.56641	13.5785	4.31152	7.08979	0	38.9022	44.2963	79.7298	15.8728	0	0	0	0
6_327_952(-)	CGGCTCGTTCTGCATCATTGGCAC	--	6	25537189:25537757	117.211	osa-miR2275aosa-miR2275b	P	151.691	105.15	129.821	42.8321	13.5785	21.5576	7.08979	79.2723	226.231	203.552	307.42	26.4547	0	4.35785	9.69584	52.7437
6_7_189(+)	AATAAATGGATAACACAATATAGT	--	6	1660971:1661467	173.242	osa-miR2275aosa-miR2275b	P	44.1488	15.2104	21.0749	25.6992	4.52618	0	0	9.90904	53.8646	36.3862	72.8301	10.5819	0	0	9.69584	0
6_7_213(+)	ATTAAGGGGGAGCACAATAAAATT	--	6	1660971:1661467	173.242	osa-miR2275aosa-miR2275b	P	32.2626	24.4688	23.6039	0	0	0	0	9.90904	37.7052	48.515	52.131	0	0	0	9.69584	0
6_7_259(-)	AAGTGGTTGCATTGGTTGTATTCT	--	6	1660971:1661467	173.242	osa-miR2275aosa-miR2275b	P	192.444	106.472	74.1836	94.2305	4.52618	0	0	39.6361	327.975	350.152	469.946	15.8728	13.7903	4.35785	19.3917	63.2925
6_7_261(+)	AATACAACCAATGCAACCACTTAG	--	6	1660971:1661467	173.242	osa-miR2275aosa-miR2275b	P	28.8665	5.29056	14.3309	8.56641	0	0	0	9.90904	32.3187	50.6243	78.9631	0	0	0	9.69584	10.5487
6_7_283(-)	AAGTATGCCTGGTGTGGTTGTACT	--	6	1660971:1661467	173.242	osa-miR2275aosa-miR2275b	P	48.1109	25.7915	21.0749	0	0	0	0	0	53.8646	68.5538	130.328	0	6.89517	0	0	31.6462
6_7_285(+)	TACAACCACACCAGGCATACTTAG	--	6	1660971:1661467	173.242	osa-miR2275aosa-miR2275b	P	75.2794	84.6489	112.961	17.1328	13.5785	12.9345	0	9.90904	117.904	220.427	321.986	21.1638	6.89517	0	0	42.195
6_7_307(-)	ACGTCTCGTGTTGGAGGTTGTACT	--	6	1660971:1661467	173.242	osa-miR2275aosa-miR2275b	P	1136.55	1831.86	1956.59	779.543	126.733	86.2303	85.0774	475.634	1732.05	3031.66	4876.55	1455.01	75.8469	87.157	387.834	601.279
6_7_309(+)	TACAACCTCCAACACGAGACGTGG	--	6	1660971:1661467	173.242	osa-miR2275aosa-miR2275b	P	55.4691	27.1141	46.3648	34.2656	4.52618	4.31152	7.08979	19.8181	85.5848	117.596	228.456	5.29095	0	0	29.0875	21.0975
6_7_331(-)	AAATAACATTTTTATTTTGGTACC	--	6	1660971:1661467	173.242	osa-miR2275aosa-miR2275b	P	52.073	4.62924	4.21498	8.56641	4.52618	0	0	0	54.4631	20.5661	38.3316	21.1638	0	0	0	21.0975
6_7_357(+)	TAAATGAATTAAGGTAAAATGAAA	--	6	1660971:1661467	173.242	osa-miR2275aosa-miR2275b	P	393.377	82.665	62.3817	25.6992	18.1047	4.31152	14.1796	49.5452	447.674	142.908	240.723	52.9095	6.89517	4.35785	48.4792	52.7437
6_7_381(+)	CATAATAAACTATGGTACTTCACA	--	6	1660971:1661467	173.242	osa-miR2275aosa-miR2275b	P	54.337	7.93584	11.8019	17.1328	9.05235	4.31152	0	9.90904	67.63	56.425	128.794	15.8728	0	4.35785	29.0875	21.0975
6_8_165(+)	AAATTAGAATTTAACATGAACACA	--	6	1665361:1666097	135.023	osa-miR2275aosa-miR2275b	P	48.6769	25.1301	20.2319	51.3985	9.05235	8.62303	0	9.90904	47.8796	41.1323	29.8987	15.8728	0	0	0	0
6_8_285(+)	GGAGTAGAATTCAATTCATATACT	--	6	1665361:1666097	135.023	osa-miR2275aosa-miR2275b	P	189.048	52.2443	75.8696	25.6992	13.5785	4.31152	21.2694	0	167.579	121.815	141.827	26.4547	0	0	0	10.5487
6_8_379(-)	TATAAAGATAGCATTGGATTCGAC	--	6	1665361:1666097	135.023	osa-miR2275aosa-miR2275b	P	65.6572	52.2443	59.8527	42.8321	4.52618	4.31152	0	9.90904	104.138	127.615	136.461	37.0366	6.89517	0	0	0
6_8_381(+)	CGAATCCAATGCTATCTTTATATT	--	6	1665361:1666097	135.023	osa-miR2275aosa-miR2275b	P	63.3932	13.8877	30.3478	8.56641	13.5785	0	0	29.7271	79.5999	49.0423	45.2313	10.5819	0	0	0	0
6_8_427(-)	AAAGATGGTGGAGTCTAGTCGTAT	--	6	1665361:1666097	135.023	osa-miR2275aosa-miR2275b	P	45.2809	42.9858	44.6788	0	0	4.31152	0	9.90904	71.8194	93.8659	86.6295	5.29095	0	0	9.69584	0
6_8_451(-)	GAAAGAAATTAGCTTCCTGAAACA	--	6	1665361:1666097	135.023	osa-miR2275aosa-miR2275b	P	28.3005	11.2424	7.58696	8.56641	0	4.31152	0	9.90904	25.1368	25.8395	42.9314	10.5819	0	0	19.3917	0
6_8_501(+)	AAATATCCCAATGTAAGCTATCTT	--	6	1665361:1666097	135.023	osa-miR2275aosa-miR2275b	P	14.7163	9.25848	9.27295	25.6992	0	0	0	9.90904	30.5233	34.2769	54.4309	21.1638	0	0	0	10.5487
6_8_523(-)	TATTAAGGAAATACAATGGATAAA	--	6	1665361:1666097	135.023	osa-miR2275aosa-miR2275b	P	116.032	59.5188	32.0338	0	13.5785	4.31152	7.08979	59.4542	169.374	152.928	90.4626	0	0	0	9.69584	52.7437
6_8_525(+)	TATCCATTGTATTTCCTTAATAAA	--	6	1665361:1666097	135.023	osa-miR2275aosa-miR2275b	P	251.309	43.6471	78.3986	85.6641	31.6832	0	28.3591	29.7271	304.036	280.543	387.916	10.5819	0	0	29.0875	21.0975
6_8_547(-)	ATAGTCTACGTTAGGATATTTTTT	--	6	1665361:1666097	135.023	osa-miR2275aosa-miR2275b	P	24.9045	9.9198	7.58696	17.1328	0	0	7.08979	0	32.3187	31.1129	32.9652	0	0	4.35785	0	0
6_8_597(+)	ACAACTCATATATAGGATGTATGT	--	6	1665361:1666097	135.023	osa-miR2275aosa-miR2275b	P	20.9424	17.8556	11.8019	59.9649	4.52618	0	0	0	29.3263	33.2222	81.263	15.8728	0	0	0	0
6_8_619(-)	ATTTTACTAGTGTTAGGAATAAAC	--	6	1665361:1666097	135.023	osa-miR2275aosa-miR2275b	P	25.4705	13.2264	10.9589	17.1328	0	0	0	0	34.7127	40.0776	100.429	15.8728	0	0	0	10.5487
7_149_127(-)	AACCAACTATTACACACCCCAAAT	--	7	7577297:7578249	278.42	osa-miR2275aosa-miR2275b	P	15.2823	16.533	10.1159	25.6992	0	4.31152	0	0	49.0766	56.425	68.9969	5.29095	0	0	0	0
7_149_129(+)	TTGGGGTGTGTAATAGTTGGTTTG	--	7	7577297:7578249	278.42	osa-miR2275aosa-miR2275b	P	48.1109	73.4065	44.6788	8.56641	0	8.62303	0	29.7271	101.146	181.404	187.825	5.29095	6.89517	0	19.3917	10.5487
7_149_151(-)	AACTATTTTTATCATCTACTGGCA	--	7	7577297:7578249	278.42	osa-miR2275aosa-miR2275b	P	103.014	53.5669	57.3237	34.2656	9.05235	8.62303	0	9.90904	338.15	303.219	364.917	47.6185	0	0	9.69584	10.5487
7_149_153(+)	CCAGTAGATGATAAAAATAGTTGC	--	7	7577297:7578249	278.42	osa-miR2275aosa-miR2275b	P	18.1123	0	0	0	0	0	0	0	0	0	0	0	0	0	0	21.0975
7_149_175(-)	CAACTCAATAGATGACATTAACGC	--	7	7577297:7578249	278.42	osa-miR2275aosa-miR2275b	P	7.92415	0	0	0	0	0	0	0	0	0	0	0	0	0	9.69584	0
7_149_177(+)	GTTAATGTCATCTATTGAGTTGCC	--	7	7577297:7578249	278.42	osa-miR2275aosa-miR2275b	P	18.1123	10.5811	14.3309	17.1328	0	4.31152	0	0	49.0766	61.6984	93.5292	26.4547	0	0	0	0
7_149_199(-)	GCAACTATTTCTATCATCTACTGG	--	7	7577297:7578249	278.42	osa-miR2275aosa-miR2275b	P	27.1685	11.9038	19.3889	0	0	4.31152	0	0	54.4631	87.0105	137.994	15.8728	0	0	0	0
7_149_201(+)	AGTAGATGATAGAAATAGTTGCGT	--	7	7577297:7578249	278.42	osa-miR2275aosa-miR2275b	P	128.484	119.699	67.4396	171.328	22.6309	0	14.1796	29.7271	243.588	416.596	358.017	179.892	0	4.35785	9.69584	0
7_149_247(-)	CATGGCAACATTTGTACAAGACTA	--	7	7577297:7578249	278.42	osa-miR2275aosa-miR2275b		6.22612	0	0	0	4.52618	0	0	0	0	0	0	0	0	0	0	0
7_149_271(-)	TGTATACTTAGCGACCACATCTTT	--	7	7577297:7578249	278.42	osa-miR2275aosa-miR2275b	P	6.22612	0	0	0	0	0	0	0	0	0.527337	0	0	0	0	0	0
7_149_295(-)	GATCGCTAGTTCATGATTGTTGAA	--	7	7577297:7578249	278.42	osa-miR2275aosa-miR2275b	P	27.1685	20.5009	24.4469	0	9.05235	4.31152	7.08979	0	69.4255	73.2998	100.429	37.0366	0	0	0	10.5487
7_149_297(+)	CAACAATCATGAACTAGCGATCTA	--	7	7577297:7578249	278.42	osa-miR2275aosa-miR2275b	P	58.2991	17.1943	28.6618	0	0	0	0	9.90904	112.517	149.764	134.927	0	0	0	0	10.5487
7_149_321(+)	TCCAAACAAGGGGGCTCGCCAAGA	--	7	7577297:7578249	278.42	osa-miR2275aosa-miR2275b	P	19.8104	17.8556	9.27295	0	4.52618	4.31152	0	0	41.2962	52.2063	63.6305	0	0	0	0	0
7_149_343(-)	TCCTCGGAGTCCGACATGGCGATC	Os12g0281600	7	7577297:7578249	278.42	osa-miR2275aosa-miR2275b	P	185.086	84.6489	71.6546	25.6992	22.6309	21.5576	0	0	389.022	301.637	396.349	68.7823	55.1614	0	29.0875	0
7_149_345(+)	TCGCCATGTCGGACTCCGAGGAGC	Os05g0250500	7	7577297:7578249	278.42	osa-miR2275aosa-miR2275b	P	73.0154	37.0339	30.3478	17.1328	4.52618	17.2461	0	19.8181	190.92	165.584	233.823	26.4547	6.89517	4.35785	19.3917	10.5487
7_149_369(+)	ACCACTTTTAGTCGAAGGCCGAGG	--	7	7577297:7578249	278.42	osa-miR2275aosa-miR2275b	P	93.3918	114.408	123.077	77.0977	18.1047	4.31152	0	39.6361	233.413	295.836	365.684	206.347	6.89517	17.4314	0	10.5487
7_149_417(+)	ACATCGTTATTAAGAACCGCCCCT	--	7	7577297:7578249	278.42	osa-miR2275aosa-miR2275b	P	123.39	80.681	53.1087	85.6641	18.1047	0	0	9.90904	184.337	206.189	217.724	84.6552	0	4.35785	9.69584	0
7_149_463(-)	TGACCGTGCTTACTAGTCTTCGAG	--	7	7577297:7578249	278.42	osa-miR2275aosa-miR2275b	P	24.9045	21.8235	33.7198	8.56641	0	0	14.1796	29.7271	42.4932	71.1904	106.562	10.5819	6.89517	0	0	0
7_149_513(+)	ATATTGTTCCTTCATCCCACAACT	--	7	7577297:7578249	278.42	osa-miR2275aosa-miR2275b	P	22.6404	10.5811	9.27295	25.6992	4.52618	0	0	0	49.0766	43.2416	65.9304	5.29095	0	0	0	10.5487
7_53_103(-)	TAGGAAGACAAAGAATGATTCGAT	--	7	6217429:6217901	66.421	osa-miR2275d	P	46.4129	33.7273	33.7198	17.1328	9.05235	0	0	0	77.8044	89.1199	131.094	10.5819	0	0	0	10.5487
7_53_223(-)	ATAGGAAGACAGAGAAATCAATGT	--	7	6217429:6217901	66.421	osa-miR2275d	P	45.2809	20.5009	13.4879	8.56641	4.52618	0	14.1796	0	52.6676	72.2451	74.3634	15.8728	0	0	0	0
7_53_271(-)	ATTTGAGCCTGTTTATTTGAGAAG	--	7	6217429:6217901	66.421	osa-miR2275d	P	16.4143	10.5811	5.90097	0	0	0	0	9.90904	21.5458	20.0388	29.132	0	0	0	0	0
8_5_372(-)	TTGATTAGATTAGATTAGATTAGA	--	8	811923:812467	55.333	osa-miR2275d		0	0	0	0	0	0	0	0	0	0	0	0	0	0	9.69584	10.5487
8_5_398(+)	ACTATATTACATTGACGGTTTCTC	--	8	811923:812467	55.333	osa-miR2275d	P	23.2064	17.1943	26.1329	0	9.05235	12.9345	0	29.7271	35.9097	105.995	167.893	10.5819	0	0	0	31.6462
8_5_444(-)	CGACAACCCTAATGCCAGGATCTC	--	8	811923:812467	55.333	osa-miR2275d	P	69.0533	31.7433	42.1498	34.2656	9.05235	4.31152	0	19.8181	113.116	101.776	154.093	31.7457	0	4.35785	19.3917	0
8_5_446(+)	GATCCTGGCATTAGGGTTGTCGCG	--	8	811923:812467	55.333	osa-miR2275d	P	40.7528	14.549	18.5459	111.363	9.05235	0	0	9.90904	98.7517	37.4409	69.7636	10.5819	0	0	0	0
8_5_470(+)	GAACCTCCACCGTGAAGCGCCACC	--	8	811923:812467	55.333	osa-miR2275d	P	87.7317	103.166	147.524	85.6641	0	0	0	9.90904	116.108	127.615	232.29	37.0366	0	8.7157	9.69584	31.6462
8_5_492(-)	CAGGGACGGCCTAGTGGATGTTGG	--	8	811923:812467	55.333	osa-miR2275d	P	67.3553	56.2122	40.4638	8.56641	13.5785	8.62303	0	19.8181	178.95	193.005	210.824	0	6.89517	0	9.69584	31.6462
8_5_494(+)	AACATCCACTAGGCCGTCCCTGCA	--	8	811923:812467	55.333	osa-miR2275d	P	36.7907	54.8895	55.6377	34.2656	4.52618	0	7.08979	9.90904	86.1833	81.7372	114.995	21.1638	0	0	0	10.5487
4X and 2X indicate autotetraploid and diploid rice, respectively.
PMA: pre-meiotic interphase; MA: meiosis, SCP: single microspore stage; BCP bi-cellular pollen stage
MF: megasporocyte formation stage; MM: megasporocyte meiosis stage; FMF: functional megaspore formation stage; EES: eight-nucleate embryo sac developing-stage

## Sheet: Table S20
Table S20 Overview of 24nt TEs-siRNAs during pollen and embryo sac development of 02428-4x and 02428-2x
seqID	chrom	start	end	strand	sequence	PMA-4x/TPM	MA-4x/TPM	SCP-4x/TPM	BCP-4x/TPM	PMA-2x/TPM	MA-2x/TPM	SCP-2x/TPM	BCP-2x/TPM	MF-4x/TPM	MM-4x/TPM	FMF-4x/TPM	EES-4x/TPM	MF-2x/TPM	MM-2x/TPM	FMF-2x/TPM	EES-2x/TPM	ori	start	end	locus	annotation	Class1/2	type
293518_63	Chr12	25948654	25948678	+	AGAATCCACTGAGAAAATTTCCGA	42.0548	0	27.7416	76.0167	41.2099	19.0676	87.0928	354.359	61.4477	156.619	59.2119	46.1025	48.3957	38.7207	130.321	32.9386	-	25944519	25950498	LOC_Os12g41870	transposon protein, putative, unclassified	2	unclassified
497866_35	Chr12	25947339	25947363	+	AACAACTGAGGTGTATCCTGACGT	0	0	0	380.084	20.605	38.1352	21.7732	106.308	61.4477	156.619	14.803	9.2205	0	38.7207	0	0	-	25944519	25950498	LOC_Os12g41870	transposon protein, putative, unclassified	2	unclassified
561253_28	Chr12	23886283	23886307	+	GTTGAGTGACTGACATGTGAACCC	0	0	0	76.0167	20.605	0	43.5464	0	61.4477	125.295	59.2119	0	96.7914	0	0	0	-	23885347	23888965	LOC_Os12g38860	transposon protein, putative, unclassified	2	unclassified
240810_71	Chr12	23886236	23886260	+	ATGTTGTGTGGTGTAGAAATAGAT	42.0548	24.5116	83.2247	76.0167	0	19.0676	43.5464	141.743	61.4477	177.501	118.424	36.882	48.3957	116.162	86.881	0	-	23885347	23888965	LOC_Os12g38860	transposon protein, putative, unclassified	2	unclassified
268463_58	Chr12	23886256	23886280	-	AGATCCTCTACAATACTGTTCTTT	63.0822	49.0232	55.4831	228.05	20.605	19.0676	108.866	70.8717	92.1716	146.177	118.424	27.6615	0	0	43.4405	16.4693	-	23885347	23888965	LOC_Os12g38860	transposon protein, putative, unclassified	2	unclassified
295961_58	Chr12	23886270	23886294	-	ACTGTTCTTTGACGTTGAGTGACT	42.0548	98.0464	27.7416	152.033	82.4198	76.2704	87.0928	106.308	168.981	125.295	14.803	0	0	0	43.4405	32.9386	-	23885347	23888965	LOC_Os12g38860	transposon protein, putative, unclassified	2	unclassified
137677_145	Chr12	23886270	23886294	+	ACTGTTCTTTGACGTTGAGTGACT	168.219	98.0464	277.416	456.1	103.025	114.406	304.825	141.743	337.962	271.472	133.227	9.2205	96.7914	271.045	173.762	32.9386	-	23885347	23888965	LOC_Os12g38860	transposon protein, putative, unclassified	2	unclassified
184320_104	Chr12	23647348	23647372	+	AGAGATGGCACGTCAGGATACACC	0	0	55.4831	608.134	20.605	57.2028	0	283.487	322.6	156.619	384.877	46.1025	96.7914	271.045	43.4405	49.4079	+	23642900	23650202	LOC_Os12g38500	transposon protein, putative, unclassified	2	unclassified
95487_215	Chr12	23643746	23643770	+	AATGCAAAAAAGCCAGTCGGGGCC	105.137	147.07	110.966	684.151	164.84	286.014	283.052	354.359	368.686	323.679	458.892	73.764	145.187	542.089	304.083	49.4079	+	23642900	23650202	LOC_Os12g38500	transposon protein, putative, unclassified	2	unclassified
306845_49	Chr12	20735304	20735328	+	TAGGCTGAAATTCTATACCCGAGA	0	24.5116	0	0	41.2099	0	21.7732	141.743	30.7239	250.59	118.424	27.6615	0	0	0	16.4693	+	20733084	20744350	LOC_Os12g34210	transposon protein, putative, unclassified	2	unclassified
526650_34	Chr12	20736065	20736089	+	ATAAGGCTGTGCAGGACTCGTACT	0	0	0	0	0	0	21.7732	0	46.0858	73.0887	162.833	27.6615	48.3957	116.162	86.881	49.4079	+	20733084	20744350	LOC_Os12g34210	transposon protein, putative, unclassified	2	unclassified
102884_183	Chr12	20735305	20735329	+	AGGCTGAAATTCTATACCCGAGAG	84.1096	0	138.708	152.033	103.025	19.0676	21.7732	141.743	368.686	448.974	473.695	313.497	96.7914	116.162	217.202	148.224	+	20733084	20744350	LOC_Os12g34210	transposon protein, putative, unclassified	2	unclassified
272029_64	Chr12	20737899	20737923	+	ACAAACGAGATGGACTACCTACAG	63.0822	49.0232	27.7416	76.0167	0	38.1352	0	70.8717	61.4477	208.825	118.424	27.6615	145.187	38.7207	217.202	131.754	+	20733084	20744350	LOC_Os12g34210	transposon protein, putative, unclassified	2	unclassified
180928_110	Chr12	20736067	20736091	+	AAGGCTGTGCAGGACTCGTACTCC	0	0	110.966	76.0167	0	57.2028	21.7732	0	138.257	177.501	340.468	184.41	241.978	232.324	347.524	181.162	+	20733084	20744350	LOC_Os12g34210	transposon protein, putative, unclassified	2	unclassified
206558_85	Chr12	20735443	20735467	+	AAGATGTCAGAGCATGAAAGGACT	21.0274	73.5348	110.966	76.0167	0	19.0676	87.0928	70.8717	230.429	156.619	148.03	92.205	145.187	193.603	86.881	82.3465	+	20733084	20744350	LOC_Os12g34210	transposon protein, putative, unclassified	2	unclassified
279301_62	Chr12	20738340	20738364	+	AACAAGAAGGTGACTGATTGGGCT	21.0274	49.0232	27.7416	76.0167	41.2099	38.1352	43.5464	141.743	30.7239	83.53	207.242	64.5435	48.3957	154.883	86.881	32.9386	+	20733084	20744350	LOC_Os12g34210	transposon protein, putative, unclassified	2	unclassified
131797_127	Chr12	20735490	20735514	+	AAACCCGGAAATAACACAATTCGA	0	0	0	76.0167	41.2099	0	65.3196	177.179	384.048	375.885	222.045	267.394	0	0	0	49.4079	+	20733084	20744350	LOC_Os12g34210	transposon protein, putative, unclassified	2	unclassified
157487_125	Chr12	19248025	19248049	+	ACACTCGAGAGTTTTGAACTGGCA	63.0822	0	55.4831	532.117	61.8149	57.2028	174.186	850.461	199.705	219.266	88.8178	101.425	290.374	0	86.881	32.9386	-	19247700	19248290	LOC_Os12g31940	transposon protein, putative, unclassified	2	unclassified
352492_54	Chr12	19097879	19097903	+	ATTGGACGTACCGCCACGAAGTAG	0	0	0	76.0167	0	38.1352	21.7732	0	168.981	93.9712	118.424	36.882	193.583	193.603	86.881	16.4693	-	19094714	19099323	LOC_Os12g31729	transposon protein, putative, unclassified	2	unclassified
172498_109	Chr12	17999423	17999447	+	ATTCCGGTACCCGTAGAGGAGCAC	63.0822	24.5116	83.2247	228.05	0	38.1352	43.5464	389.794	245.791	313.237	148.03	110.646	48.3957	154.883	130.321	49.4079	+	17994324	18000220	LOC_Os12g30050	transposon protein, putative, unclassified	2	unclassified
404762_37	Chr12	17996589	17996613	+	AGCTGCTCCACAGGCCATGCACCC	0	0	27.7416	0	41.2099	19.0676	0	70.8717	153.619	52.2062	148.03	9.2205	48.3957	77.4413	0	32.9386	+	17994324	18000220	LOC_Os12g30050	transposon protein, putative, unclassified	2	unclassified
220713_70	Chr12	16106566	16106590	-	AGCATCTTTGTCCTCGAGTTCATT	231.301	147.07	138.708	0	309.074	343.217	217.732	35.4359	30.7239	10.4412	0	9.2205	0	0	0	0	-	16105920	16113181	LOC_Os12g27390	transposon protein, putative, unclassified	2	unclassified
396641_37	Chr12	15277801	15277825	+	TGATCGGAATTAGACATGTTATGT	0	24.5116	0	76.0167	0	0	0	35.4359	153.619	187.942	29.6059	27.6615	0	0	43.4405	0	-	15274897	15281752	LOC_Os12g26204	transposon protein, putative, unclassified	2	unclassified
256297_67	Chr12	12475591	12475615	+	ACCGAAGATGTAGAGGGTCCTATC	42.0548	98.0464	27.7416	76.0167	61.8149	19.0676	108.866	177.179	15.3619	167.06	74.0149	73.764	0	38.7207	43.4405	16.4693	+	12475235	12481130	LOC_Os12g22150	transposon protein, putative, unclassified	2	unclassified
369258_44	Chr12	11310678	11310702	+	TACGAGGAGTCACTGTACGAGGAG	42.0548	24.5116	55.4831	0	41.2099	0	65.3196	141.743	92.1716	135.736	14.803	46.1025	0	38.7207	43.4405	49.4079	+	11306535	11312380	LOC_Os12g19460	transposon protein, putative, unclassified	2	unclassified
464871_39	Chr12	10976115	10976139	+	AATTCAAATCGTACGAGATGGCCT	21.0274	0	0	76.0167	0	19.0676	0	0	76.8096	114.854	88.8178	9.2205	96.7914	193.603	43.4405	82.3465	+	10975501	10978404	LOC_Os12g18910	transposon protein, putative, unclassified	2	unclassified
313774_56	Chr12	9442311	9442335	+	ATTTGTTCAACTATAAGGTAGACT	42.0548	49.0232	0	532.117	0	19.0676	43.5464	106.308	230.429	156.619	44.4089	18.441	0	0	86.881	0	+	9438799	9443959	LOC_Os12g16490	transposon protein, putative, unclassified	2	unclassified
209140_82	Chr12	9442326	9442350	-	AGGTAGACTACTAGTTTTTCATTT	63.0822	73.5348	55.4831	304.067	20.605	19.0676	239.505	106.308	230.429	167.06	103.621	27.6615	193.583	0	0	0	+	9438799	9443959	LOC_Os12g16490	transposon protein, putative, unclassified	2	unclassified
120382_157	Chr12	9442325	9442349	-	AAGGTAGACTACTAGTTTTTCATT	0	24.5116	249.674	456.1	41.2099	95.338	239.505	460.666	322.6	355.002	103.621	101.425	96.7914	154.883	43.4405	32.9386	+	9438799	9443959	LOC_Os12g16490	transposon protein, putative, unclassified	2	unclassified
422047_37	Chr12	8180606	8180630	-	CACGTTGAGTGTCCTCTGGAATAC	63.0822	0	27.7416	0	226.655	133.473	108.866	35.4359	0	10.4412	0	0	0	0	0	0	-	8175925	8181878	LOC_Os12g14360	transposon protein, putative, unclassified	2	unclassified
220713_70	Chr12	5810402	5810426	-	AGCATCTTTGTCCTCGAGTTCATT	231.301	147.07	138.708	0	309.074	343.217	217.732	35.4359	30.7239	10.4412	0	9.2205	0	0	0	0	-	5808123	5816196	LOC_Os12g10800	transposon protein, putative, unclassified	2	unclassified
284923_60	Chr12	5813589	5813613	+	ACCAACATCCTCGACGCTTGGACC	189.247	122.558	221.932	0	267.865	152.541	87.0928	0	46.0858	31.3237	0	9.2205	48.3957	116.162	86.881	0	-	5808123	5816196	LOC_Os12g10800	transposon protein, putative, unclassified	2	unclassified
636278_25	Chr12	2797225	2797249	+	ATCCACATGCCGACATAGAACATA	0	0	0	0	0	19.0676	43.5464	106.308	30.7239	114.854	0	18.441	0	38.7207	86.881	16.4693	-	2794024	2801775	LOC_Os12g06040	transposon protein, putative, unclassified	2	unclassified
413702_52	Chr12	1203873	1203897	+	AGTAAATGATATGGCGGATGTGGA	0	0	0	0	20.605	19.0676	0	35.4359	46.0858	52.2062	222.045	92.205	48.3957	193.603	130.321	32.9386	+	1203491	1206222	LOC_Os12g03160	transposon protein, putative, unclassified	2	unclassified
47013_422	Chr12	1204757	1204781	-	AGGCAGTTGAGCAAATATGTCACT	105.137	24.5116	27.7416	228.05	41.2099	57.2028	87.0928	0	937.078	991.918	488.498	977.373	629.144	735.693	781.929	806.996	+	1203491	1206222	LOC_Os12g03160	transposon protein, putative, unclassified	2	unclassified
321408_54	Chr12	1204219	1204243	+	ACAGAGGATGAATTGGATGAGTCC	0	0	0	76.0167	0	0	21.7732	35.4359	122.895	229.707	148.03	36.882	96.7914	0	43.4405	32.9386	+	1203491	1206222	LOC_Os12g03160	transposon protein, putative, unclassified	2	unclassified
458799_36	Chr12	1204525	1204549	+	AACGCGTCAGTAAAGTATACTGTG	0	0	27.7416	0	0	0	21.7732	0	122.895	114.854	59.2119	36.882	48.3957	38.7207	43.4405	16.4693	+	1203491	1206222	LOC_Os12g03160	transposon protein, putative, unclassified	2	unclassified
220165_69	Chr11	28027759	28027783	+	ACAGGACGACAGTTCACGAATGCC	0	0	0	0	41.2099	19.0676	65.3196	389.794	199.705	187.942	148.03	9.2205	48.3957	38.7207	43.4405	49.4079	-	28026298	28029027	LOC_Os11g46290	transposon protein, putative, unclassified	2	unclassified
468808_36	Chr11	26869512	26869536	-	AGACACATTCCTGCACGGCTTGTT	0	24.5116	27.7416	0	0	0	0	0	138.257	62.6475	162.833	27.6615	48.3957	38.7207	43.4405	16.4693	-	26865975	26871715	LOC_Os11g44410	transposon protein, putative, unclassified	2	unclassified
659463_20	Chr11	21006418	21006442	+	TGTACTACCCTGATTCCTTGTCGC	0	0	0	0	0	19.0676	0	0	30.7239	62.6475	14.803	92.205	0	0	0	0	-	21005341	21006866	LOC_Os11g35780	transposon protein, putative, unclassified	2	unclassified
304990_58	Chr11	21006412	21006436	+	GTAGGTTGTACTACCCTGATTCCT	0	0	27.7416	76.0167	0	0	43.5464	0	215.067	167.06	103.621	73.764	96.7914	77.4413	0	65.8772	-	21005341	21006866	LOC_Os11g35780	transposon protein, putative, unclassified	2	unclassified
357289_42	Chr11	21006419	21006443	-	GTACTACCCTGATTCCTTGTCGCT	21.0274	24.5116	27.7416	76.0167	20.605	0	0	35.4359	61.4477	104.412	59.2119	101.425	0	38.7207	86.881	49.4079	-	21005341	21006866	LOC_Os11g35780	transposon protein, putative, unclassified	2	unclassified
175030_101	Chr11	21006415	21006439	-	GGTTGTACTACCCTGATTCCTTGT	84.1096	24.5116	27.7416	76.0167	20.605	0	43.5464	35.4359	276.515	261.031	296.059	147.528	96.7914	154.883	130.321	32.9386	-	21005341	21006866	LOC_Os11g35780	transposon protein, putative, unclassified	2	unclassified
355150_39	Chr11	21006429	21006453	-	GATTCCTTGTCGCTCCACCCTTGT	0	0	55.4831	0	0	0	0	70.8717	15.3619	20.8825	162.833	156.748	0	0	0	65.8772	-	21005341	21006866	LOC_Os11g35780	transposon protein, putative, unclassified	2	unclassified
600465_28	Chr11	21006427	21006451	-	CTGATTCCTTGTCGCTCCACCCTT	0	0	0	76.0167	0	0	21.7732	0	30.7239	62.6475	29.6059	101.425	0	0	173.762	16.4693	-	21005341	21006866	LOC_Os11g35780	transposon protein, putative, unclassified	2	unclassified
284948_63	Chr11	21006414	21006438	-	AGGTTGTACTACCCTGATTCCTTG	42.0548	24.5116	27.7416	0	0	0	0	0	168.981	167.06	74.0149	129.087	193.583	0	0	115.285	-	21005341	21006866	LOC_Os11g35780	transposon protein, putative, unclassified	2	unclassified
263984_61	Chr11	21006421	21006445	+	ACTACCCTGATTCCTTGTCGCTCC	0	24.5116	55.4831	76.0167	20.605	38.1352	43.5464	0	153.619	104.412	177.636	119.866	96.7914	0	86.881	49.4079	-	21005341	21006866	LOC_Os11g35780	transposon protein, putative, unclassified	2	unclassified
393272_45	Chr11	21006424	21006448	+	ACCCTGATTCCTTGTCGCTCCACC	0	24.5116	27.7416	0	0	0	0	0	46.0858	93.9712	207.242	46.1025	48.3957	193.603	0	98.8159	-	21005341	21006866	LOC_Os11g35780	transposon protein, putative, unclassified	2	unclassified
208393_77	Chr11	19692207	19692231	+	AGGACCACGAGAATGCAATGCATT	21.0274	0	0	76.0167	82.4198	57.2028	130.639	212.615	153.619	219.266	74.0149	36.882	0	38.7207	0	98.8159	+	19687461	19692235	LOC_Os11g33290	transposon protein, putative, unclassified	2	unclassified
334033_46	Chr11	19689359	19689383	+	AATTGTAGGCGGACCTTCTGCACC	42.0548	24.5116	0	0	0	0	0	0	138.257	198.384	162.833	9.2205	48.3957	38.7207	0	16.4693	+	19687461	19692235	LOC_Os11g33290	transposon protein, putative, unclassified	2	unclassified
157132_112	Chr11	19571597	19571621	+	AAGGACCACGAGAATGCAATGCAT	42.0548	49.0232	221.932	76.0167	123.63	57.2028	65.3196	177.179	215.067	187.942	192.439	73.764	48.3957	38.7207	43.4405	148.224	+	19564099	19571648	LOC_Os11g33080	transposon protein, putative, unclassified	2	unclassified
388546_40	Chr11	19571572	19571596	+	AACACAAGTAGAGTATCAACGATT	0	24.5116	83.2247	152.033	0	57.2028	43.5464	0	76.8096	104.412	74.0149	18.441	0	38.7207	0	32.9386	+	19564099	19571648	LOC_Os11g33080	transposon protein, putative, unclassified	2	unclassified
415801_42	Chr11	18634122	18634146	+	TTTATGTGACATGACACCGCCGCC	0	0	55.4831	0	0	19.0676	0	70.8717	92.1716	31.3237	192.439	27.6615	48.3957	154.883	43.4405	49.4079	-	18628655	18635481	LOC_Os11g31760	transposon protein, putative, unclassified	2	unclassified
434536_46	Chr11	18631475	18631499	+	TAGACTTGTCTCGCTTCGGGCACC	0	0	0	0	0	19.0676	43.5464	35.4359	30.7239	73.0887	162.833	101.425	96.7914	154.883	173.762	0	-	18628655	18635481	LOC_Os11g31760	transposon protein, putative, unclassified	2	unclassified
180928_110	Chr11	18631746	18631770	-	GGAGTACGAGTCCTGCACAGCCTT	0	0	110.966	76.0167	0	57.2028	21.7732	0	138.257	177.501	340.468	184.41	241.978	232.324	347.524	181.162	-	18628655	18635481	LOC_Os11g31760	transposon protein, putative, unclassified	2	unclassified
249739_70	Chr11	18629779	18629803	+	ATCTGGAACTCCACTGCATAGAAG	0	0	27.7416	76.0167	0	0	0	35.4359	107.533	302.796	133.227	92.205	193.583	38.7207	130.321	65.8772	-	18628655	18635481	LOC_Os11g31760	transposon protein, putative, unclassified	2	unclassified
526650_34	Chr11	18631748	18631772	-	AGTACGAGTCCTGCACAGCCTTAT	0	0	0	0	0	0	21.7732	0	46.0858	73.0887	162.833	27.6615	48.3957	116.162	86.881	49.4079	-	18628655	18635481	LOC_Os11g31760	transposon protein, putative, unclassified	2	unclassified
462528_33	Chr11	18633267	18633291	+	AGAATAACTCTGTAGCCATATTTT	0	0	0	152.033	20.605	0	0	141.743	46.0858	125.295	59.2119	27.6615	96.7914	0	0	0	-	18628655	18635481	LOC_Os11g31760	transposon protein, putative, unclassified	2	unclassified
507489_44	Chr11	18631688	18631712	+	AGAACTCTCCATCATAACTTGGCC	21.0274	0	0	76.0167	20.605	0	0	0	30.7239	167.06	74.0149	9.2205	96.7914	232.324	217.202	65.8772	-	18628655	18635481	LOC_Os11g31760	transposon protein, putative, unclassified	2	unclassified
573152_37	Chr11	18631670	18631694	+	ACGACAAGTCGGGCACGAAGAACT	0	0	27.7416	152.033	0	0	43.5464	0	46.0858	52.2062	162.833	9.2205	0	193.603	130.321	16.4693	-	18628655	18635481	LOC_Os11g31760	transposon protein, putative, unclassified	2	unclassified
521200_29	Chr11	18197748	18197772	+	GCGAAGACCACACATGCTGTAGTG	0	24.5116	0	0	0	0	0	35.4359	76.8096	125.295	29.6059	27.6615	0	0	0	32.9386	+	18196140	18203066	LOC_Os11g31220	transposon protein, putative, unclassified	2	unclassified
445717_37	Chr11	18199256	18199280	+	ATGGACAAAGCATACAAAGGCTCA	0	24.5116	27.7416	0	0	0	0	0	168.981	93.9712	103.621	18.441	48.3957	38.7207	43.4405	49.4079	+	18196140	18203066	LOC_Os11g31220	transposon protein, putative, unclassified	2	unclassified
491335_36	Chr11	18197062	18197086	+	AGAGGACAATGTGCCGTTAAGGGA	0	0	0	76.0167	0	0	0	106.308	30.7239	83.53	177.636	9.2205	0	77.4413	173.762	16.4693	+	18196140	18203066	LOC_Os11g31220	transposon protein, putative, unclassified	2	unclassified
507182_37	Chr11	18197290	18197314	+	ACCCGAGAGGAGTGTGAGGAGGCT	0	0	27.7416	0	20.605	0	43.5464	0	46.0858	146.177	88.8178	0	145.187	77.4413	0	16.4693	+	18196140	18203066	LOC_Os11g31220	transposon protein, putative, unclassified	2	unclassified
321408_54	Chr11	18197356	18197380	+	ACAGAGGATGAATTGGATGAGTCC	0	0	0	76.0167	0	0	21.7732	35.4359	122.895	229.707	148.03	36.882	96.7914	0	43.4405	32.9386	+	18196140	18203066	LOC_Os11g31220	transposon protein, putative, unclassified	2	unclassified
458799_36	Chr11	18197645	18197669	+	AACGCGTCAGTAAAGTATACTGTG	0	0	27.7416	0	0	0	21.7732	0	122.895	114.854	59.2119	36.882	48.3957	38.7207	43.4405	16.4693	+	18196140	18203066	LOC_Os11g31220	transposon protein, putative, unclassified	2	unclassified
542747_32	Chr11	17659678	17659702	+	ACTAAAACCACAACTGAACATACT	0	0	27.7416	152.033	0	0	0	0	122.895	104.412	44.4089	36.882	0	0	43.4405	16.4693	+	17657896	17664924	LOC_Os11g30390	transposon protein, putative, unclassified	2	unclassified
365901_38	Chr11	14540394	14540418	+	CACTCGTGAGTTCGGATTGTTCAT	0	0	55.4831	0	20.605	0	21.7732	70.8717	138.257	125.295	0	64.5435	48.3957	0	0	0	+	14535912	14541807	LOC_Os11g25520	transposon protein, putative, unclassified	2	unclassified
596167_30	Chr11	14488434	14488458	+	AACATACCCGATGATTGGACGACC	0	0	0	0	20.605	0	21.7732	0	153.619	93.9712	29.6059	9.2205	48.3957	0	86.881	0	+	14487194	14490451	LOC_Os11g25410	transposon protein, putative, unclassified	2	unclassified
229481_85	Chr11	9947896	9947920	-	AGTTTGTGTACCGCGGGCGCAATT	21.0274	98.0464	166.449	152.033	20.605	76.2704	195.959	0	76.8096	20.8825	207.242	64.5435	145.187	232.324	130.321	65.8772	-	9943903	9950537	LOC_Os11g17770	transposon protein, putative, unclassified	2	unclassified
230143_76	Chr11	8547549	8547573	+	ACTTATGAGGATTCTTATCACAAT	0	24.5116	55.4831	152.033	61.8149	76.2704	174.186	106.308	168.981	125.295	59.2119	64.5435	0	77.4413	0	16.4693	+	8545191	8553774	LOC_Os11g15170	transposon protein, putative, unclassified	2	unclassified
429583_38	Chr11	8547360	8547384	+	AATACCCGTCTGGTGCACAGAAAC	0	0	27.7416	76.0167	0	19.0676	174.186	70.8717	61.4477	114.854	44.4089	0	0	0	0	0	+	8545191	8553774	LOC_Os11g15170	transposon protein, putative, unclassified	2	unclassified
596167_30	Chr11	8547045	8547069	+	AACATACCCGATGATTGGACGACC	0	0	0	0	20.605	0	21.7732	0	153.619	93.9712	29.6059	9.2205	48.3957	0	86.881	0	+	8545191	8553774	LOC_Os11g15170	transposon protein, putative, unclassified	2	unclassified
300908_55	Chr11	3069967	3069991	+	ATGGCACGTCAGGATACACCTCAG	21.0274	73.5348	83.2247	152.033	41.2099	19.0676	87.0928	283.487	61.4477	104.412	59.2119	36.882	0	0	0	65.8772	+	3066822	3071755	LOC_Os11g06380	transposon protein, putative, unclassified	2	unclassified
710763_18	Chr10	23134872	23134896	+	GCCCGACTTGTCGTTAAAGAACAA	0	0	55.4831	0	0	0	0	35.4359	0	104.412	29.6059	0	0	0	0	32.9386	+	23132291	23141700	LOC_Os10g42910	transposon protein, putative, unclassified	2	unclassified
428040_35	Chr10	23133814	23133838	-	GCATTCAAGCACTTGAGGTCGGTG	0	0	0	0	20.605	0	0	0	30.7239	41.765	0	129.087	0	77.4413	0	197.632	+	23132291	23141700	LOC_Os10g42910	transposon protein, putative, unclassified	2	unclassified
424262_32	Chr10	23132437	23132461	+	ATGTTAGACTTGAATGGAGAGATC	21.0274	0	27.7416	0	20.605	38.1352	87.0928	0	107.533	104.412	29.6059	9.2205	0	0	0	32.9386	+	23132291	23141700	LOC_Os10g42910	transposon protein, putative, unclassified	2	unclassified
445717_37	Chr10	23134936	23134960	+	ATGGACAAAGCATACAAAGGCTCA	0	24.5116	27.7416	0	0	0	0	0	168.981	93.9712	103.621	18.441	48.3957	38.7207	43.4405	49.4079	+	23132291	23141700	LOC_Os10g42910	transposon protein, putative, unclassified	2	unclassified
282006_57	Chr10	23133709	23133733	+	ATGCATTTTCGTGTTGAGGCTCAC	0	24.5116	55.4831	0	41.2099	19.0676	0	0	76.8096	146.177	44.4089	175.189	0	77.4413	86.881	49.4079	+	23132291	23141700	LOC_Os10g42910	transposon protein, putative, unclassified	2	unclassified
419687_38	Chr10	23133268	23133292	+	ATATGGCTACAGAGTTATTCTATC	21.0274	0	0	0	20.605	0	0	35.4359	92.1716	156.619	74.0149	9.2205	0	38.7207	86.881	16.4693	+	23132291	23141700	LOC_Os10g42910	transposon protein, putative, unclassified	2	unclassified
327799_52	Chr10	23135088	23135112	+	ACCGAAAAAGCGCCGTAGGACGGG	0	24.5116	0	0	0	0	65.3196	177.179	61.4477	104.412	177.636	82.9845	48.3957	77.4413	0	49.4079	+	23132291	23141700	LOC_Os10g42910	transposon protein, putative, unclassified	2	unclassified
261131_69	Chr10	23133189	23133213	+	ACAATATGACGGTGCCTTCGAACC	0	0	27.7416	228.05	20.605	0	0	35.4359	138.257	198.384	177.636	92.205	48.3957	116.162	217.202	32.9386	+	23132291	23141700	LOC_Os10g42910	transposon protein, putative, unclassified	2	unclassified
280691_58	Chr10	18895268	18895292	+	ATCTCCCTTGCATACCAACCGACT	63.0822	0	138.708	152.033	20.605	19.0676	43.5464	106.308	46.0858	93.9712	44.4089	138.307	48.3957	116.162	0	98.8159	-	18893344	18897342	LOC_Os10g35350	transposon protein, putative, unclassified	2	unclassified
341576_45	Chr10	18894095	18894119	+	ATATTTGCTCAACTGCCTCGACAA	0	0	0	0	0	0	21.7732	35.4359	184.343	125.295	59.2119	46.1025	145.187	0	0	115.285	-	18893344	18897342	LOC_Os10g35350	transposon protein, putative, unclassified	2	unclassified
242778_67	Chr10	18895071	18895095	+	AATGGGTGATTCTATGAGTGGACT	0	0	27.7416	76.0167	0	76.2704	21.7732	35.4359	153.619	198.384	177.636	36.882	48.3957	38.7207	43.4405	32.9386	-	18893344	18897342	LOC_Os10g35350	transposon protein, putative, unclassified	2	unclassified
501936_27	Chr10	18895339	18895363	+	AAGGTAGGCTTCGCAAAAAACACT	0	0	0	0	0	0	0	0	168.981	20.8825	118.424	36.882	0	0	0	0	-	18893344	18897342	LOC_Os10g35350	transposon protein, putative, unclassified	2	unclassified
371491_42	Chr10	16013637	16013661	-	GAAACATTTCTATCCTTCTCTTGT	0	0	0	0	0	0	0	0	76.8096	167.06	177.636	27.6615	96.7914	0	130.321	16.4693	-	16007937	16013987	LOC_Os10g30740	transposon protein, putative, unclassified	2	unclassified
468808_36	Chr10	16011784	16011808	-	AGACACATTCCTGCACGGCTTGTT	0	24.5116	27.7416	0	0	0	0	0	138.257	62.6475	162.833	27.6615	48.3957	38.7207	43.4405	16.4693	-	16007937	16013987	LOC_Os10g30740	transposon protein, putative, unclassified	2	unclassified
508904_29	Chr10	12106966	12106990	+	TACCCCAGTTGGCCCGTAACGGAC	0	24.5116	0	0	123.63	19.0676	43.5464	0	0	114.854	14.803	27.6615	0	0	43.4405	16.4693	-	12101162	12107035	LOC_Os10g23190	transposon protein, putative, unclassified	2	unclassified
537184_25	Chr10	6750883	6750907	+	TACACGGATACAGGGTTCGAATAC	21.0274	0	0	0	20.605	57.2028	21.7732	0	46.0858	114.854	0	0	0	0	43.4405	16.4693	+	6749505	6754057	LOC_Os10g12140	transposon protein, putative, unclassified	2	unclassified
200003_108	Chr10	4215002	4215026	+	AGAAACCCGGGCACACACATGGCT	42.0548	147.07	388.382	152.033	20.605	114.406	195.959	70.8717	46.0858	41.765	133.227	36.882	0	309.765	173.762	32.9386	+	4210618	4221209	LOC_Os10g07574	transposon protein, putative, unclassified	2	unclassified
384047_40	Chr9	19556726	19556750	-	TTCAAGGTTTATTGGCAACAGGTT	42.0548	0	0	0	0	0	21.7732	0	107.533	114.854	29.6059	36.882	96.7914	77.4413	0	148.224	+	19555482	19560222	LOC_Os09g32780	transposon protein, putative, unclassified	2	unclassified
466773_36	Chr9	19559225	19559249	+	TCGACTTGTACTTGGCGTGGCTCC	0	24.5116	27.7416	0	20.605	38.1352	0	0	92.1716	114.854	44.4089	46.1025	96.7914	38.7207	43.4405	32.9386	+	19555482	19560222	LOC_Os09g32780	transposon protein, putative, unclassified	2	unclassified
297685_51	Chr9	19345148	19345172	+	AACTGTAGGCGGACCTTCTGCACC	0	0	27.7416	0	0	57.2028	0	0	230.429	104.412	177.636	36.882	96.7914	0	43.4405	16.4693	+	19341476	19347523	LOC_Os09g32390	transposon protein, putative, unclassified	2	unclassified
495926_30	Chr9	13530068	13530092	-	GCTTAGAGATGGTATCGCGGGTAC	0	0	0	0	0	38.1352	0	70.8717	61.4477	104.412	59.2119	9.2205	0	38.7207	43.4405	0	+	13528869	13531734	LOC_Os09g22400	transposon protein, putative, unclassified	2	unclassified
341000_52	Chr9	13136824	13136848	+	AGCACTAGAGACCTCTACGCCAGG	21.0274	0	55.4831	0	0	19.0676	21.7732	0	122.895	114.854	148.03	55.323	96.7914	0	130.321	32.9386	+	13133112	13137838	LOC_Os09g21680	transposon protein, putative, unclassified	2	unclassified
336144_49	Chr9	11886748	11886772	+	ATCAGAAAGGGGAATTGATAGACC	0	49.0232	27.7416	0	20.605	19.0676	65.3196	141.743	92.1716	31.3237	162.833	18.441	96.7914	0	86.881	65.8772	+	11886660	11889104	LOC_Os09g19860	transposon protein, putative, unclassified	2	unclassified
88089_239	Chr9	11886767	11886791	+	AGACCGGCTGAGAGGAGTGTACCT	63.0822	98.0464	554.831	608.134	103.025	228.811	261.279	850.461	322.6	219.266	296.059	184.41	387.165	154.883	43.4405	98.8159	+	11886660	11889104	LOC_Os09g19860	transposon protein, putative, unclassified	2	unclassified
354381_44	Chr9	10144344	10144368	+	GATTCCGGTACCCGTAGAGGAGCA	84.1096	0	83.2247	76.0167	0	0	0	70.8717	122.895	135.736	59.2119	27.6615	48.3957	0	86.881	16.4693	+	10139225	10145241	LOC_Os09g16530	transposon protein, putative, unclassified	2	unclassified
218770_74	Chr9	10144160	10144184	+	AGGCACCGCGACCAGGACTTCGCT	105.137	98.0464	83.2247	0	41.2099	0	0	70.8717	153.619	125.295	251.651	46.1025	48.3957	0	130.321	65.8772	+	10139225	10145241	LOC_Os09g16530	transposon protein, putative, unclassified	2	unclassified
301991_59	Chr9	6616688	6616712	+	ATCTCCACACTCGAGAGTTTTGAA	21.0274	0	0	152.033	0	38.1352	43.5464	177.179	184.343	167.06	74.0149	9.2205	241.978	77.4413	0	16.4693	-	6611010	6616959	LOC_Os09g11820	transposon protein, putative, unclassified	2	unclassified
382587_43	Chr9	5656788	5656812	-	GGTATTGTCGAGGCAGTTGAGCAA	0	0	0	0	0	0	0	0	199.705	125.295	103.621	73.764	0	38.7207	43.4405	16.4693	+	5655552	5657370	LOC_Os09g10350	transposon protein, putative, unclassified	2	unclassified
463434_30	Chr9	5437582	5437606	+	AAATGCGATGAACATGGGCACACC	0	0	0	0	20.605	0	0	106.308	92.1716	62.6475	148.03	18.441	0	0	0	16.4693	+	5435182	5442247	LOC_Os09g09990	transposon protein, putative, unclassified	2	unclassified
502157_29	Chr9	4416363	4416387	+	GAGTGGACCATTTTTGTGACAGAA	42.0548	0	27.7416	0	61.8149	38.1352	21.7732	35.4359	30.7239	104.412	14.803	18.441	0	0	43.4405	0	-	4412239	4417051	LOC_Os09g08460	transposon protein, putative, unclassified	2	unclassified
156790_123	Chr8	27084318	27084342	+	ACTCGAGAGTTTTGAACTGGCATT	21.0274	0	55.4831	912.201	61.8149	19.0676	239.505	637.845	138.257	167.06	162.833	18.441	241.978	0	173.762	131.754	-	27080685	27084581	LOC_Os08g42830	transposon protein, putative, unclassified	2	unclassified
286634_57	Chr8	26617035	26617059	+	ATCTTGACATAGTATCTCAAACCT	0	0	0	304.067	0	19.0676	43.5464	141.743	261.153	219.266	44.4089	9.2205	0	38.7207	0	0	-	26613290	26619060	LOC_Os08g42120	transposon protein, putative, unclassified	2	unclassified
157487_125	Chr8	26618945	26618969	+	ACACTCGAGAGTTTTGAACTGGCA	63.0822	0	55.4831	532.117	61.8149	57.2028	174.186	850.461	199.705	219.266	88.8178	101.425	290.374	0	86.881	32.9386	-	26613290	26619060	LOC_Os08g42120	transposon protein, putative, unclassified	2	unclassified
574623_27	Chr8	20332223	20332247	+	GTCCAGTGCGTAAGATGTCAGAGC	0	0	83.2247	0	0	19.0676	65.3196	35.4359	61.4477	104.412	14.803	0	48.3957	77.4413	0	16.4693	+	20330054	20335536	LOC_Os08g32800	transposon protein, putative, unclassified	2	unclassified
388779_41	Chr8	20332201	20332225	+	GCTTCCGACTCCGATGATGATCGT	0	0	27.7416	76.0167	0	38.1352	43.5464	0	76.8096	114.854	74.0149	82.9845	0	0	0	16.4693	+	20330054	20335536	LOC_Os08g32800	transposon protein, putative, unclassified	2	unclassified
424262_32	Chr8	20331595	20331619	+	ATGTTAGACTTGAATGGAGAGATC	21.0274	0	27.7416	0	20.605	38.1352	87.0928	0	107.533	104.412	29.6059	9.2205	0	0	0	32.9386	+	20330054	20335536	LOC_Os08g32800	transposon protein, putative, unclassified	2	unclassified
209257_84	Chr8	20332172	20332196	+	ATGATACAGAGGATGAATTGGATG	21.0274	73.5348	27.7416	76.0167	41.2099	0	43.5464	141.743	61.4477	167.06	325.665	129.087	145.187	0	130.321	82.3465	+	20330054	20335536	LOC_Os08g32800	transposon protein, putative, unclassified	2	unclassified
238269_72	Chr8	20331960	20331984	+	AGTTAATGTGGAGGAGAATGTGCC	21.0274	0	0	0	0	0	43.5464	106.308	76.8096	73.0887	355.271	101.425	48.3957	38.7207	130.321	65.8772	+	20330054	20335536	LOC_Os08g32800	transposon protein, putative, unclassified	2	unclassified
633155_21	Chr8	20332929	20332953	+	AGTATTTGGACGTGCATATTGGAT	0	0	0	0	0	0	0	0	46.0858	104.412	29.6059	36.882	0	0	43.4405	16.4693	+	20330054	20335536	LOC_Os08g32800	transposon protein, putative, unclassified	2	unclassified
310031_56	Chr8	20335496	20335520	+	AATGTGTTTGGCGCTGAGGCGACG	0	24.5116	0	76.0167	82.4198	76.2704	65.3196	70.8717	199.705	73.0887	88.8178	36.882	48.3957	0	86.881	0	+	20330054	20335536	LOC_Os08g32800	transposon protein, putative, unclassified	2	unclassified
206558_85	Chr8	20332234	20332258	+	AAGATGTCAGAGCATGAAAGGACT	21.0274	73.5348	110.966	76.0167	0	19.0676	87.0928	70.8717	230.429	156.619	148.03	92.205	145.187	193.603	86.881	82.3465	+	20330054	20335536	LOC_Os08g32800	transposon protein, putative, unclassified	2	unclassified
553977_26	Chr8	20108333	20108357	+	TACTGACGCGTTAGATTCCTTCAC	0	0	27.7416	0	0	0	0	0	30.7239	104.412	29.6059	55.323	48.3957	0	0	32.9386	-	20106707	20109455	LOC_Os08g32480	transposon protein, putative, unclassified	2	unclassified
665552_21	Chr8	20087797	20087821	+	CAGAGGAGGATTGCAAGTGAGTGT	0	0	0	0	0	0	0	0	15.3619	10.4412	59.2119	101.425	0	0	0	65.8772	+	20087415	20090865	LOC_Os08g32440	transposon protein, putative, unclassified	2	unclassified
563338_30	Chr8	15146296	15146320	+	AGACAGGATTGAAATAACAACATA	0	24.5116	0	0	0	0	0	0	122.895	114.854	103.621	0	48.3957	38.7207	0	0	-	15144801	15150890	LOC_Os08g24980	transposon protein, putative, unclassified	2	unclassified
52779_367	Chr8	10942275	10942299	-	GGTTCTTATAAGGACTCTTCTTTC	567.74	367.674	138.708	0	762.384	610.163	870.928	70.8717	76.8096	62.6475	44.4089	18.441	96.7914	77.4413	43.4405	0	+	10938444	10945133	LOC_Os08g17830	transposon protein, putative, unclassified	2	unclassified
316308_49	Chr8	10255562	10255586	-	TTCTGAGTAGCCAATGTCCACAAT	42.0548	73.5348	55.4831	0	267.865	190.676	174.186	35.4359	0	0	0	0	0	0	43.4405	0	-	10252653	10255703	LOC_Os08g16770	transposon protein, putative, unclassified	2	unclassified
263014_62	Chr8	10255125	10255149	-	GGTGCAGATCCTGTGTCTAGTAGA	63.0822	122.558	194.191	0	267.865	228.811	195.959	35.4359	0	10.4412	14.803	0	0	38.7207	0	0	-	10252653	10255703	LOC_Os08g16770	transposon protein, putative, unclassified	2	unclassified
258698_61	Chr8	10255283	10255307	+	AACCGATGATGGATTTGAGCTATC	63.0822	73.5348	0	0	309.074	247.879	413.691	0	30.7239	20.8825	0	0	0	0	0	0	-	10252653	10255703	LOC_Os08g16770	transposon protein, putative, unclassified	2	unclassified
220544_76	Chr8	9689685	9689709	-	TGACCTCGAGCGCATATGTCAAAT	21.0274	0	0	0	20.605	0	0	0	107.533	31.3237	296.059	221.292	48.3957	0	304.083	181.162	+	9687765	9690013	LOC_Os08g15900	transposon protein, putative, unclassified	2	unclassified
155718_116	Chr8	9689686	9689710	-	GACCTCGAGCGCATATGTCAAATA	42.0548	0	27.7416	0	20.605	0	0	0	76.8096	73.0887	236.848	442.584	96.7914	154.883	130.321	411.733	+	9687765	9690013	LOC_Os08g15900	transposon protein, putative, unclassified	2	unclassified
414974_33	Chr8	9689684	9689708	-	ATGACCTCGAGCGCATATGTCAAA	0	0	27.7416	0	0	0	0	0	30.7239	41.765	103.621	119.866	0	0	0	98.8159	+	9687765	9690013	LOC_Os08g15900	transposon protein, putative, unclassified	2	unclassified
161805_118	Chr8	9689680	9689704	-	ATGAATGACCTCGAGCGCATATGT	21.0274	0	55.4831	0	0	0	0	0	30.7239	62.6475	133.227	470.245	96.7914	309.765	304.083	411.733	+	9687765	9690013	LOC_Os08g15900	transposon protein, putative, unclassified	2	unclassified
167350_109	Chr8	8376086	8376110	-	GGTGCCCGGCCCGGCTCAACTGAT	21.0274	73.5348	55.4831	76.0167	0	19.0676	0	0	76.8096	20.8825	458.892	267.394	145.187	116.162	434.405	247.04	-	8375647	8383493	LOC_Os08g13970	transposon protein, putative, unclassified	2	unclassified
574623_27	Chr8	2823207	2823231	+	GTCCAGTGCGTAAGATGTCAGAGC	0	0	83.2247	0	0	19.0676	65.3196	35.4359	61.4477	104.412	14.803	0	48.3957	77.4413	0	16.4693	+	2822433	2830063	LOC_Os08g05360	transposon protein, putative, unclassified	2	unclassified
388779_41	Chr8	2823185	2823209	+	GCTTCCGACTCCGATGATGATCGT	0	0	27.7416	76.0167	0	38.1352	43.5464	0	76.8096	114.854	74.0149	82.9845	0	0	0	16.4693	+	2822433	2830063	LOC_Os08g05360	transposon protein, putative, unclassified	2	unclassified
710763_18	Chr8	2825014	2825038	+	GCCCGACTTGTCGTTAAAGAACAA	0	0	55.4831	0	0	0	0	35.4359	0	104.412	29.6059	0	0	0	0	32.9386	+	2822433	2830063	LOC_Os08g05360	transposon protein, putative, unclassified	2	unclassified
680581_27	Chr8	2823286	2823310	+	CGAGGATCTTACCAGATCTGGGCT	0	0	0	0	20.605	0	21.7732	0	15.3619	114.854	59.2119	36.882	0	116.162	0	0	+	2822433	2830063	LOC_Os08g05360	transposon protein, putative, unclassified	2	unclassified
209257_84	Chr8	2823156	2823180	+	ATGATACAGAGGATGAATTGGATG	21.0274	73.5348	27.7416	76.0167	41.2099	0	43.5464	141.743	61.4477	167.06	325.665	129.087	145.187	0	130.321	82.3465	+	2822433	2830063	LOC_Os08g05360	transposon protein, putative, unclassified	2	unclassified
398183_37	Chr8	2824645	2824669	+	AGTTAAGGACATGTTGGAGGAGCA	0	0	27.7416	0	0	19.0676	0	35.4359	30.7239	83.53	207.242	18.441	0	38.7207	43.4405	82.3465	+	2822433	2830063	LOC_Os08g05360	transposon protein, putative, unclassified	2	unclassified
434018_33	Chr8	2825198	2825222	+	AGGTGCCCGAAGCGAGACAAGTCT	0	24.5116	27.7416	0	20.605	0	43.5464	0	15.3619	52.2062	162.833	64.5435	0	0	0	16.4693	+	2822433	2830063	LOC_Os08g05360	transposon protein, putative, unclassified	2	unclassified
310075_49	Chr8	2823265	2823289	+	AAACCCGGAAATAACTCAATTCGA	0	0	0	0	20.605	38.1352	21.7732	141.743	122.895	146.177	44.4089	92.205	48.3957	0	0	65.8772	+	2822433	2830063	LOC_Os08g05360	transposon protein, putative, unclassified	2	unclassified
1196626_15	Chr7	28095015	28095039	-	AACAAGTCTATCCATCTACACAAA	0	0	0	304.067	0	0	0	389.794	0	0	0	0	0	0	0	0	-	28093027	28095953	LOC_Os07g47020	transposon protein, putative, unclassified	2	unclassified
169864_120	Chr7	27459274	27459298	+	AAATGCAAGAAAACTTACGACTCT	0	0	83.2247	228.05	41.2099	19.0676	43.5464	141.743	522.306	407.209	103.621	18.441	387.165	116.162	130.321	32.9386	-	27458095	27463041	LOC_Os07g46020	transposon protein, putative, unclassified	2	unclassified
137820_172	Chr7	26926571	26926595	+	ATCTCCAGCAGCGATTGTCGAGGC	21.0274	49.0232	27.7416	76.0167	0	19.0676	108.866	106.308	261.153	532.504	296.059	156.748	241.978	580.81	695.048	164.693	+	26925250	26928265	LOC_Os07g45110	transposon protein, putative, unclassified	2	unclassified
181321_95	Chr7	26926521	26926545	-	AGGTTTATTGGCAACAGGTTACAG	42.0548	24.5116	55.4831	0	20.605	38.1352	0	0	122.895	156.619	162.833	258.174	48.3957	0	130.321	329.386	+	26925250	26928265	LOC_Os07g45110	transposon protein, putative, unclassified	2	unclassified
185445_97	Chr7	26927073	26927097	+	AGACACCCTGGCATTTTGAACTCC	0	24.5116	0	76.0167	0	0	43.5464	0	61.4477	156.619	562.513	156.748	48.3957	154.883	304.083	98.8159	+	26925250	26928265	LOC_Os07g45110	transposon protein, putative, unclassified	2	unclassified
507182_37	Chr7	26925987	26926011	+	ACCCGAGAGGAGTGTGAGGAGGCT	0	0	27.7416	0	20.605	0	43.5464	0	46.0858	146.177	88.8178	0	145.187	77.4413	0	16.4693	+	26925250	26928265	LOC_Os07g45110	transposon protein, putative, unclassified	2	unclassified
276426_57	Chr7	26926541	26926565	+	ACAGGCATTTGTGCGAGCTGAACC	42.0548	24.5116	55.4831	0	20.605	38.1352	0	106.308	199.705	135.736	133.227	55.323	48.3957	38.7207	43.4405	32.9386	+	26925250	26928265	LOC_Os07g45110	transposon protein, putative, unclassified	2	unclassified
435681_37	Chr7	26442481	26442505	+	CTAGAGACCTCTACGCCAGGCACC	0	0	0	76.0167	0	19.0676	0	0	92.1716	62.6475	148.03	46.1025	0	116.162	130.321	16.4693	+	26439258	26443480	LOC_Os07g44240	transposon protein, putative, unclassified	2	unclassified
249508_71	Chr7	26440331	26440355	+	ATGAGATTTGGAACTTACGAAGCC	21.0274	0	0	152.033	41.2099	0	0	283.487	184.343	167.06	162.833	55.323	96.7914	77.4413	86.881	16.4693	+	26439258	26443480	LOC_Os07g44240	transposon protein, putative, unclassified	2	unclassified
297685_51	Chr7	25453077	25453101	+	AACTGTAGGCGGACCTTCTGCACC	0	0	27.7416	0	0	57.2028	0	0	230.429	104.412	177.636	36.882	96.7914	0	43.4405	16.4693	+	25449405	25455175	LOC_Os07g42530	transposon protein, putative, unclassified	2	unclassified
346528_44	Chr7	24821421	24821445	+	AGAATTGACAACACGGTATGGACG	0	0	27.7416	0	0	0	21.7732	248.051	30.7239	52.2062	133.227	110.646	48.3957	38.7207	0	32.9386	-	24816587	24823312	LOC_Os07g41430	transposon protein, putative, unclassified	2	unclassified
590345_24	Chr7	19679074	19679098	-	TCTCCCCAAACAACCTTCATAGCA	0	0	0	0	0	0	0	0	0	41.765	14.803	110.646	48.3957	38.7207	0	65.8772	-	19674068	19680433	LOC_Os07g32910	transposon protein, putative, unclassified	2	unclassified
324948_49	Chr7	19679076	19679100	-	TCCCCAAACAACCTTCATAGCAAC	0	0	27.7416	0	20.605	0	0	35.4359	76.8096	62.6475	74.0149	138.307	0	77.4413	86.881	148.224	-	19674068	19680433	LOC_Os07g32910	transposon protein, putative, unclassified	2	unclassified
408481_34	Chr7	19679068	19679092	-	TCCCAATCTCCCCAAACAACCTTC	0	0	0	0	0	38.1352	0	35.4359	92.1716	125.295	88.8178	36.882	0	0	43.4405	16.4693	-	19674068	19680433	LOC_Os07g32910	transposon protein, putative, unclassified	2	unclassified
333447_48	Chr7	19679067	19679091	-	GTCCCAATCTCCCCAAACAACCTT	0	0	0	0	61.8149	0	0	0	199.705	62.6475	44.4089	138.307	0	38.7207	43.4405	82.3465	-	19674068	19680433	LOC_Os07g32910	transposon protein, putative, unclassified	2	unclassified
198638_81	Chr7	19679066	19679090	-	CGTCCCAATCTCCCCAAACAACCT	0	0	83.2247	0	0	0	43.5464	0	122.895	52.2062	162.833	322.717	48.3957	0	0	263.509	-	19674068	19680433	LOC_Os07g32910	transposon protein, putative, unclassified	2	unclassified
366799_43	Chr7	19679063	19679087	-	CCTCGTCCCAATCTCCCCAAACAA	42.0548	24.5116	0	0	0	0	0	0	15.3619	20.8825	14.803	221.292	48.3957	77.4413	0	148.224	-	19674068	19680433	LOC_Os07g32910	transposon protein, putative, unclassified	2	unclassified
231721_76	Chr7	19679077	19679101	-	CCCCAAACAACCTTCATAGCAACT	0	0	0	0	41.2099	57.2028	21.7732	35.4359	46.0858	125.295	133.227	258.174	48.3957	116.162	173.762	115.285	-	19674068	19680433	LOC_Os07g32910	transposon protein, putative, unclassified	2	unclassified
375124_45	Chr7	19679078	19679102	-	CCCAAACAACCTTCATAGCAACTT	0	0	0	0	20.605	38.1352	0	0	30.7239	20.8825	74.0149	175.189	96.7914	193.603	86.881	82.3465	-	19674068	19680433	LOC_Os07g32910	transposon protein, putative, unclassified	2	unclassified
80273_248	Chr7	19679070	19679094	-	CCAATCTCCCCAAACAACCTTCAT	0	49.0232	27.7416	0	103.025	0	0	0	276.515	302.796	1095.42	580.891	290.374	387.207	434.405	477.61	-	19674068	19680433	LOC_Os07g32910	transposon protein, putative, unclassified	2	unclassified
573152_37	Chr7	19677833	19677857	+	ACGACAAGTCGGGCACGAAGAACT	0	0	27.7416	152.033	0	0	43.5464	0	46.0858	52.2062	162.833	9.2205	0	193.603	130.321	16.4693	-	19674068	19680433	LOC_Os07g32910	transposon protein, putative, unclassified	2	unclassified
222430_73	Chr7	19679072	19679096	-	AATCTCCCCAAACAACCTTCATAG	0	0	0	0	41.2099	0	0	0	46.0858	73.0887	103.621	350.379	48.3957	38.7207	43.4405	197.632	-	19674068	19680433	LOC_Os07g32910	transposon protein, putative, unclassified	2	unclassified
255544_69	Chr7	19679512	19679536	+	AAGGCACCGTCATATTGTGGATCC	21.0274	0	0	76.0167	20.605	0	43.5464	70.8717	122.895	146.177	236.848	64.5435	193.583	0	217.202	98.8159	-	19674068	19680433	LOC_Os07g32910	transposon protein, putative, unclassified	2	unclassified
256297_67	Chr7	17431606	17431630	+	ACCGAAGATGTAGAGGGTCCTATC	42.0548	98.0464	27.7416	76.0167	61.8149	19.0676	108.866	177.179	15.3619	167.06	74.0149	73.764	0	38.7207	43.4405	16.4693	+	17431250	17433736	LOC_Os07g29650	transposon protein, putative, unclassified	2	unclassified
200003_108	Chr7	12725135	12725159	+	AGAAACCCGGGCACACACATGGCT	42.0548	147.07	388.382	152.033	20.605	114.406	195.959	70.8717	46.0858	41.765	133.227	36.882	0	309.765	173.762	32.9386	+	12723345	12730037	LOC_Os07g22610	transposon protein, putative, unclassified	2	unclassified
497866_35	Chr7	11797276	11797300	+	AACAACTGAGGTGTATCCTGACGT	0	0	0	380.084	20.605	38.1352	21.7732	106.308	61.4477	156.619	14.803	9.2205	0	38.7207	0	0	-	11794456	11803631	LOC_Os07g20430	transposon protein, putative, unclassified	2	unclassified
296672_61	Chr7	10165849	10165873	+	ACTAGTACAACAATAGTCGGAGGT	21.0274	24.5116	0	0	20.605	38.1352	21.7732	35.4359	92.1716	156.619	192.439	73.764	96.7914	154.883	130.321	0	-	10162055	10168687	LOC_Os07g17240	transposon protein, putative, unclassified	2	unclassified
204830_92	Chr7	7431913	7431937	+	AATACACTGTAGCTACTGCCAAGG	21.0274	73.5348	83.2247	380.084	61.8149	171.608	43.5464	35.4359	138.257	229.707	103.621	82.9845	96.7914	38.7207	43.4405	65.8772	+	7428690	7435957	LOC_Os07g12950	transposon protein, putative, unclassified	2	unclassified
418692_42	Chr7	7431912	7431936	+	AAATACACTGTAGCTACTGCCAAG	0	122.558	110.966	152.033	61.8149	19.0676	0	70.8717	61.4477	114.854	29.6059	9.2205	0	77.4413	0	16.4693	+	7428690	7435957	LOC_Os07g12950	transposon protein, putative, unclassified	2	unclassified
262962_66	Chr7	3810358	3810382	+	GAAGAACTCTCCATCATAACTTGG	0	0	0	0	0	19.0676	43.5464	0	122.895	292.355	162.833	36.882	290.374	0	43.4405	32.9386	-	3806684	3812448	LOC_Os07g07600	transposon protein, putative, unclassified	2	unclassified
115962_173	Chr7	3807575	3807599	+	ATCAGTCGACCTGCAGCCGAGCCT	0	147.07	277.416	380.084	61.8149	19.0676	108.866	425.23	215.067	177.501	458.892	147.528	96.7914	348.486	521.286	296.448	-	3806684	3812448	LOC_Os07g07600	transposon protein, putative, unclassified	2	unclassified
507489_44	Chr7	3810360	3810384	+	AGAACTCTCCATCATAACTTGGCC	21.0274	0	0	76.0167	20.605	0	0	0	30.7239	167.06	74.0149	9.2205	96.7914	232.324	217.202	65.8772	-	3806684	3812448	LOC_Os07g07600	transposon protein, putative, unclassified	2	unclassified
241843_76	Chr7	3812327	3812351	+	ACTTACTTGGCGCTGAGGTTGGGC	21.0274	0	194.191	76.0167	41.2099	38.1352	21.7732	106.308	92.1716	73.0887	148.03	110.646	96.7914	38.7207	217.202	49.4079	-	3806684	3812448	LOC_Os07g07600	transposon protein, putative, unclassified	2	unclassified
142224_136	Chr7	3808304	3808328	+	ACGGTGCGGGATTGTTTGAAGCCT	21.0274	147.07	55.4831	152.033	103.025	57.2028	108.866	212.615	230.429	229.707	236.848	193.63	193.583	271.045	347.524	115.285	-	3806684	3812448	LOC_Os07g07600	transposon protein, putative, unclassified	2	unclassified
255544_69	Chr7	3810669	3810693	+	AAGGCACCGTCATATTGTGGATCC	21.0274	0	0	76.0167	20.605	0	43.5464	70.8717	122.895	146.177	236.848	64.5435	193.583	0	217.202	98.8159	-	3806684	3812448	LOC_Os07g07600	transposon protein, putative, unclassified	2	unclassified
156790_123	Chr7	2273893	2273917	+	ACTCGAGAGTTTTGAACTGGCATT	21.0274	0	55.4831	912.201	61.8149	19.0676	239.505	637.845	138.257	167.06	162.833	18.441	241.978	0	173.762	131.754	-	2269689	2274156	LOC_Os07g05140	transposon protein, putative, unclassified	2	unclassified
249508_71	Chr7	2120130	2120154	+	ATGAGATTTGGAACTTACGAAGCC	21.0274	0	0	152.033	41.2099	0	0	283.487	184.343	167.06	162.833	55.323	96.7914	77.4413	86.881	16.4693	+	2119408	2121785	LOC_Os07g04770	transposon protein, putative, unclassified	2	unclassified
203722_76	Chr7	1934935	1934959	+	ATGGTGAAGAATTTGTTGCTGACT	189.247	49.0232	27.7416	0	226.655	266.946	87.0928	70.8717	61.4477	93.9712	29.6059	18.441	0	0	0	0	+	1931421	1935359	LOC_Os07g04360	transposon protein, putative, unclassified	2	unclassified
285494_65	Chr7	1932732	1932756	+	AGTAAGACTGAGTTGGTACGAGAA	21.0274	0	27.7416	456.1	41.2099	19.0676	174.186	389.794	92.1716	62.6475	118.424	27.6615	48.3957	77.4413	0	49.4079	+	1931421	1935359	LOC_Os07g04360	transposon protein, putative, unclassified	2	unclassified
354381_44	Chr6	30005245	30005269	+	GATTCCGGTACCCGTAGAGGAGCA	84.1096	0	83.2247	76.0167	0	0	0	70.8717	122.895	135.736	59.2119	27.6615	48.3957	0	86.881	16.4693	+	30000122	30006102	LOC_Os06g49540	transposon protein, putative, unclassified	2	unclassified
218770_74	Chr6	30005061	30005085	+	AGGCACCGCGACCAGGACTTCGCT	105.137	98.0464	83.2247	0	41.2099	0	0	70.8717	153.619	125.295	251.651	46.1025	48.3957	0	130.321	65.8772	+	30000122	30006102	LOC_Os06g49540	transposon protein, putative, unclassified	2	unclassified
376708_45	Chr6	30000336	30000360	+	AACTGAGGGTTTTTATTGGGAACT	42.0548	73.5348	83.2247	228.05	20.605	0	108.866	35.4359	107.533	104.412	0	36.882	96.7914	0	0	16.4693	+	30000122	30006102	LOC_Os06g49540	transposon protein, putative, unclassified	2	unclassified
157132_112	Chr6	25141335	25141359	+	AAGGACCACGAGAATGCAATGCAT	42.0548	49.0232	221.932	76.0167	123.63	57.2028	65.3196	177.179	215.067	187.942	192.439	73.764	48.3957	38.7207	43.4405	148.224	+	25133833	25141386	LOC_Os06g41900	transposon protein, putative, unclassified	2	unclassified
388546_40	Chr6	25141310	25141334	+	AACACAAGTAGAGTATCAACGATT	0	24.5116	83.2247	152.033	0	57.2028	43.5464	0	76.8096	104.412	74.0149	18.441	0	38.7207	0	32.9386	+	25133833	25141386	LOC_Os06g41900	transposon protein, putative, unclassified	2	unclassified
336831_47	Chr6	23210866	23210890	+	AAACTAGAGTTCCCTGATTAACAG	21.0274	24.5116	0	0	41.2099	57.2028	108.866	35.4359	61.4477	156.619	44.4089	18.441	48.3957	0	0	32.9386	-	23206638	23216428	LOC_Os06g39090	transposon protein, putative, unclassified	2	unclassified
208312_88	Chr6	22534850	22534874	+	TTCCTGTTGACCTAATGAACACCT	84.1096	24.5116	83.2247	0	61.8149	133.473	239.505	35.4359	61.4477	114.854	59.2119	0	96.7914	0	0	0	-	22526687	22535530	LOC_Os06g38090	transposon protein, putative, unclassified	2	unclassified
307365_53	Chr6	22534922	22534946	+	TCTAGAACCACCAAGGCCAGAGTC	147.192	245.116	110.966	152.033	61.8149	76.2704	65.3196	0	0	0	0	0	0	0	0	0	-	22526687	22535530	LOC_Os06g38090	transposon protein, putative, unclassified	2	unclassified
114927_176	Chr6	22534842	22534866	-	TCCTCATGTTCCTGTTGACCTAAT	189.247	269.628	110.966	0	226.655	438.555	370.145	70.8717	92.1716	31.3237	29.6059	0	0	38.7207	43.4405	0	-	22526687	22535530	LOC_Os06g38090	transposon protein, putative, unclassified	2	unclassified
74179_270	Chr6	22534831	22534855	-	GTTTATTGTAATCCTCATGTTCCT	315.411	245.116	194.191	76.0167	659.359	762.704	653.196	106.308	122.895	135.736	14.803	18.441	96.7914	0	86.881	0	-	22526687	22535530	LOC_Os06g38090	transposon protein, putative, unclassified	2	unclassified
203501_86	Chr6	22534930	22534954	-	CACCAAGGCCAGAGTCCATTTCAT	63.0822	171.581	166.449	0	267.865	171.608	217.732	35.4359	15.3619	10.4412	29.6059	18.441	48.3957	38.7207	0	0	-	22526687	22535530	LOC_Os06g38090	transposon protein, putative, unclassified	2	unclassified
203722_76	Chr6	22535004	22535028	-	AGTCAGCAACAAATTCTTCACCAT	189.247	49.0232	27.7416	0	226.655	266.946	87.0928	70.8717	61.4477	93.9712	29.6059	18.441	0	0	0	0	-	22526687	22535530	LOC_Os06g38090	transposon protein, putative, unclassified	2	unclassified
370709_37	Chr6	20303860	20303884	+	ATGAATGACCTCGAGCGCATATGT	0	0	0	0	20.605	0	0	0	92.1716	31.3237	118.424	129.087	48.3957	0	0	65.8772	+	20300381	20306562	LOC_Os06g34910	transposon protein, putative, unclassified	2	unclassified
123379_150	Chr6	20238372	20238396	+	AATAAACATGATCGGAATTAGACA	0	49.0232	55.4831	608.134	20.605	95.338	43.5464	956.768	445.496	459.415	74.0149	36.882	193.583	0	173.762	16.4693	-	20236818	20242558	LOC_Os06g34820	transposon protein, putative, unclassified	2	unclassified
464871_39	Chr6	15992049	15992073	+	AATTCAAATCGTACGAGATGGCCT	21.0274	0	0	76.0167	0	19.0676	0	0	76.8096	114.854	88.8178	9.2205	96.7914	193.603	43.4405	82.3465	+	15991589	15996006	LOC_Os06g28150	transposon protein, putative, unclassified	2	unclassified
803907_18	Chr6	13209124	13209148	+	AACGATGAAGTACTCAATATTCCT	0	0	0	0	0	0	21.7732	0	153.619	52.2062	0	0	48.3957	0	43.4405	0	+	13206698	13212426	LOC_Os06g22710	transposon protein, putative, unclassified	2	unclassified
422992_40	Chr6	13211481	13211505	+	AACCGAGGAGGTCGTGGACCACGA	21.0274	73.5348	27.7416	76.0167	41.2099	0	0	0	92.1716	135.736	59.2119	0	145.187	38.7207	86.881	16.4693	+	13206698	13212426	LOC_Os06g22710	transposon protein, putative, unclassified	2	unclassified
151470_114	Chr6	12959896	12959920	-	TGCTCAACTGCCTCGACAATACCT	21.0274	0	83.2247	0	20.605	38.1352	65.3196	35.4359	61.4477	187.942	340.468	368.82	48.3957	154.883	130.321	148.224	-	12956391	12961182	LOC_Os06g22320	transposon protein, putative, unclassified	2	unclassified
553977_26	Chr6	12960129	12960153	+	TACTGACGCGTTAGATTCCTTCAC	0	0	27.7416	0	0	0	0	0	30.7239	104.412	29.6059	55.323	48.3957	0	0	32.9386	-	12956391	12961182	LOC_Os06g22320	transposon protein, putative, unclassified	2	unclassified
268289_58	Chr6	12958970	12958994	-	GGGCCACTTCTTTCCACACAGGAT	0	24.5116	27.7416	0	61.8149	0	65.3196	70.8717	46.0858	114.854	281.256	46.1025	0	77.4413	0	82.3465	-	12956391	12961182	LOC_Os06g22320	transposon protein, putative, unclassified	2	unclassified
279247_62	Chr6	12959893	12959917	+	ATTTGCTCAACTGCCTCGACAATA	0	0	0	0	20.605	0	0	0	291.877	104.412	44.4089	175.189	0	0	260.643	49.4079	-	12956391	12961182	LOC_Os06g22320	transposon protein, putative, unclassified	2	unclassified
210026_88	Chr6	12959108	12959132	-	ACTCTCGGCCATATTACTAGTCAT	0	24.5116	27.7416	76.0167	0	0	0	70.8717	107.533	177.501	325.665	138.307	48.3957	193.603	217.202	131.754	-	12956391	12961182	LOC_Os06g22320	transposon protein, putative, unclassified	2	unclassified
175806_102	Chr6	12959144	12959168	+	ACGCCCGTTGGTATCAAATGCTCT	0	0	0	152.033	20.605	19.0676	21.7732	70.8717	215.067	208.825	444.089	156.748	48.3957	38.7207	130.321	65.8772	-	12956391	12961182	LOC_Os06g22320	transposon protein, putative, unclassified	2	unclassified
394208_47	Chr6	12958987	12959011	-	ACAGGATATCTACAGTTGCCTCTT	0	24.5116	0	0	0	0	43.5464	70.8717	61.4477	93.9712	192.439	46.1025	0	77.4413	260.643	0	-	12956391	12961182	LOC_Os06g22320	transposon protein, putative, unclassified	2	unclassified
293518_63	Chr6	12468955	12468979	+	AGAATCCACTGAGAAAATTTCCGA	42.0548	0	27.7416	76.0167	41.2099	19.0676	87.0928	354.359	61.4477	156.619	59.2119	46.1025	48.3957	38.7207	130.321	32.9386	-	12464879	12470799	LOC_Os06g21610	transposon protein, putative, unclassified	2	unclassified
168939_106	Chr6	3793835	3793859	+	ATTGGCTATAGGACACCACAAAAG	0	0	138.708	152.033	61.8149	57.2028	87.0928	354.359	353.324	229.707	88.8178	46.1025	48.3957	38.7207	86.881	49.4079	+	3792147	3794774	LOC_Os06g07810	transposon protein, putative, unclassified	2	unclassified
273950_73	Chr5	26672307	26672331	+	ACTAGAGACCTCTACGCCAGGCAC	21.0274	24.5116	110.966	76.0167	20.605	19.0676	65.3196	106.308	168.981	146.177	74.0149	82.9845	193.583	193.603	260.643	49.4079	+	26669407	26673307	LOC_Os05g46010	transposon protein, putative, unclassified	2	unclassified
306845_49	Chr5	22611146	22611170	+	TAGGCTGAAATTCTATACCCGAGA	0	24.5116	0	0	41.2099	0	21.7732	141.743	30.7239	250.59	118.424	27.6615	0	0	0	16.4693	+	22610448	22615105	LOC_Os05g38540	transposon protein, putative, unclassified	2	unclassified
348287_45	Chr5	22614838	22614862	+	ATGGCGCTGACATGTCCAAACTCA	0	0	27.7416	0	41.2099	0	0	141.743	107.533	198.384	14.803	36.882	0	116.162	43.4405	32.9386	+	22610448	22615105	LOC_Os05g38540	transposon protein, putative, unclassified	2	unclassified
322539_52	Chr5	22612246	22612270	+	ATAGACACCCTGGCATTTTGAACT	0	0	0	76.0167	0	0	21.7732	35.4359	107.533	135.736	251.651	27.6615	48.3957	38.7207	217.202	0	+	22610448	22615105	LOC_Os05g38540	transposon protein, putative, unclassified	2	unclassified
398183_37	Chr5	22612712	22612736	+	AGTTAAGGACATGTTGGAGGAGCA	0	0	27.7416	0	0	19.0676	0	35.4359	30.7239	83.53	207.242	18.441	0	38.7207	43.4405	82.3465	+	22610448	22615105	LOC_Os05g38540	transposon protein, putative, unclassified	2	unclassified
413702_52	Chr5	22610882	22610906	+	AGTAAATGATATGGCGGATGTGGA	0	0	0	0	20.605	19.0676	0	35.4359	46.0858	52.2062	222.045	92.205	48.3957	193.603	130.321	32.9386	+	22610448	22615105	LOC_Os05g38540	transposon protein, putative, unclassified	2	unclassified
544764_24	Chr5	22610777	22610801	+	AGGGAAGAAAGAACTTATAGAATC	0	0	0	0	0	0	0	35.4359	0	156.619	44.4089	27.6615	0	0	0	0	+	22610448	22615105	LOC_Os05g38540	transposon protein, putative, unclassified	2	unclassified
102884_183	Chr5	22611147	22611171	+	AGGCTGAAATTCTATACCCGAGAG	84.1096	0	138.708	152.033	103.025	19.0676	21.7732	141.743	368.686	448.974	473.695	313.497	96.7914	116.162	217.202	148.224	+	22610448	22615105	LOC_Os05g38540	transposon protein, putative, unclassified	2	unclassified
588828_25	Chr5	22613188	22613212	+	AGCCGAACAATACAAATTCAGAGC	0	0	0	0	20.605	0	21.7732	70.8717	46.0858	125.295	44.4089	9.2205	0	0	0	16.4693	+	22610448	22615105	LOC_Os05g38540	transposon protein, putative, unclassified	2	unclassified
324012_52	Chr5	22611077	22611101	+	AGATGATGTGGAGTTGCCTGAGGA	42.0548	0	27.7416	0	0	19.0676	0	70.8717	122.895	41.765	162.833	92.205	0	77.4413	173.762	49.4079	+	22610448	22615105	LOC_Os05g38540	transposon protein, putative, unclassified	2	unclassified
509599_30	Chr5	22611690	22611714	-	ACTTCAAGGTTTATTGGCAACAGG	0	0	0	0	0	0	0	0	30.7239	73.0887	0	92.205	48.3957	116.162	0	115.285	+	22610448	22615105	LOC_Os05g38540	transposon protein, putative, unclassified	2	unclassified
128938_147	Chr5	22610512	22610536	+	AATTTGAGGGAATGACAGTTAGAC	0	0	27.7416	152.033	0	38.1352	87.0928	460.666	107.533	417.65	370.074	165.969	193.583	116.162	477.845	98.8159	+	22610448	22615105	LOC_Os05g38540	transposon protein, putative, unclassified	2	unclassified
131797_127	Chr5	22611332	22611356	+	AAACCCGGAAATAACACAATTCGA	0	0	0	76.0167	41.2099	0	65.3196	177.179	384.048	375.885	222.045	267.394	0	0	0	49.4079	+	22610448	22615105	LOC_Os05g38540	transposon protein, putative, unclassified	2	unclassified
472126_37	Chr5	21359953	21359977	-	ACGTTCGTTGGCTGCATAGGACAT	0	0	0	76.0167	0	0	21.7732	0	168.981	146.177	74.0149	0	145.187	38.7207	0	0	+	21354600	21361347	LOC_Os05g36060	transposon protein, putative, unclassified	2	unclassified
286634_57	Chr5	19603719	19603743	+	ATCTTGACATAGTATCTCAAACCT	0	0	0	304.067	0	19.0676	43.5464	141.743	261.153	219.266	44.4089	9.2205	0	38.7207	0	0	-	19600050	19605894	LOC_Os05g33370	transposon protein, putative, unclassified	2	unclassified
248075_72	Chr5	19601595	19601619	+	AATACGAGACGATCGATGTGATGT	63.0822	24.5116	0	152.033	20.605	19.0676	0	70.8717	307.239	229.707	74.0149	18.441	0	154.883	217.202	16.4693	-	19600050	19605894	LOC_Os05g33370	transposon protein, putative, unclassified	2	unclassified
265316_62	Chr5	18970887	18970911	+	ACCGGCACCTATAACATTTGTACC	42.0548	49.0232	83.2247	76.0167	20.605	95.338	130.639	106.308	199.705	156.619	118.424	9.2205	48.3957	0	0	16.4693	+	18970340	18976160	LOC_Os05g32480	transposon protein, putative, unclassified	2	unclassified
117660_152	Chr5	18970886	18970910	+	AACCGGCACCTATAACATTTGTAC	21.0274	171.581	110.966	152.033	144.235	152.541	261.279	460.666	337.962	438.532	118.424	184.41	96.7914	0	43.4405	49.4079	+	18970340	18976160	LOC_Os05g32480	transposon protein, putative, unclassified	2	unclassified
28844_699	Chr5	18970884	18970908	+	AAAACCGGCACCTATAACATTTGT	231.301	220.604	776.764	1140.25	123.63	228.811	283.052	425.23	1413.3	1420.01	814.163	396.481	774.331	813.134	347.524	296.448	+	18970340	18976160	LOC_Os05g32480	transposon protein, putative, unclassified	2	unclassified
268275_73	Chr5	17789862	17789886	+	TTAGACCGAACCGAAGAACCGAAC	42.0548	98.0464	110.966	76.0167	61.8149	0	65.3196	248.051	168.981	73.0887	88.8178	27.6615	96.7914	193.603	43.4405	82.3465	+	17788198	17791262	LOC_Os05g30720	transposon protein, putative, unclassified	2	unclassified
347089_44	Chr5	17789869	17789893	+	GAACCGAAGAACCGAACCGAAAAG	21.0274	24.5116	83.2247	0	20.605	38.1352	43.5464	35.4359	46.0858	104.412	29.6059	9.2205	0	38.7207	0	65.8772	+	17788198	17791262	LOC_Os05g30720	transposon protein, putative, unclassified	2	unclassified
91794_231	Chr5	17789876	17789900	+	AGAACCGAACCGAAAAGACCGAGA	126.164	73.5348	138.708	304.067	123.63	133.473	283.052	637.845	199.705	292.355	251.651	212.071	387.165	154.883	651.607	279.978	+	17788198	17791262	LOC_Os05g30720	transposon protein, putative, unclassified	2	unclassified
33764_580	Chr5	17789871	17789895	+	ACCGAAGAACCGAACCGAAAAGAC	252.329	245.116	360.64	1368.3	576.939	495.757	762.062	1452.87	722.011	1211.18	725.346	442.584	435.561	271.045	347.524	559.957	+	17788198	17791262	LOC_Os05g30720	transposon protein, putative, unclassified	2	unclassified
99327_213	Chr5	17789866	17789890	+	ACCGAACCGAAGAACCGAACCGAA	105.137	196.093	416.123	456.1	123.63	133.473	239.505	425.23	215.067	313.237	355.271	184.41	290.374	348.486	130.321	230.57	+	17788198	17791262	LOC_Os05g30720	transposon protein, putative, unclassified	2	unclassified
457498_35	Chr5	16447891	16447915	+	AGTAAACAAAGAGAAGACTGCTCT	0	0	0	0	0	0	43.5464	0	153.619	104.412	59.2119	0	145.187	0	43.4405	49.4079	-	16443540	16453833	LOC_Os05g28120	transposon protein, putative, unclassified	2	unclassified
327799_52	Chr5	14882792	14882816	+	ACCGAAAAAGCGCCGTAGGACGGG	0	24.5116	0	0	0	0	65.3196	177.179	61.4477	104.412	177.636	82.9845	48.3957	77.4413	0	49.4079	+	14879436	14886369	LOC_Os05g25600	transposon protein, putative, unclassified	2	unclassified
459330_36	Chr5	14886065	14886089	+	AAAGTTTAGCAGGGCTGGGACGTC	42.0548	0	27.7416	76.0167	0	0	0	35.4359	46.0858	104.412	103.621	36.882	96.7914	38.7207	43.4405	16.4693	+	14879436	14886369	LOC_Os05g25600	transposon protein, putative, unclassified	2	unclassified
196972_88	Chr5	14368869	14368893	+	TTGTAGAAGAAAGGCATATGAGGG	168.219	245.116	166.449	0	164.84	305.082	152.412	70.8717	30.7239	20.8825	0	0	0	0	0	0	+	14368363	14370446	LOC_Os05g24790	transposon protein, putative, unclassified	2	unclassified
95241_193	Chr5	14368870	14368894	+	TGTAGAAGAAAGGCATATGAGGGG	399.521	563.767	221.932	0	391.494	591.095	479.011	35.4359	15.3619	10.4412	44.4089	9.2205	0	38.7207	43.4405	16.4693	+	14368363	14370446	LOC_Os05g24790	transposon protein, putative, unclassified	2	unclassified
166224_107	Chr5	14368711	14368735	-	GGTTGCTGCAGACCATGAGGAAGA	147.192	441.209	83.2247	228.05	123.63	266.946	239.505	106.308	30.7239	10.4412	14.803	0	0	38.7207	0	16.4693	+	14368363	14370446	LOC_Os05g24790	transposon protein, putative, unclassified	2	unclassified
273065_64	Chr5	14369043	14369067	-	GGTCCTAGATACATATCAGCCTCT	126.164	49.0232	55.4831	0	103.025	190.676	174.186	0	30.7239	31.3237	44.4089	9.2205	48.3957	0	43.4405	0	+	14368363	14370446	LOC_Os05g24790	transposon protein, putative, unclassified	2	unclassified
127238_141	Chr5	14368857	14368881	+	GCCCAGAAGAAGTTGTAGAAGAAA	441.575	294.139	305.157	0	432.704	343.217	87.0928	70.8717	0	62.6475	14.803	18.441	0	0	0	0	+	14368363	14370446	LOC_Os05g24790	transposon protein, putative, unclassified	2	unclassified
218243_82	Chr5	14368597	14368621	+	ATGTCTGAATTCAACTTAAGAAGT	210.274	73.5348	27.7416	152.033	123.63	76.2704	108.866	70.8717	92.1716	73.0887	14.803	0	0	38.7207	0	0	+	14368363	14370446	LOC_Os05g24790	transposon protein, putative, unclassified	2	unclassified
169419_102	Chr5	14368588	14368612	+	AGTAGAAAAATGTCTGAATTCAAC	252.329	24.5116	27.7416	76.0167	247.26	305.082	304.825	35.4359	30.7239	93.9712	0	9.2205	0	38.7207	0	0	+	14368363	14370446	LOC_Os05g24790	transposon protein, putative, unclassified	2	unclassified
77329_249	Chr5	14368856	14368880	+	AGCCCAGAAGAAGTTGTAGAAGAA	294.384	416.697	305.157	304.067	494.519	552.96	457.237	248.051	153.619	114.854	14.803	27.6615	0	0	43.4405	0	+	14368363	14370446	LOC_Os05g24790	transposon protein, putative, unclassified	2	unclassified
83912_215	Chr5	14368918	14368942	+	ACAAAGAAGATGGAGAAGATGAGA	441.575	269.628	138.708	0	597.544	572.028	391.918	0	92.1716	62.6475	0	9.2205	0	38.7207	0	0	+	14368363	14370446	LOC_Os05g24790	transposon protein, putative, unclassified	2	unclassified
171309_102	Chr5	14368855	14368879	+	AAGCCCAGAAGAAGTTGTAGAAGA	168.219	98.0464	166.449	0	144.235	209.744	174.186	177.179	46.0858	52.2062	0	0	0	0	43.4405	0	+	14368363	14370446	LOC_Os05g24790	transposon protein, putative, unclassified	2	unclassified
73275_257	Chr5	14368701	14368725	+	AAGATGGACAGGTTGCTGCAGACC	904.178	906.929	221.932	0	556.334	533.893	457.237	0	153.619	156.619	44.4089	0	0	116.162	0	0	+	14368363	14370446	LOC_Os05g24790	transposon protein, putative, unclassified	2	unclassified
142921_131	Chr5	14368853	14368877	+	AAAAGCCCAGAAGAAGTTGTAGAA	231.301	294.139	83.2247	76.0167	247.26	247.879	130.639	141.743	46.0858	104.412	74.0149	36.882	48.3957	38.7207	130.321	0	+	14368363	14370446	LOC_Os05g24790	transposon protein, putative, unclassified	2	unclassified
396641_37	Chr5	4639007	4639031	+	TGATCGGAATTAGACATGTTATGT	0	24.5116	0	76.0167	0	0	0	35.4359	153.619	187.942	29.6059	27.6615	0	0	43.4405	0	-	4637133	4643188	LOC_Os05g08500	transposon protein, putative, unclassified	2	unclassified
304738_49	Chr5	3884310	3884334	-	GCTATGAAGGTTGTTTGGGGAGAT	0	0	138.708	0	0	0	0	35.4359	46.0858	52.2062	192.439	129.087	0	0	0	131.754	+	3883003	3890053	LOC_Os05g07310	transposon protein, putative, unclassified	2	unclassified
456250_39	Chr5	3883704	3883728	+	GATACAGAGGATGAATTGGATGAG	0	0	27.7416	0	0	0	0	70.8717	107.533	135.736	74.0149	18.441	48.3957	77.4413	86.881	16.4693	+	3883003	3890053	LOC_Os05g07310	transposon protein, putative, unclassified	2	unclassified
332901_51	Chr5	3885775	3885799	+	GACCGAAAAAGCGCCGTAGGACGG	63.0822	49.0232	27.7416	76.0167	20.605	19.0676	21.7732	70.8717	153.619	73.0887	14.803	147.528	0	0	0	49.4079	+	3883003	3890053	LOC_Os05g07310	transposon protein, putative, unclassified	2	unclassified
374337_46	Chr5	3887935	3887959	+	ATGACCCCGAGGATGTTGAGGAGC	0	0	27.7416	0	0	19.0676	0	0	76.8096	198.384	74.0149	27.6615	0	193.603	0	65.8772	+	3883003	3890053	LOC_Os05g07310	transposon protein, putative, unclassified	2	unclassified
695625_23	Chr5	3884313	3884337	-	ATGAAGGTTGTTTGGGGAGATTGG	0	49.0232	0	0	0	0	0	0	0	20.8825	14.803	129.087	0	0	43.4405	49.4079	+	3883003	3890053	LOC_Os05g07310	transposon protein, putative, unclassified	2	unclassified
137820_172	Chr5	3884225	3884249	+	ATCTCCAGCAGCGATTGTCGAGGC	21.0274	49.0232	27.7416	76.0167	0	19.0676	108.866	106.308	261.153	532.504	296.059	156.748	241.978	580.81	695.048	164.693	+	3883003	3890053	LOC_Os05g07310	transposon protein, putative, unclassified	2	unclassified
241910_68	Chr5	3883277	3883301	+	ATCACCCATTAGCTGTCACGAACT	42.0548	24.5116	0	152.033	20.605	95.338	65.3196	70.8717	122.895	146.177	177.636	55.323	0	0	173.762	98.8159	+	3883003	3890053	LOC_Os05g07310	transposon protein, putative, unclassified	2	unclassified
419687_38	Chr5	3883956	3883980	+	ATATGGCTACAGAGTTATTCTATC	21.0274	0	0	0	20.605	0	0	35.4359	92.1716	156.619	74.0149	9.2205	0	38.7207	86.881	16.4693	+	3883003	3890053	LOC_Os05g07310	transposon protein, putative, unclassified	2	unclassified
461318_32	Chr5	3884317	3884341	-	AGGTTGTTTGGGGAGATTGGGACG	21.0274	0	55.4831	0	0	0	0	0	15.3619	31.3237	0	129.087	0	77.4413	43.4405	131.754	+	3883003	3890053	LOC_Os05g07310	transposon protein, putative, unclassified	2	unclassified
324012_52	Chr5	3883556	3883580	+	AGATGATGTGGAGTTGCCTGAGGA	42.0548	0	27.7416	0	0	19.0676	0	70.8717	122.895	41.765	162.833	92.205	0	77.4413	173.762	49.4079	+	3883003	3890053	LOC_Os05g07310	transposon protein, putative, unclassified	2	unclassified
238997_68	Chr5	466625	466649	-	AAGCATCTTTGTCCTCGAGTTCAT	84.1096	147.07	110.966	76.0167	267.865	209.744	261.279	0	76.8096	93.9712	29.6059	0	0	0	43.4405	0	-	465084	468601	LOC_Os05g01770	transposon protein, putative, unclassified	2	unclassified
288647_56	Chr4	31570790	31570814	+	AGTTTGGGAGTATGGAACGAGGAT	84.1096	73.5348	83.2247	228.05	20.605	19.0676	108.866	354.359	46.0858	62.6475	88.8178	46.1025	0	0	0	0	+	31569285	31575203	LOC_Os04g53010	transposon protein, putative, unclassified	2	unclassified
404762_37	Chr4	31571550	31571574	+	AGCTGCTCCACAGGCCATGCACCC	0	0	27.7416	0	41.2099	19.0676	0	70.8717	153.619	52.2062	148.03	9.2205	48.3957	77.4413	0	32.9386	+	31569285	31575203	LOC_Os04g53010	transposon protein, putative, unclassified	2	unclassified
663270_21	Chr4	31570465	31570489	+	AATTGAACATCCTGGCAAGAGTGT	0	24.5116	0	76.0167	0	0	0	35.4359	30.7239	20.8825	148.03	18.441	0	0	0	0	+	31569285	31575203	LOC_Os04g53010	transposon protein, putative, unclassified	2	unclassified
422992_40	Chr4	31574069	31574093	+	AACCGAGGAGGTCGTGGACCACGA	21.0274	73.5348	27.7416	76.0167	41.2099	0	0	0	92.1716	135.736	59.2119	0	145.187	38.7207	86.881	16.4693	+	31569285	31575203	LOC_Os04g53010	transposon protein, putative, unclassified	2	unclassified
365901_38	Chr4	30492693	30492717	+	CACTCGTGAGTTCGGATTGTTCAT	0	0	55.4831	0	20.605	0	21.7732	70.8717	138.257	125.295	0	64.5435	48.3957	0	0	0	+	30487119	30494382	LOC_Os04g51470	transposon protein, putative, unclassified	2	unclassified
162293_109	Chr4	30494288	30494312	+	AGTGTCAGATCCAGTAGCGCGCAC	21.0274	98.0464	110.966	76.0167	226.655	95.338	195.959	318.923	92.1716	93.9712	162.833	92.205	96.7914	77.4413	0	82.3465	+	30487119	30494382	LOC_Os04g51470	transposon protein, putative, unclassified	2	unclassified
439873_41	Chr4	23089710	23089734	+	AATGAACTCCACTATGCCAACTAG	0	0	0	228.05	0	0	0	70.8717	215.067	114.854	44.4089	0	0	77.4413	86.881	16.4693	-	23088970	23091700	LOC_Os04g38830	transposon protein, putative, unclassified	2	unclassified
369258_44	Chr4	18462963	18462987	+	TACGAGGAGTCACTGTACGAGGAG	42.0548	24.5116	55.4831	0	41.2099	0	65.3196	141.743	92.1716	135.736	14.803	46.1025	0	38.7207	43.4405	49.4079	+	18459897	18463491	LOC_Os04g30900	transposon protein, putative, unclassified	2	unclassified
300908_55	Chr4	17861345	17861369	+	ATGGCACGTCAGGATACACCTCAG	21.0274	73.5348	83.2247	152.033	41.2099	19.0676	87.0928	283.487	61.4477	104.412	59.2119	36.882	0	0	0	65.8772	+	17858206	17864133	LOC_Os04g29940	transposon protein, putative, unclassified	2	unclassified
88089_239	Chr4	17858313	17858337	+	AGACCGGCTGAGAGGAGTGTACCT	63.0822	98.0464	554.831	608.134	103.025	228.811	261.279	850.461	322.6	219.266	296.059	184.41	387.165	154.883	43.4405	98.8159	+	17858206	17864133	LOC_Os04g29940	transposon protein, putative, unclassified	2	unclassified
663270_21	Chr4	17859386	17859410	+	AATTGAACATCCTGGCAAGAGTGT	0	24.5116	0	76.0167	0	0	0	35.4359	30.7239	20.8825	148.03	18.441	0	0	0	0	+	17858206	17864133	LOC_Os04g29940	transposon protein, putative, unclassified	2	unclassified
134630_125	Chr4	16134238	16134262	+	ACGGGCCAACTGGGGTAGATCTGT	21.0274	122.558	221.932	76.0167	82.4198	171.608	152.412	602.41	168.981	250.59	88.8178	36.882	0	0	0	0	+	16134187	16136097	LOC_Os04g27310	transposon protein, putative, unclassified	2	unclassified
275230_66	Chr4	15897740	15897764	+	TTCCAACGATTACCTGTAGGGCGT	0	49.0232	0	0	20.605	19.0676	21.7732	35.4359	107.533	250.59	118.424	82.9845	96.7914	0	130.321	98.8159	-	15896545	15903693	LOC_Os04g26880	transposon protein, putative, unclassified	2	unclassified
398730_35	Chr4	15902332	15902356	-	TCAACTGCCTCGACAATACCTACA	0	0	55.4831	0	0	0	0	0	30.7239	41.765	44.4089	129.087	0	38.7207	0	131.754	-	15896545	15903693	LOC_Os04g26880	transposon protein, putative, unclassified	2	unclassified
268289_58	Chr4	15901401	15901425	-	GGGCCACTTCTTTCCACACAGGAT	0	24.5116	27.7416	0	61.8149	0	65.3196	70.8717	46.0858	114.854	281.256	46.1025	0	77.4413	0	82.3465	-	15896545	15903693	LOC_Os04g26880	transposon protein, putative, unclassified	2	unclassified
190974_88	Chr4	15902330	15902354	-	GCTCAACTGCCTCGACAATACCTA	0	0	0	0	20.605	19.0676	43.5464	0	138.257	114.854	88.8178	331.938	0	77.4413	86.881	296.448	-	15896545	15903693	LOC_Os04g26880	transposon protein, putative, unclassified	2	unclassified
262962_66	Chr4	15901029	15901053	+	GAAGAACTCTCCATCATAACTTGG	0	0	0	0	0	19.0676	43.5464	0	122.895	292.355	162.833	36.882	290.374	0	43.4405	32.9386	-	15896545	15903693	LOC_Os04g26880	transposon protein, putative, unclassified	2	unclassified
262267_63	Chr4	15902331	15902355	-	CTCAACTGCCTCGACAATACCTAC	21.0274	49.0232	83.2247	0	0	19.0676	65.3196	0	153.619	125.295	148.03	101.425	96.7914	38.7207	86.881	82.3465	-	15896545	15903693	LOC_Os04g26880	transposon protein, putative, unclassified	2	unclassified
279247_62	Chr4	15902326	15902350	+	ATTTGCTCAACTGCCTCGACAATA	0	0	0	0	20.605	0	0	0	291.877	104.412	44.4089	175.189	0	0	260.643	49.4079	-	15896545	15903693	LOC_Os04g26880	transposon protein, putative, unclassified	2	unclassified
284030_77	Chr4	15903669	15903693	+	ATGAAGCCGGACCAATCTATCCAT	0	49.0232	138.708	0	41.2099	19.0676	87.0928	0	46.0858	125.295	192.439	55.323	241.978	348.486	304.083	49.4079	-	15896545	15903693	LOC_Os04g26880	transposon protein, putative, unclassified	2	unclassified
364774_44	Chr4	15902558	15902582	+	ACTTTACTGACGCGTTAGATTCCT	0	0	0	0	41.2099	19.0676	21.7732	177.179	46.0858	167.06	74.0149	36.882	145.187	0	43.4405	16.4693	-	15896545	15903693	LOC_Os04g26880	transposon protein, putative, unclassified	2	unclassified
210026_88	Chr4	15901539	15901563	-	ACTCTCGGCCATATTACTAGTCAT	0	24.5116	27.7416	76.0167	0	0	0	70.8717	107.533	177.501	325.665	138.307	48.3957	193.603	217.202	131.754	-	15896545	15903693	LOC_Os04g26880	transposon protein, putative, unclassified	2	unclassified
175806_102	Chr4	15901575	15901599	+	ACGCCCGTTGGTATCAAATGCTCT	0	0	0	152.033	20.605	19.0676	21.7732	70.8717	215.067	208.825	444.089	156.748	48.3957	38.7207	130.321	65.8772	-	15896545	15903693	LOC_Os04g26880	transposon protein, putative, unclassified	2	unclassified
226191_91	Chr4	15898887	15898911	+	ACCTGTAGCAACCAAACACAGCCT	21.0274	24.5116	55.4831	76.0167	20.605	0	0	212.615	184.343	281.914	103.621	64.5435	290.374	309.765	347.524	65.8772	-	15896545	15903693	LOC_Os04g26880	transposon protein, putative, unclassified	2	unclassified
394208_47	Chr4	15901418	15901442	-	ACAGGATATCTACAGTTGCCTCTT	0	24.5116	0	0	0	0	43.5464	70.8717	61.4477	93.9712	192.439	46.1025	0	77.4413	260.643	0	-	15896545	15903693	LOC_Os04g26880	transposon protein, putative, unclassified	2	unclassified
346528_44	Chr4	13419971	13419995	+	AGAATTGACAACACGGTATGGACG	0	0	27.7416	0	0	0	21.7732	248.051	30.7239	52.2062	133.227	110.646	48.3957	38.7207	0	32.9386	-	13414950	13421992	LOC_Os04g23470	transposon protein, putative, unclassified	2	unclassified
180057_92	Chr4	6665560	6665584	-	ATCTTCAGGTGTCTCACAGCAAAT	21.0274	49.0232	83.2247	0	61.8149	95.338	152.412	177.179	261.153	219.266	103.621	27.6615	48.3957	77.4413	0	32.9386	-	6664726	6668562	LOC_Os04g12120	transposon protein, putative, unclassified	2	unclassified
341576_45	Chr4	2449738	2449762	+	ATATTTGCTCAACTGCCTCGACAA	0	0	0	0	0	0	21.7732	35.4359	184.343	125.295	59.2119	46.1025	145.187	0	0	115.285	-	2448851	2451024	LOC_Os04g05040	transposon protein, putative, unclassified	2	unclassified
437390_45	Chr4	2450997	2451021	+	AAAAAACACTAATTGTCTAACTGT	21.0274	0	0	152.033	0	0	21.7732	0	168.981	114.854	74.0149	27.6615	338.77	77.4413	86.881	0	-	2448851	2451024	LOC_Os04g05040	transposon protein, putative, unclassified	2	unclassified
352492_54	Chr4	829549	829573	+	ATTGGACGTACCGCCACGAAGTAG	0	0	0	76.0167	0	38.1352	21.7732	0	168.981	93.9712	118.424	36.882	193.583	193.603	86.881	16.4693	-	828212	834104	LOC_Os04g02350	transposon protein, putative, unclassified	2	unclassified
680581_27	Chr3	36166454	36166478	+	CGAGGATCTTACCAGATCTGGGCT	0	0	0	0	20.605	0	21.7732	0	15.3619	114.854	59.2119	36.882	0	116.162	0	0	+	36165994	36171502	LOC_Os03g63990	transposon protein, putative, unclassified	2	unclassified
426144_40	Chr3	36169138	36169162	+	ACGGTCACTCTGGAGGACGTCGCC	21.0274	24.5116	0	0	20.605	0	65.3196	35.4359	30.7239	83.53	162.833	55.323	48.3957	38.7207	130.321	0	+	36165994	36171502	LOC_Os03g63990	transposon protein, putative, unclassified	2	unclassified
252123_67	Chr3	35706138	35706162	-	GCAGTGAAGCCCGGTACCAAATGT	21.0274	98.0464	277.416	228.05	41.2099	95.338	21.7732	0	92.1716	52.2062	192.439	110.646	0	77.4413	0	16.4693	+	35704692	35707008	LOC_Os03g63170	transposon protein, putative, unclassified	2	unclassified
515368_27	Chr3	35706131	35706155	-	CTGTCCAGCAGTGAAGCCCGGTAC	21.0274	73.5348	55.4831	76.0167	20.605	0	21.7732	0	0	104.412	44.4089	46.1025	0	0	0	0	+	35704692	35707008	LOC_Os03g63170	transposon protein, putative, unclassified	2	unclassified
803907_18	Chr3	35227391	35227415	+	AACGATGAAGTACTCAATATTCCT	0	0	0	0	0	0	21.7732	0	153.619	52.2062	0	0	48.3957	0	43.4405	0	+	35224965	35230943	LOC_Os03g62190	transposon protein, putative, unclassified	2	unclassified
463434_30	Chr3	35227514	35227538	+	AAATGCGATGAACATGGGCACACC	0	0	0	0	20.605	0	0	106.308	92.1716	62.6475	148.03	18.441	0	0	0	16.4693	+	35224965	35230943	LOC_Os03g62190	transposon protein, putative, unclassified	2	unclassified
478735_31	Chr3	33409419	33409443	+	TATGTTAGACTTGAATGGAGAGAT	0	0	0	0	20.605	0	21.7732	0	61.4477	114.854	44.4089	55.323	48.3957	0	43.4405	49.4079	+	33409274	33416849	LOC_Os03g58660	transposon protein, putative, unclassified	2	unclassified
332901_51	Chr3	33412071	33412095	+	GACCGAAAAAGCGCCGTAGGACGG	63.0822	49.0232	27.7416	76.0167	20.605	19.0676	21.7732	70.8717	153.619	73.0887	14.803	147.528	0	0	0	49.4079	+	33409274	33416849	LOC_Os03g58660	transposon protein, putative, unclassified	2	unclassified
633155_21	Chr3	33410754	33410778	+	AGTATTTGGACGTGCATATTGGAT	0	0	0	0	0	0	0	0	46.0858	104.412	29.6059	36.882	0	0	43.4405	16.4693	+	33409274	33416849	LOC_Os03g58660	transposon protein, putative, unclassified	2	unclassified
588828_25	Chr3	33411963	33411987	+	AGCCGAACAATACAAATTCAGAGC	0	0	0	0	20.605	0	21.7732	70.8717	46.0858	125.295	44.4089	9.2205	0	0	0	16.4693	+	33409274	33416849	LOC_Os03g58660	transposon protein, putative, unclassified	2	unclassified
556848_26	Chr3	33410104	33410128	+	AGAAACCCGGAAATAACACAATTC	0	0	0	152.033	0	0	0	0	61.4477	135.736	59.2119	18.441	0	0	0	16.4693	+	33409274	33416849	LOC_Os03g58660	transposon protein, putative, unclassified	2	unclassified
276426_57	Chr3	33410490	33410514	+	ACAGGCATTTGTGCGAGCTGAACC	42.0548	24.5116	55.4831	0	20.605	38.1352	0	106.308	199.705	135.736	133.227	55.323	48.3957	38.7207	43.4405	32.9386	+	33409274	33416849	LOC_Os03g58660	transposon protein, putative, unclassified	2	unclassified
459330_36	Chr3	33416353	33416377	+	AAAGTTTAGCAGGGCTGGGACGTC	42.0548	0	27.7416	76.0167	0	0	0	35.4359	46.0858	104.412	103.621	36.882	96.7914	38.7207	43.4405	16.4693	+	33409274	33416849	LOC_Os03g58660	transposon protein, putative, unclassified	2	unclassified
456250_39	Chr3	21385983	21386007	+	GATACAGAGGATGAATTGGATGAG	0	0	27.7416	0	0	0	0	70.8717	107.533	135.736	74.0149	18.441	48.3957	77.4413	86.881	16.4693	+	21385183	21389824	LOC_Os03g38530	transposon protein, putative, unclassified	2	unclassified
142958_121	Chr3	21386517	21386541	+	ATTGTCGAGGCAGTTGAGCAAATA	0	24.5116	0	0	41.2099	57.2028	0	70.8717	184.343	187.942	192.439	405.702	48.3957	38.7207	130.321	296.448	+	21385183	21389824	LOC_Os03g38530	transposon protein, putative, unclassified	2	unclassified
322539_52	Chr3	21387004	21387028	+	ATAGACACCCTGGCATTTTGAACT	0	0	0	76.0167	0	0	21.7732	35.4359	107.533	135.736	251.651	27.6615	48.3957	38.7207	217.202	0	+	21385183	21389824	LOC_Os03g38530	transposon protein, putative, unclassified	2	unclassified
185445_97	Chr3	21387006	21387030	+	AGACACCCTGGCATTTTGAACTCC	0	24.5116	0	76.0167	0	0	43.5464	0	61.4477	156.619	562.513	156.748	48.3957	154.883	304.083	98.8159	+	21385183	21389824	LOC_Os03g38530	transposon protein, putative, unclassified	2	unclassified
556848_26	Chr3	21386088	21386112	+	AGAAACCCGGAAATAACACAATTC	0	0	0	152.033	0	0	0	0	61.4477	135.736	59.2119	18.441	0	0	0	16.4693	+	21385183	21389824	LOC_Os03g38530	transposon protein, putative, unclassified	2	unclassified
261131_69	Chr3	21386156	21386180	+	ACAATATGACGGTGCCTTCGAACC	0	0	27.7416	228.05	20.605	0	0	35.4359	138.257	198.384	177.636	92.205	48.3957	116.162	217.202	32.9386	+	21385183	21389824	LOC_Os03g38530	transposon protein, putative, unclassified	2	unclassified
272029_64	Chr3	21387898	21387922	+	ACAAACGAGATGGACTACCTACAG	63.0822	49.0232	27.7416	76.0167	0	38.1352	0	70.8717	61.4477	208.825	118.424	27.6615	145.187	38.7207	217.202	131.754	+	21385183	21389824	LOC_Os03g38530	transposon protein, putative, unclassified	2	unclassified
200119_91	Chr3	18218641	18218665	-	GTCGAGGCAGTTGAGCAAATATGT	0	49.0232	0	0	0	19.0676	21.7732	0	460.858	240.149	177.636	73.764	145.187	38.7207	130.321	115.285	+	18211372	18222645	LOC_Os03g31839	transposon protein, putative, unclassified	2	unclassified
521200_29	Chr3	18218516	18218540	+	GCGAAGACCACACATGCTGTAGTG	0	24.5116	0	0	0	0	0	35.4359	76.8096	125.295	29.6059	27.6615	0	0	0	32.9386	+	18211372	18222645	LOC_Os03g31839	transposon protein, putative, unclassified	2	unclassified
142958_121	Chr3	18218638	18218662	+	ATTGTCGAGGCAGTTGAGCAAATA	0	24.5116	0	0	41.2099	57.2028	0	70.8717	184.343	187.942	192.439	405.702	48.3957	38.7207	130.321	296.448	+	18211372	18222645	LOC_Os03g31839	transposon protein, putative, unclassified	2	unclassified
238269_72	Chr3	18217890	18217914	+	AGTTAATGTGGAGGAGAATGTGCC	21.0274	0	0	0	0	0	43.5464	106.308	76.8096	73.0887	355.271	101.425	48.3957	38.7207	130.321	65.8772	+	18211372	18222645	LOC_Os03g31839	transposon protein, putative, unclassified	2	unclassified
434018_33	Chr3	18220144	18220168	+	AGGTGCCCGAAGCGAGACAAGTCT	0	24.5116	27.7416	0	20.605	0	43.5464	0	15.3619	52.2062	162.833	64.5435	0	0	0	16.4693	+	18211372	18222645	LOC_Os03g31839	transposon protein, putative, unclassified	2	unclassified
266906_74	Chr3	17032329	17032353	+	ATTGCTGTTAGTATCTGGCCCCGA	84.1096	0	138.708	304.067	20.605	95.338	21.7732	106.308	168.981	114.854	88.8178	0	96.7914	77.4413	173.762	32.9386	-	17031915	17035226	LOC_Os03g29900	transposon protein, putative, unclassified	2	unclassified
275590_70	Chr3	16236968	16236992	+	ATCAACGATTGAAGGACCACGAGA	42.0548	49.0232	27.7416	0	41.2099	38.1352	65.3196	35.4359	138.257	135.736	88.8178	55.323	193.583	193.603	130.321	65.8772	+	16229413	16237008	LOC_Os03g28204	transposon protein, putative, unclassified	2	unclassified
251521_66	Chr3	14384082	14384106	-	GATAGGGGCTCTGTAGTTCGCTAT	0	49.0232	138.708	76.0167	61.8149	38.1352	87.0928	283.487	153.619	83.53	74.0149	46.1025	48.3957	0	0	49.4079	+	14381298	14387811	LOC_Os03g25150	transposon protein, putative, unclassified	2	unclassified
429583_38	Chr3	2889776	2889800	+	AATACCCGTCTGGTGCACAGAAAC	0	0	27.7416	76.0167	0	19.0676	174.186	70.8717	61.4477	114.854	44.4089	0	0	0	0	0	+	2888808	2893599	LOC_Os03g05790	transposon protein, putative, unclassified	2	unclassified
334702_45	Chr3	1947027	1947051	+	GTCTTGGCCGCAGGATGTTGATCC	63.0822	24.5116	0	0	41.2099	76.2704	108.866	35.4359	184.343	104.412	44.4089	9.2205	48.3957	38.7207	0	16.4693	+	1945502	1947389	LOC_Os03g04230	transposon protein, putative, unclassified	2	unclassified
307835_57	Chr3	1947046	1947070	-	GATCCAAAGGCTCAGGATGGGTGT	0	24.5116	194.191	76.0167	82.4198	0	108.866	177.179	92.1716	114.854	44.4089	55.323	96.7914	193.603	0	16.4693	+	1945502	1947389	LOC_Os03g04230	transposon protein, putative, unclassified	2	unclassified
507928_29	Chr3	1946840	1946864	-	GAGTGCTTGTGCAAGATCCAGAAT	0	24.5116	27.7416	152.033	0	0	0	35.4359	92.1716	114.854	59.2119	27.6615	0	0	0	0	+	1945502	1947389	LOC_Os03g04230	transposon protein, putative, unclassified	2	unclassified
340065_42	Chr3	1947038	1947062	+	AGGATGTTGATCCAAAGGCTCAGG	21.0274	24.5116	27.7416	76.0167	20.605	114.406	43.5464	106.308	61.4477	146.177	59.2119	18.441	0	0	0	32.9386	+	1945502	1947389	LOC_Os03g04230	transposon protein, putative, unclassified	2	unclassified
334307_46	Chr3	1946803	1946827	+	AGCCGTTGCTAGAGATTTCTGTCT	21.0274	171.581	110.966	0	0	57.2028	21.7732	0	61.4477	52.2062	222.045	46.1025	0	0	0	16.4693	+	1945502	1947389	LOC_Os03g04230	transposon protein, putative, unclassified	2	unclassified
236796_66	Chr3	1946802	1946826	+	AAGCCGTTGCTAGAGATTTCTGTC	84.1096	122.558	166.449	76.0167	20.605	0	21.7732	35.4359	92.1716	177.501	296.059	27.6615	0	38.7207	0	0	+	1945502	1947389	LOC_Os03g04230	transposon protein, putative, unclassified	2	unclassified
415801_42	Chr2	35737623	35737647	+	TTTATGTGACATGACACCGCCGCC	0	0	55.4831	0	0	19.0676	0	70.8717	92.1716	31.3237	192.439	27.6615	48.3957	154.883	43.4405	49.4079	-	35732183	35737767	LOC_Os02g58430	transposon protein, putative, unclassified	2	unclassified
434536_46	Chr2	35735000	35735024	+	TAGACTTGTCTCGCTTCGGGCACC	0	0	0	0	0	19.0676	43.5464	35.4359	30.7239	73.0887	162.833	101.425	96.7914	154.883	173.762	0	-	35732183	35737767	LOC_Os02g58430	transposon protein, putative, unclassified	2	unclassified
290051_58	Chr2	35736875	35736899	+	AGGCACCGTCATATTGTGGATCCC	0	0	27.7416	152.033	0	0	0	141.743	138.257	83.53	207.242	64.5435	96.7914	38.7207	43.4405	82.3465	-	35732183	35737767	LOC_Os02g58430	transposon protein, putative, unclassified	2	unclassified
407801_42	Chr2	35733234	35733258	+	AGATCAGTGGGCACCGTAGGGTCT	63.0822	0	27.7416	76.0167	0	19.0676	0	35.4359	61.4477	20.8825	192.439	55.323	48.3957	38.7207	130.321	32.9386	-	35732183	35737767	LOC_Os02g58430	transposon protein, putative, unclassified	2	unclassified
323136_58	Chr2	34526621	34526645	+	ACTAGAGACCTCTATGCCAGGCAC	21.0274	49.0232	110.966	228.05	41.2099	0	43.5464	70.8717	76.8096	177.501	29.6059	36.882	193.583	116.162	173.762	16.4693	+	34521702	34527680	LOC_Os02g56390	transposon protein, putative, unclassified	2	unclassified
114547_171	Chr2	28456727	28456751	+	AAAAATTGACGGAAGTAGTCGCCT	105.137	49.0232	194.191	380.084	82.4198	19.0676	217.732	425.23	399.41	407.209	236.848	64.5435	387.165	193.603	43.4405	148.224	+	28456555	28463107	LOC_Os02g46630	transposon protein, putative, unclassified	2	unclassified
239303_73	Chr2	26203610	26203634	+	ACCGGATCCGAAAACCACACAATT	0	24.5116	27.7416	0	20.605	38.1352	87.0928	106.308	138.257	177.501	29.6059	64.5435	0	77.4413	0	65.8772	-	26200013	26204720	LOC_Os02g43410	transposon protein, putative, unclassified	2	unclassified
266906_74	Chr2	25082966	25082990	+	ATTGCTGTTAGTATCTGGCCCCGA	84.1096	0	138.708	304.067	20.605	95.338	21.7732	106.308	168.981	114.854	88.8178	0	96.7914	77.4413	173.762	32.9386	-	25074316	25083220	LOC_Os02g41720	transposon protein, putative, unclassified	2	unclassified
749776_20	Chr2	18012352	18012376	-	ACATGAAGTAATCGGAGTCTCGAT	0	0	0	152.033	0	0	0	0	46.0858	114.854	44.4089	0	0	38.7207	0	0	-	18011417	18019420	LOC_Os02g30290	transposon protein, putative, unclassified	2	unclassified
457129_39	Chr2	15636071	15636095	+	ACAGTTGTTGTCAAGTTAGATACT	21.0274	0	27.7416	76.0167	20.605	38.1352	130.639	0	76.8096	114.854	29.6059	36.882	48.3957	77.4413	43.4405	16.4693	+	15634755	15637929	LOC_Os02g26630	transposon protein, putative, unclassified	2	unclassified
83923_260	Chr2	14085003	14085027	+	AGAAAGCCCGACGAAGAACATTCT	42.0548	122.558	221.932	608.134	123.63	152.541	195.959	566.974	522.306	386.326	355.271	92.205	338.77	464.648	608.167	197.632	-	14081529	14086290	LOC_Os02g24280	transposon protein, putative, unclassified	2	unclassified
206614_86	Chr2	14085005	14085029	+	AAAGCCCGACGAAGAACATTCTCT	105.137	73.5348	110.966	152.033	41.2099	38.1352	152.412	0	153.619	167.06	74.0149	46.1025	48.3957	77.4413	86.881	65.8772	-	14081529	14086290	LOC_Os02g24280	transposon protein, putative, unclassified	2	unclassified
362034_45	Chr2	11404409	11404433	+	ATCCTGAACATGGCCACTGAATAG	0	0	194.191	0	0	19.0676	87.0928	0	168.981	41.765	162.833	27.6615	0	0	0	16.4693	-	11404346	11408430	LOC_Os02g19520	transposon protein, putative, unclassified	2	unclassified
296672_61	Chr2	10685260	10685284	+	ACTAGTACAACAATAGTCGGAGGT	21.0274	24.5116	0	0	20.605	38.1352	21.7732	35.4359	92.1716	156.619	192.439	73.764	96.7914	154.883	130.321	0	-	10681486	10688094	LOC_Os02g18360	transposon protein, putative, unclassified	2	unclassified
284030_77	Chr2	8513749	8513773	+	ATGAAGCCGGACCAATCTATCCAT	0	49.0232	138.708	0	41.2099	19.0676	87.0928	0	46.0858	125.295	192.439	55.323	241.978	348.486	304.083	49.4079	-	8508504	8515679	LOC_Os02g15240	transposon protein, putative, unclassified	2	unclassified
326490_54	Chr2	8513035	8513059	+	ATAGAATTTCAGCCTAGCCAACTC	0	0	0	0	0	0	21.7732	35.4359	199.705	83.53	162.833	73.764	0	38.7207	130.321	49.4079	-	8508504	8515679	LOC_Os02g15240	transposon protein, putative, unclassified	2	unclassified
241843_76	Chr2	8514446	8514470	+	ACTTACTTGGCGCTGAGGTTGGGC	21.0274	0	194.191	76.0167	41.2099	38.1352	21.7732	106.308	92.1716	73.0887	148.03	110.646	96.7914	38.7207	217.202	49.4079	-	8508504	8515679	LOC_Os02g15240	transposon protein, putative, unclassified	2	unclassified
142224_136	Chr2	8511126	8511150	+	ACGGTGCGGGATTGTTTGAAGCCT	21.0274	147.07	55.4831	152.033	103.025	57.2028	108.866	212.615	230.429	229.707	236.848	193.63	193.583	271.045	347.524	115.285	-	8508504	8515679	LOC_Os02g15240	transposon protein, putative, unclassified	2	unclassified
226191_91	Chr2	8511664	8511688	+	ACCTGTAGCAACCAAACACAGCCT	21.0274	24.5116	55.4831	76.0167	20.605	0	0	212.615	184.343	281.914	103.621	64.5435	290.374	309.765	347.524	65.8772	-	8508504	8515679	LOC_Os02g15240	transposon protein, putative, unclassified	2	unclassified
505119_34	Chr2	8513705	8513729	+	AATTGGCTTCCATGTGTACTTTCA	0	0	0	76.0167	0	19.0676	21.7732	0	30.7239	93.9712	162.833	18.441	48.3957	38.7207	43.4405	32.9386	-	8508504	8515679	LOC_Os02g15240	transposon protein, putative, unclassified	2	unclassified
377374_44	Chr2	8509385	8509409	+	AAAATAGGCCGTCGCCTCAGCGCC	21.0274	24.5116	83.2247	76.0167	20.605	0	21.7732	0	215.067	62.6475	29.6059	36.882	0	77.4413	130.321	0	-	8508504	8515679	LOC_Os02g15240	transposon protein, putative, unclassified	2	unclassified
172498_109	Chr2	7842613	7842637	+	ATTCCGGTACCCGTAGAGGAGCAC	63.0822	24.5116	83.2247	228.05	0	38.1352	43.5464	389.794	245.791	313.237	148.03	110.646	48.3957	154.883	130.321	49.4079	+	7839605	7843407	LOC_Os02g14280	transposon protein, putative, unclassified	2	unclassified
341000_52	Chr2	7842407	7842431	+	AGCACTAGAGACCTCTACGCCAGG	21.0274	0	55.4831	0	0	19.0676	21.7732	0	122.895	114.854	148.03	55.323	96.7914	0	130.321	32.9386	+	7839605	7843407	LOC_Os02g14280	transposon protein, putative, unclassified	2	unclassified
399266_41	Chr1	42833975	42833999	+	ACGAGACCTAAAGACATGACATGC	0	0	83.2247	76.0167	41.2099	19.0676	43.5464	248.051	153.619	73.0887	44.4089	9.2205	96.7914	0	43.4405	16.4693	-	42831341	42836821	LOC_Os01g73930	transposon protein, putative, unclassified	2	unclassified
392019_46	Chr1	39513147	39513171	+	AATCCACTGAGAAAATTTCCGAAT	21.0274	49.0232	0	0	82.4198	57.2028	0	35.4359	76.8096	167.06	0	9.2205	48.3957	38.7207	0	49.4079	-	39512260	39514988	LOC_Os01g67990	transposon protein, putative, unclassified	2	unclassified
323136_58	Chr1	33445712	33445736	+	ACTAGAGACCTCTATGCCAGGCAC	21.0274	49.0232	110.966	228.05	41.2099	0	43.5464	70.8717	76.8096	177.501	29.6059	36.882	193.583	116.162	173.762	16.4693	+	33442806	33446712	LOC_Os01g57830	transposon protein, putative, unclassified	2	unclassified
334033_46	Chr1	31191009	31191033	+	AATTGTAGGCGGACCTTCTGCACC	42.0548	24.5116	0	0	0	0	0	0	138.257	198.384	162.833	9.2205	48.3957	38.7207	0	16.4693	+	31187274	31194826	LOC_Os01g54220	transposon protein, putative, unclassified	2	unclassified
308502_48	Chr1	29372514	29372538	+	GTGTCACCTGTGACCGCCTGACCC	0	73.5348	27.7416	0	0	0	43.5464	70.8717	15.3619	167.06	103.621	73.764	0	0	0	49.4079	-	29369748	29376123	LOC_Os01g51130	transposon protein, putative, unclassified	2	unclassified
249739_70	Chr1	29371541	29371565	+	ATCTGGAACTCCACTGCATAGAAG	0	0	27.7416	76.0167	0	0	0	35.4359	107.533	302.796	133.227	92.205	193.583	38.7207	130.321	65.8772	-	29369748	29376123	LOC_Os01g51130	transposon protein, putative, unclassified	2	unclassified
326490_54	Chr1	29375460	29375484	+	ATAGAATTTCAGCCTAGCCAACTC	0	0	0	0	0	0	21.7732	35.4359	199.705	83.53	162.833	73.764	0	38.7207	130.321	49.4079	-	29369748	29376123	LOC_Os01g51130	transposon protein, putative, unclassified	2	unclassified
452999_33	Chr1	29374576	29374600	+	ACCGGCCTCAAGTGCTTGAATGCT	0	0	0	0	0	38.1352	0	0	153.619	146.177	44.4089	27.6615	0	0	0	16.4693	-	29369748	29376123	LOC_Os01g51130	transposon protein, putative, unclassified	2	unclassified
390724_43	Chr1	29374489	29374513	+	ACAAGATGTAACCCGGCGTCGACC	21.0274	0	27.7416	0	20.605	0	21.7732	0	92.1716	41.765	148.03	73.764	0	0	217.202	65.8772	-	29369748	29376123	LOC_Os01g51130	transposon protein, putative, unclassified	2	unclassified
513340_46	Chr1	29373532	29373556	+	AAGTCGGGCACGAAGAACTCTCCA	0	0	0	0	20.605	0	0	0	0	41.765	177.636	0	193.583	154.883	521.286	115.285	-	29369748	29376123	LOC_Os01g51130	transposon protein, putative, unclassified	2	unclassified
501936_27	Chr1	29376082	29376106	+	AAGGTAGGCTTCGCAAAAAACACT	0	0	0	0	0	0	0	0	168.981	20.8825	118.424	36.882	0	0	0	0	-	29369748	29376123	LOC_Os01g51130	transposon protein, putative, unclassified	2	unclassified
238265_71	Chr1	23703840	23703864	+	ACTCATGAGAGGCTATATGGGACC	21.0274	24.5116	27.7416	152.033	41.2099	38.1352	21.7732	35.4359	168.981	177.501	118.424	82.9845	96.7914	116.162	0	32.9386	-	23702080	23704044	LOC_Os01g41850	transposon protein, putative, unclassified	2	unclassified
288647_56	Chr1	23127002	23127026	+	AGTTTGGGAGTATGGAACGAGGAT	84.1096	73.5348	83.2247	228.05	20.605	19.0676	108.866	354.359	46.0858	62.6475	88.8178	46.1025	0	0	0	0	+	23125531	23127535	LOC_Os01g40890	transposon protein, putative, unclassified	2	unclassified
123379_150	Chr1	20567855	20567879	+	AATAAACATGATCGGAATTAGACA	0	49.0232	55.4831	608.134	20.605	95.338	43.5464	956.768	445.496	459.415	74.0149	36.882	193.583	0	173.762	16.4693	-	20565869	20570030	LOC_Os01g36910	transposon protein, putative, unclassified	2	unclassified
83923_260	Chr1	20074940	20074964	+	AGAAAGCCCGACGAAGAACATTCT	42.0548	122.558	221.932	608.134	123.63	152.541	195.959	566.974	522.306	386.326	355.271	92.205	338.77	464.648	608.167	197.632	-	20070168	20076228	LOC_Os01g36250	transposon protein, putative, unclassified	2	unclassified
170129_109	Chr1	18308114	18308138	+	ATTGTAGAGTCCACAGTATAATGT	21.0274	122.558	110.966	152.033	103.025	152.541	304.825	212.615	245.791	198.384	103.621	27.6615	0	38.7207	43.4405	0	-	18304048	18309342	LOC_Os01g33240	transposon protein, putative, unclassified	2	unclassified
323108_54	Chr1	18308133	18308157	+	AATGTCCACGATTACAATTCTAGT	21.0274	0	27.7416	76.0167	20.605	57.2028	65.3196	0	92.1716	135.736	74.0149	9.2205	0	0	0	0	-	18304048	18309342	LOC_Os01g33240	transposon protein, putative, unclassified	2	unclassified
206614_86	Chr1	18304147	18304171	+	AAAGCCCGACGAAGAACATTCTCT	105.137	73.5348	110.966	152.033	41.2099	38.1352	152.412	0	153.619	167.06	74.0149	46.1025	48.3957	77.4413	86.881	65.8772	-	18304048	18309342	LOC_Os01g33240	transposon protein, putative, unclassified	2	unclassified
435681_37	Chr1	15774334	15774358	+	CTAGAGACCTCTACGCCAGGCACC	0	0	0	76.0167	0	19.0676	0	0	92.1716	62.6475	148.03	46.1025	0	116.162	130.321	16.4693	+	15769413	15775333	LOC_Os01g28140	transposon protein, putative, unclassified	2	unclassified
399266_41	Chr1	11820953	11820977	+	ACGAGACCTAAAGACATGACATGC	0	0	83.2247	76.0167	41.2099	19.0676	43.5464	248.051	153.619	73.0887	44.4089	9.2205	96.7914	0	43.4405	16.4693	-	11817810	11823814	LOC_Os01g21190	transposon protein, putative, unclassified	2	unclassified
310431_59	Chr1	10395759	10395783	+	AGATTATGTAGAACATTCTTCACT	0	0	27.7416	152.033	41.2099	38.1352	21.7732	318.923	107.533	114.854	88.8178	18.441	96.7914	38.7207	43.4405	16.4693	+	10389385	10396284	LOC_Os01g18480	transposon protein, putative, unclassified	2	unclassified
169864_120	Chr1	10382279	10382303	+	AAATGCAAGAAAACTTACGACTCT	0	0	83.2247	228.05	41.2099	19.0676	43.5464	141.743	522.306	407.209	103.621	18.441	387.165	116.162	130.321	32.9386	-	10380948	10387869	LOC_Os01g18470	transposon protein, putative, unclassified	2	unclassified
369209_47	Chr1	9824269	9824293	+	ATTCACCGAGTAGTAGTTATGCAC	0	24.5116	110.966	76.0167	82.4198	57.2028	65.3196	106.308	30.7239	114.854	44.4089	0	48.3957	0	86.881	16.4693	-	9823099	9825970	LOC_Os01g17080	transposon protein, putative, unclassified	2	unclassified
275230_66	Chr1	9030389	9030413	+	TTCCAACGATTACCTGTAGGGCGT	0	49.0232	0	0	20.605	19.0676	21.7732	35.4359	107.533	250.59	118.424	82.9845	96.7914	0	130.321	98.8159	-	9029431	9034373	LOC_Os01g16050	transposon protein, putative, unclassified	2	unclassified
308502_48	Chr1	9032022	9032046	+	GTGTCACCTGTGACCGCCTGACCC	0	73.5348	27.7416	0	0	0	43.5464	70.8717	15.3619	167.06	103.621	73.764	0	0	0	49.4079	-	9029431	9034373	LOC_Os01g16050	transposon protein, putative, unclassified	2	unclassified
452999_33	Chr1	9034083	9034107	+	ACCGGCCTCAAGTGCTTGAATGCT	0	0	0	0	0	38.1352	0	0	153.619	146.177	44.4089	27.6615	0	0	0	16.4693	-	9029431	9034373	LOC_Os01g16050	transposon protein, putative, unclassified	2	unclassified
390724_43	Chr1	9033996	9034020	+	ACAAGATGTAACCCGGCGTCGACC	21.0274	0	27.7416	0	20.605	0	21.7732	0	92.1716	41.765	148.03	73.764	0	0	217.202	65.8772	-	9029431	9034373	LOC_Os01g16050	transposon protein, putative, unclassified	2	unclassified
513340_46	Chr1	9033039	9033063	+	AAGTCGGGCACGAAGAACTCTCCA	0	0	0	0	20.605	0	0	0	0	41.765	177.636	0	193.583	154.883	521.286	115.285	-	9029431	9034373	LOC_Os01g16050	transposon protein, putative, unclassified	2	unclassified
407932_38	Chr1	5868776	5868800	+	ATCTGGTGATCACTCAAGAAGACT	21.0274	0	138.708	76.0167	20.605	0	21.7732	141.743	61.4477	114.854	14.803	27.6615	0	0	0	16.4693	-	5865389	5869482	LOC_Os01g11000	transposon protein, putative, unclassified	2	unclassified
214636_81	Chr1	1926473	1926497	-	CCGATTTTATTCTACGTGGCGGCT	21.0274	49.0232	55.4831	304.067	20.605	76.2704	217.732	212.615	199.705	83.53	148.03	46.1025	48.3957	38.7207	43.4405	65.8772	+	1925325	1926503	LOC_Os01g04320	transposon protein, putative, unclassified	2	unclassified
384281_37	Chr1	1387059	1387083	-	CTTTGTCCTCGAGTTCATTGTCTT	105.137	73.5348	55.4831	0	206.05	114.406	21.7732	0	46.0858	31.3237	44.4089	9.2205	0	0	0	0	-	1386408	1394476	LOC_Os01g03452	transposon protein, putative, unclassified	2	unclassified
284923_60	Chr1	1392262	1392286	+	ACCAACATCCTCGACGCTTGGACC	189.247	122.558	221.932	0	267.865	152.541	87.0928	0	46.0858	31.3237	0	9.2205	48.3957	116.162	86.881	0	-	1386408	1394476	LOC_Os01g03452	transposon protein, putative, unclassified	2	unclassified
64302_328	Chr11	15637884	15637908	-	GGGCCAGGATGTTCTAGTATCTCT	63.0822	294.139	970.955	760.167	103.025	305.082	1001.57	460.666	276.515	271.472	266.454	73.764	290.374	464.648	130.321	32.9386	+	15637696	15656956	LOC_Os11g27170	transposon protein, putative, unclassified	2	unclassified
102270_192	Chr11	15637889	15637913	-	AGGATGTTCTAGTATCTCTGGCCT	105.137	122.558	305.157	456.1	41.2099	324.149	348.371	850.461	184.343	125.295	88.8178	92.205	193.583	154.883	0	65.8772	+	15637696	15656956	LOC_Os11g27170	transposon protein, putative, unclassified	2	unclassified
433363_34	Chr2	8391422	8391446	+	GAAAATGGATACACTGTAATCACT	105.137	0	0	76.0167	103.025	171.608	261.279	0	0	0	0	0	0	77.4413	0	0	+	8390584	8392148	LOC_Os02g15040	transposon protein, putative, unclassified	2	unclassified
343230_42	Chr2	8391295	8391319	-	AGTTGATCAGGTTGCTTGATTAAT	63.0822	49.0232	0	0	185.445	171.608	304.825	0	15.3619	31.3237	0	0	0	38.7207	0	0	+	8390584	8392148	LOC_Os02g15040	transposon protein, putative, unclassified	2	unclassified
299583_57	Chr2	8392036	8392060	+	AGCAATTCTACAGTCCTTGAGGAG	42.0548	73.5348	83.2247	0	41.2099	95.338	174.186	0	92.1716	114.854	14.803	18.441	96.7914	38.7207	43.4405	0	+	8390584	8392148	LOC_Os02g15040	transposon protein, putative, unclassified	2	unclassified
521358_25	Chr2	8390884	8390908	-	AGAGATACCACCAAGATATATATT	63.0822	0	27.7416	0	41.2099	114.406	217.732	70.8717	0	10.4412	0	0	0	0	0	0	+	8390584	8392148	LOC_Os02g15040	transposon protein, putative, unclassified	2	unclassified
217701_74	Chr2	8390884	8390908	+	AGAGATACCACCAAGATATATATT	126.164	147.07	249.674	0	226.655	286.014	479.011	0	15.3619	20.8825	0	0	0	0	86.881	0	+	8390584	8392148	LOC_Os02g15040	transposon protein, putative, unclassified	2	unclassified
247540_63	Chr2	8391064	8391088	+	ACGATAGGACCATGGAGGAGTTGA	42.0548	147.07	138.708	0	412.099	343.217	174.186	0	30.7239	10.4412	14.803	0	0	0	0	0	+	8390584	8392148	LOC_Os02g15040	transposon protein, putative, unclassified	2	unclassified
549867_24	Chr2	8390696	8390720	+	ACAAGTGTGTGCTCGTTCCAGATT	42.0548	49.0232	0	0	103.025	95.338	217.732	0	0	0	0	0	0	0	0	0	+	8390584	8392148	LOC_Os02g15040	transposon protein, putative, unclassified	2	unclassified
134872_122	Chr2	8391088	8391112	+	AAGAGTTGGATATTAATGGGATGT	189.247	220.604	110.966	0	535.729	819.907	435.464	35.4359	15.3619	41.765	44.4089	9.2205	48.3957	0	0	0	+	8390584	8392148	LOC_Os02g15040	transposon protein, putative, unclassified	2	unclassified
129593_132	Chr2	8391136	8391160	+	AAAAATCGAAACAAGCTGAGAACA	336.438	171.581	110.966	76.0167	659.359	476.69	696.743	212.615	76.8096	31.3237	0	0	0	0	43.4405	0	+	8390584	8392148	LOC_Os02g15040	transposon protein, putative, unclassified	2	unclassified
121710_138	Chr1	11358496	11358520	+	TTTTCAGAATTCTCCAAAAATGGT	231.301	122.558	249.674	228.05	473.914	591.095	413.691	35.4359	107.533	219.266	0	0	0	38.7207	86.881	0	+	11358152	11359942	LOC_Os01g19980	transposon protein, putative, unclassified	2	unclassified
121710_138	Chr1	11358558	11358582	+	TTTTCAGAATTCTCCAAAAATGGT	231.301	122.558	249.674	228.05	473.914	591.095	413.691	35.4359	107.533	219.266	0	0	0	38.7207	86.881	0	+	11358152	11359942	LOC_Os01g19980	transposon protein, putative, unclassified	2	unclassified
169519_102	Chr1	11358559	11358583	-	TTTCAGAATTCTCCGAAAATGGTT	252.329	49.0232	55.4831	0	370.889	266.946	217.732	35.4359	61.4477	41.765	0	0	48.3957	0	43.4405	0	+	11358152	11359942	LOC_Os01g19980	transposon protein, putative, unclassified	2	unclassified
169519_102	Chr1	11358497	11358521	-	TTTCAGAATTCTCCGAAAATGGTT	252.329	49.0232	55.4831	0	370.889	266.946	217.732	35.4359	61.4477	41.765	0	0	48.3957	0	43.4405	0	+	11358152	11359942	LOC_Os01g19980	transposon protein, putative, unclassified	2	unclassified
80823_220	Chr1	11358497	11358521	-	TTTCAGAATTCTCCAAAAATGGTT	357.466	294.139	360.64	76.0167	1112.67	858.042	718.516	141.743	153.619	208.825	14.803	0	0	0	0	0	+	11358152	11359942	LOC_Os01g19980	transposon protein, putative, unclassified	2	unclassified
80823_220	Chr1	11358559	11358583	-	TTTCAGAATTCTCCAAAAATGGTT	357.466	294.139	360.64	76.0167	1112.67	858.042	718.516	141.743	153.619	208.825	14.803	0	0	0	0	0	+	11358152	11359942	LOC_Os01g19980	transposon protein, putative, unclassified	2	unclassified
162071_102	Chr1	11358560	11358584	-	TTCAGAATTCTCCGAAAATGGTTT	126.164	171.581	110.966	0	432.704	247.879	130.639	0	168.981	114.854	14.803	9.2205	48.3957	0	0	0	+	11358152	11359942	LOC_Os01g19980	transposon protein, putative, unclassified	2	unclassified
162071_102	Chr1	11358498	11358522	-	TTCAGAATTCTCCGAAAATGGTTT	126.164	171.581	110.966	0	432.704	247.879	130.639	0	168.981	114.854	14.803	9.2205	48.3957	0	0	0	+	11358152	11359942	LOC_Os01g19980	transposon protein, putative, unclassified	2	unclassified
216520_80	Chr1	11358498	11358522	-	TTCAGAATTCTCCAAAAATGGTTT	147.192	49.0232	0	0	164.84	133.473	130.639	70.8717	46.0858	125.295	0	0	0	0	0	16.4693	+	11358152	11359942	LOC_Os01g19980	transposon protein, putative, unclassified	2	unclassified
216520_80	Chr1	11358560	11358584	-	TTCAGAATTCTCCAAAAATGGTTT	147.192	49.0232	0	0	164.84	133.473	130.639	70.8717	46.0858	125.295	0	0	0	0	0	16.4693	+	11358152	11359942	LOC_Os01g19980	transposon protein, putative, unclassified	2	unclassified
190970_86	Chr1	11358487	11358511	-	TGTGGTGTTTTTTCAGAATTCTCC	147.192	122.558	110.966	0	267.865	362.284	261.279	106.308	76.8096	20.8825	14.803	0	0	0	0	0	+	11358152	11359942	LOC_Os01g19980	transposon protein, putative, unclassified	2	unclassified
245823_68	Chr1	11358624	11358648	-	TCTGGTGATGTCTTACTTTTCCGA	126.164	196.093	83.2247	0	226.655	133.473	108.866	70.8717	0	10.4412	14.803	0	0	38.7207	0	0	+	11358152	11359942	LOC_Os01g19980	transposon protein, putative, unclassified	2	unclassified
170189_115	Chr1	11358548	11358572	-	TCTCTGGTGATTTTCAGAATTCTC	168.219	122.558	83.2247	76.0167	123.63	152.541	261.279	35.4359	46.0858	20.8825	44.4089	0	96.7914	0	0	0	+	11358152	11359942	LOC_Os01g19980	transposon protein, putative, unclassified	2	unclassified
196588_86	Chr1	11358880	11358904	+	TAAGACTATGGCTATAAATAAACC	126.164	122.558	138.708	0	164.84	247.879	152.412	70.8717	30.7239	0	0	0	48.3957	0	0	16.4693	+	11358152	11359942	LOC_Os01g19980	transposon protein, putative, unclassified	2	unclassified
318320_48	Chr1	11358442	11358466	-	GTTCTTTTCAAAATTTCCGAAATT	42.0548	0	27.7416	0	267.865	266.946	87.0928	0	46.0858	41.765	0	9.2205	0	0	0	0	+	11358152	11359942	LOC_Os01g19980	transposon protein, putative, unclassified	2	unclassified
133321_132	Chr1	11358806	11358830	-	GGTGATTTTTGGATGTCCGAAAGT	147.192	196.093	27.7416	152.033	432.704	266.946	479.011	70.8717	153.619	41.765	0	0	48.3957	0	0	32.9386	+	11358152	11359942	LOC_Os01g19980	transposon protein, putative, unclassified	2	unclassified
[truncated: 2,711 more rows]

## Sheet: Table S21
Table S21 Distribution of 24nt TEs-siRNAs in autotetraploid and diploid rice
[truncated: 16 more rows]

## Sheet: Table S22
Table S22 Differentially expressed 24nt TEs-siRNAs during pollen and embryo sac development of autotetraploid rice
[truncated: 88 more rows]

[truncated: 2 more sheets: Table S23 , Table S24]
